# Supplementary material for: Integrated Proteomics and Metabolomics of Arabidopsis Acclimation to Gene-Dosage Dependent Perturbation of Isopropylmalate Dehydrogenases
Source: PLoS One. 2013 Mar 22;8(3):e57118. doi: 10.1371/journal.pone.0057118 (PMC3606340; doi:10.1371/journal.pone.0057118)
Supplement: Table S2 — 2D-DIGE experimental design and list of proteins in wild-type and the mutant plants identified and quantified using the 2D-DIGE approach. (XLS) [file pone.0057118.s002.xls]

## Sheet: Experimental design
Sample	Cy dye label and gel
Wide type	Gel1, Cy3	Gel3, Cy5	Gel5, Cy3
Single mutant	Gel1, Cy5	Gel3, Cy3	Gel5, Cy5
Double mutant	Gel2, Cy3	Gel4, Cy5	Gel6, Cy3
Triple mutant	Gel2, Cy5	Gel4, Cy3	Gel6, Cy5

## Sheet: Clustering_upregulated
	Table S2. 2D-DIGE experimental design and list of proteins in wild-type and the mutant plants identified and quantified using the 2D-DIGE approach.
	Cluster 1
	Accession	Locus	Name	Log2(aaBBDD/wt)	Log2(AABbdd/wt)	Log2(aaBbdd/wt)
	gi|15238686	AT5G17920	methionine synthase 1 (MS1)	0.545968	0.233888	0.704872
	Cluster 2
	Accession	Locus	Name	Log2(aaBBDD/wt)	Log2(AABbdd/wt)	Log2(aaBbdd/wt)
	gi|166582	AT3G53750	actin-3	0.0285692	0.62293	0.613532
	gi|1046373	AT5G45890	senescene-associated gene 12	0.0703893	0.757023	0.516015
	gi|21553850	AT5G07080	hypersensitivity-related protein-like protein	0.189034	0.62293	0.378512
	gi|15235321	AT4G28520	cruciferin 3 (CRU3)	0.0426443	0.678072	0.443607
	Cluster 3
	Accession	Locus	Name	Log2(aaBBDD/wt)	Log2(AABbdd/wt)	Log2(aaBbdd/wt)
	gi|15224581	AT2G30860	glutathione S-Transferase 9 (GST9)	0.0840643	0.111031	0.695994
	gi|87133601	AT2G18328	RAD-like protein 4	0.378512	0.422233	0.871844
	gi|18404441	AT2G37500	arginine biosynthesis protein ArgJ family (ArgJ)	0.0976108	0.0840643	0.695994
	gi|18414804	AT4G17040	ATP-dependent Clp protease proteolytic subunit	0.0143553	0.0285692	0.695994
	Cluster 4
	Accession	Locus	Name	Log2(aaBBDD/wt)	Log2(AABbdd/wt)	Log2(aaBbdd/wt)
	gi|2554769	AT4G02520	glutathione S-Transferase 2 (GST2)	-0.0174171	0.409255	1.07039
	gi|15237931	AT5G17220	glutathione S-Transferase 12 (GST12)	0.0143553	0.250962	1.47508
	gi|15228407	AT3G10920	manganese superoxide dismutase 1 (MSOD1)	0.278976	0.404177	1.20789
	gi|10177528	AT5G66470	GTP-binding protein	0.350497	0.933573	1.10434
	gi|12643355	AT1G23190	phosphoglucomutase (PGM)	0.214125	0.650765	1.11103
	gi|15224205	AT2G43030	50S ribosomal protein L3	-0.184425	0.298658	0.731183
	gi|186526275	AT5G27944	DNA binding protein (DBP)	0.176323	0.516015	1.02857
	gi|15226012	AT2G14820	protein binding	-0.0892673	0.823749	0.956057
	gi|15218869	AT1G65930	isocitrate dehydrogenase	-0.0740006	0.516015	0.632268
	gi|15231128	AT3G58740	citrate synthase 1 (CS1)	0.0285692	0.831877	1.15056
	gi|7769871	AT1G53240	malate dehydrogenase	0.250962	0.604071	0.790772
	gi|13430566	AT1G23310	glutamate:glyoxylate aminotransferase 1 (GGAT)	0.176323	0.432959	0.790772
	gi|5002232	AT3G27890	NADPH:quinone oxidoreductase	0.226509	0.505891	0.910733
	gi|15240067	AT5G44020	acid phosphatase class B family protein	0.124328	0.565597	0.731183
	gi|15223744	AT1G14390	leucine-rich repeat transmembrane protein kinase	0.189034	0.454176	0.650765
	gi|13605847	AT4G35920	an integral plasma membrane protein	0.0840643	0.333424	0.594549

## Sheet: Clustering_downregulated
	Supplemental Table 2. 2D-DIGE experimental design and list of proteins in wild-type and the mutant plants identified and quantified by the 2D-DIGE approach.
	Cluster 5
	Accession	Locus	Name	Log2(aaBBDD/wt)	Log2(AABbdd/wt)	Log2(aaBbdd/wt)
	gi|15228194	AT3G55800	sedoheptulose-bisphosphatase (SBPASE)	-0.0976108	-0.695994	-0.575312
	gi|15229806	AT3G11630	2-cys peroxiredoxin, chloroplast (Prx)	-0.263034	-0.613532	-0.443607
	gi|15232567	AT3G15360	thioredoxin M4 (Trx)	0.176323	-0.594549	-0.565597
	gi|15241221	AT5G19940	plastid-lipid associated protein	-0.137504	-0.669027	-0.344828
	gi|15233779	AT4G24280	chloroplast heat shock protein 70-1(CHSP70)	0.0976108	-0.613532	-0.495695
	gi|10177676	AT5G63880	vacuolar protein sorting-associated protein 20.2 (VPS20.2)	-0.0703893	-0.678072	-0.432959
	Cluster 6
	Accession	Locus	Name	Log2(aaBBDD/wt)	Log2(AABbdd/wt)	Log2(aaBbdd/wt)
	gi|15242942	AT5G58070	temperature-induced lipocalin (TIL)	-0.389567	-0.367371	-0.713696
	gi|18403352	AT1G51100	unknown protein	-0.0489096	-0.0976108	-0.643856
	Cluster 7
	Accession	Locus	Name	Log2(aaBBDD/wt)	Log2(AABbdd/wt)	Log2(aaBbdd/wt)
	gi|16374	AT1G29930	light harvesting complex of photosystem II 1.3 (LHCB1.3)	-0.065521	-0.558823	-0.665959
	gi|430947	AT1G61520	light harvesting complex of photosystem II 3 (LHCB3)	0.111031	-0.545968	-0.704872
	gi|15235029	AT4G10340	light harvesting complex of photosystem II 5 (LHCB5)	-0.199887	-0.573687	-0.775069
	gi|295792	AT1G67090	Rubisco small subunit 1a	-0.188554	-0.449167	-0.810863
	gi|16194	AT5G38420	Rubisco small subunit 2b	-0.0960483	-0.471624	-0.794421
	gi|1944432	ATCG00490	Rubisco large subunit	0.0438017	-0.491497	-0.630454
	gi|16471	AT2G39730	Rubisco activase	0.0565835	-0.551918	-0.660392
	gi|15240013	AT5G66570	phytosystem II subunit O-1 (PSBO1)	-0.0703893	-0.505891	-0.650765
	gi|15222166	AT1G06680	photosystem II subunit P-1 (PSBP1)	-0.275007	-0.632268	-0.800691
	gi|18405061	AT1G54780	thylakoid lumenal 18.3 kDa protein (TLP)	-0.189034	-0.565597	-0.83996
	gi|14596235	AT2G35490	plastid-lipid associated protein	-0.0281969	-0.443607	-0.925232
	gi|7525086	ATCG01060	photosystem I subunit C (PSAC)	-0.176323	-0.773996	-0.83399
	gi|14334624	AT3G47070	thylakoid soluble phosphoprotein TSP9	0.124328	-0.163499	-0.605494
	gi|15218972	AT1G60000	chloroplast 29 kDa ribonucleoprotein (CRNP)	-0.137504	-0.575312	-0.659925
	gi|15226906	AT2G35120	glycine cleavage system H protein (GCSH)	-0.163499	-0.565597	-0.831877
	gi|10177528	AT5G66470	GTP-binding protein-like	-0.0425727	-0.263034	-0.893085
	gi|4490317	AT4G33500	protein phosphatase 2C-related	-0.0976108	-0.443607	-0.659925
	gi|444340	AT4G35090	catalase 2 (CAT)	-0.0285692	-0.713696	-0.782409

## Sheet: Up-regulated_raw
	Master No.	Score	pI	Accession	Locus	Name	aaBBDD/Wt	AABbdd/Wt	aaBbdd/Wt	PVal aaBBDD/Wt	PVal AABbdd/Wt	PVal aaBbdd/Wt
	1105	121	6.57	gi|15238686	AT5G17920	methionine synthase 1 (MS1)	1.3	1.03	1.5	0.1	0.82	0.047
	1412	160	6.15	gi|15238686	AT5G17920	methionine synthase 1 (MS1)	1.47	1.09	1.7	0.062	0.6	0.022
	1447	146	5.88	gi|15238686	AT5G17920	methionine synthase 1 (MS1)	1.65	1.14	1.65	0.048	0.41	0.093
	2037	96	5.86	gi|15238686	AT5G17920	methionine synthase 1 (MS1)	1.36	1.54	1.59	0.022	0.32	0.026
	2048	54	6.07	gi|15238686	AT5G17920	methionine synthase 1 (MS1)	1.53	1.08	1.73	0.05	0.63	0.015
	4933	278	5.78	gi|2554769	AT4G02520	glutathione S-Transferase 2 (GST2)	0.7	1.37	1.58	0.22	0.13	0.047
		95		gi|2462929	AT2G30860	glutathione S-Transferase 9 (GST9)
	4936	602	5.95	gi|2554769	AT4G02520	glutathione S-Transferase 2 (GST2)	0.93	1.19	1.59	0.66	0.53	0.023
		311		gi|15224581	AT2G30860	glutathione S-Transferase 9 (GST9)
	4943	747	6.07	gi|2554769	AT4G02520	glutathione S-Transferase 2 (GST2)	0.84	1.51	1.97	0.38	0.09	0.041
		278		gi|2462929	AT2G30860	glutathione S-Transferase 9 (GST9)
	4944	261	6.12	gi|2554769	AT4G02520	glutathione S-Transferase 2 (GST2)	0.92	1.2	1.66	0.51	0.3	0.012
		132		gi|2462929	AT2G30860	glutathione S-Transferase 9 (GST9)
	4954	583	6.23	gi|21555418	AT4G02520	glutathione S-Transferase 2 (GST2)	0.93	1.21	1.65	0.59	0.23	0.013
		378		gi|15224581	AT2G30860	glutathione S-Transferase 9 (GST9)
	4965	247	6.27	gi|2554769	AT4G02520	glutathione S-Transferase 2 (GST2)	1.09	1.08	1.66	0.56	0.75	0.0011
		242		gi|2462929	AT2G30860	glutathione S-Transferase 9 (GST9)
	5016	453	5.91	gi|2554769	AT4G02520	glutathione S-Transferase 2 (GST2)	1.46	1.71	3.83	0.49	0.71	0.013
		135		gi|15224581	AT2G30860	glutathione S-Transferase 9 (GST9)
	6502	423	6.16	gi|2554769	AT4G02520	glutathione S-Transferase 2 (GST2)	1.05	1.16	1.67	0.84	0.39	0.0055
		325		gi|15224581	AT2G30860	glutathione S-Transferase 9 (GST9)
	4935	78	5.95	gi|2554769	AT4G02520	glutathione S-Transferase 2 (GST2)	0.84	1.38	1.73	0.32	0.13	0.027
	5064	190	5	gi|2554769	AT4G02520	glutathione S-Transferase 2 (GST2)	1.12	1.47	3.62	0.71	0.88	0.0076
	4972	933	6.32	gi|15224581	AT2G30860	glutathione S-Transferase 9 (GST9)	1.05	1.01	1.55	0.63	0.94	1.3e-05
		689		gi|2554769	AT4G02520	glutathione S-Transferase 2 (GST2)
	5009	890	6.46	gi|15224581	AT2G30860	glutathione S-Transferase 9 (GST9)	1.1	1.06	1.72	0.47	0.89	0.0015
		281		gi|21555418	AT4G02520	glutathione S-Transferase 2 (GST2)
	4985	54	6.34	gi|2462929	AT2G30860	glutathione S-Transferase 9 (GST9)	1.07	1.06	1.68	0.55	0.84	1.1e-05
	5015	225	6.49	gi|15224581	AT2G30860	glutathione S-Transferase 9 (GST9)	1.09	1.04	1.58	0.46	0.93	0.0016
	5025	102	6.53	gi|2462929	AT2G30860	glutathione S-Transferase 9 (GST9)	0.97	1.21	1.58	0.79	0.27	0.0078
	5060	79	6.36	gi|15237931	AT5G17220	glutathione S-Transferase 12 (GST12)	1.01	1.19	2.78	0.56	0.61	0.0067
	5018	40	5.67	gi|3273751	AT3G10920	manganese superoxide dismutase 1 (MSD1)	1.25	1.41	2.57	0.6	0.67	0.026
	5049	130	6.24	gi|15228407	AT3G10920	manganese superoxide dismutase 1 (MSD1)	1.11	1.28	2.07	0.43	0.56	0.033
	6456	46	6.1	gi|15228407	AT3G10920	manganese superoxide dismutase 1 (MSD1)	1.28	1.28	2.3	0.47	0.74	0.017
	1381	63	6	gi|166582	AT3G53750	actin-3	0.96	1.51	1.55	0.75	0.0067	0.013
	2020	71	5.93	gi|166582	AT3G53750	actin-3	1.08	1.57	1.51	0.38	0.16	0.016
	2613	63	4.4	gi|10177528	AT5G66470	GTP-binding protein	1.3	1.88	1.54	0.29	0.031	0.09
	2796	56	6.27	gi|10177528	AT5G66470	GTP-binding protein	1.25	1.93	2.75	0.24	0.0047	0.04
	2688	151	6.03	gi|12643355	AT1G23190	phosphoglucomutase	1.24	1.51	1.87	0.16	0.066	0.03
	2735	42	6.13	gi|12643355	AT1G23190	phosphoglucomutase	1.08	1.63	2.44	0.59	0.084	0.018
	4818	39	6.35	gi|15224205	AT2G43030	50S ribosomal protein L3	0.88	1.23	1.66	0.61	0.17	0.032
	2026	47	6.04	gi|87133601	AT2G18328	RAD-like protein 4	1.3	1.34	1.83	0.052	0.014	0.026
	2824	40	6.04	gi|186526275	AT5G27944	DNA binding	1.13	1.43	2.04	0.59	0.99	0.024
	2713	58	6.63	gi|15226012	AT2G14820	protein binding	0.94	1.77	1.94	0.75	0.093	0.045
	3530	76	6.06	gi|15218869	AT1G65930	isocitrate dehydrogenase	0.95	1.43	1.547	0.95	0.47	0.041
	2745	46	5.98	gi|15231128	AT3G58740	citrate synthase 1 (CSY1)	1.02	1.78	2.22	0.25	0.011	0.023
	4151	206	5.5	gi|7769871	AT1G53240	malate dehydrogenase	1.19	1.52	1.73	0.025	0.043	0.012
	3348	133	6.19	gi|13430566	AT1G23310	glutamate:glyoxylate aminotransferase 1	1.13	1.35	1.73	0.54	0.11	0.037
		79		gi|780814	AT5G46290	3-ketoacyl-acyl carrier protein synthase I
		72		gi|11994739	AT3G22200	gamma-aminobutyrate transaminase subunit
	4927	392	4.67	gi|18404441	AT2G37500	arginine biosynthesis protein ArgJ family	1.07	1.06	1.62	0.54	0.86	0.02
		239		gi|30693932	AT3G53900	uracil phosphoribosyltransferase
	5130	86	6.39	gi|5002232	AT3G27890	NADPH:quinone oxidoreductase	1.17	1.42	1.88	0.82	0.51	0.049
	4876	168	6.35	gi|15240067	AT5G44020	acid phosphatase class B family protein	1.09	1.48	1.66	0.74	0.23	0.04
		123		gi|30678347	AT3G01500	carbonic anhydrase 1 (CA1)
	2014	48	6.39	gi|15223744	AT1G14390	leucine-rich repeat transmembrane protein kinase	1.14	1.37	1.57	0.54	0.093	0.046
	715	67	6.57	gi|13605847	AT4G35920	an integral plasma membrane protein	1.06	1.26	1.51	0.77	0.028	0.0026
	1740	156	6.49	gi|1046373	AT5G45890	senescene-associated gene 12	1.05	1.69	1.43	0.65	0.041	0.1
	2739	45	4.45	gi|21553850	AT5G07080	hypersensitivity-related protein-like protein	1.14	1.54	1.3	0.41	0.0049	0.71
	1353	690	6.35	gi|15235321	AT4G28520	cruciferin 3 (CRU3)	1.03	1.6	1.36	0.84	0.043	0.19
		100		gi|15227965	AT2G42560	late embryogenesis abundant domain-containing protein
	4996	80	6.41	gi|18414804	AT4G17040	ATP-dependent Clp protease proteolytic subunit	1.01	1.02	1.62	0.42	0.98	0.00039

## Sheet: Upregulated list
	No.of spota	Accession	Locusb	Name	aaBBDD/Wt	AABbdd/Wt	aaBbdd/Wt	PVal aaBBDD/Wt	PVal AABbdd/Wt	PVal aaBbdd/Wt
	5	gi|15238686	AT5G17920	methionine synthase 1 (MS1)	1.46	1.176	1.63
	10	gi|2554769	AT4G02520	glutathione S-Transferase 2 (GST2)	0.988	1.328	2.1
	5	gi|15224581	AT2G30860	glutathione S-Transferase 9 (GST9)	1.06	1.08	1.62
	1	gi|15237931	AT5G17220	glutathione S-Transferase 12 (GST12)	1.01	1.19	2.78	0.56	0.61	0.0067
	3	gi|15228407	AT3G10920	manganese superoxide dismutase 1 (MSD1)	1.21333	1.32333	2.31
	2	gi|166582	AT3G53750	actin-3	1.02	1.54	1.53
	2	gi|10177528	AT5G66470	GTP-binding protein	1.275	1.91	2.15
	2	gi|12643355	AT1G23190	phosphoglucomutase	1.16	1.57	2.16
	1	gi|15224205	AT2G43030	50S ribosomal protein L3	0.88	1.23	1.66	0.61	0.17	0.032
	1	gi|87133601	AT2G18328	RAD-like protein 4	1.3	1.34	1.83	0.052	0.014	0.026
	1	gi|186526275	AT5G27944	DNA binding	1.13	1.43	2.04	0.59	0.99	0.024
	1	gi|15226012	AT2G14820	protein binding	0.94	1.77	1.94	0.75	0.093	0.045
	1	gi|15218869	AT1G65930	isocitrate dehydrogenase	0.95	1.43	1.55	0.95	0.47	0.041
	1	gi|15231128	AT3G58740	citrate synthase 1 (CSY1)	1.02	1.78	2.22	0.25	0.011	0.023
	1	gi|7769871	AT1G53240	malate dehydrogenase	1.19	1.52	1.73	0.025	0.043	0.012
	1	gi|13430566	AT1G23310	glutamate:glyoxylate aminotransferase 1	1.13	1.35	1.73	0.54	0.11	0.037
	1	gi|18404441	AT2G37500	arginine biosynthesis protein ArgJ family	1.07	1.06	1.62	0.54	0.86	0.02
	1	gi|5002232	AT3G27890	NADPH:quinone oxidoreductase	1.17	1.42	1.88	0.82	0.51	0.049
	1	gi|15240067	AT5G44020	acid phosphatase class B family protein	1.09	1.48	1.66	0.74	0.23	0.04
	1	gi|15223744	AT1G14390	leucine-rich repeat transmembrane protein kinase	1.14	1.37	1.57	0.54	0.093	0.046
	1	gi|13605847	AT4G35920	an integral plasma membrane protein	1.06	1.26	1.51	0.77	0.028	0.0026
	1	gi|1046373	AT5G45890	senescene-associated gene 12	1.05	1.69	1.43	0.65	0.041	0.1
	1	gi|21553850	AT5G07080	hypersensitivity-related protein-like protein	1.14	1.54	1.3	0.41	0.0049	0.71
	1	gi|15235321	AT4G28520	cruciferin 3 (CRU3)	1.03	1.6	1.36	0.84	0.043	0.19
	1	gi|18414804	AT4G17040	ATP-dependent Clp protease proteolytic subunit	1.01	1.02	1.62	0.42	0.98	0.00039
	a No. of identified spots representing the same protein.
	b The gray box highlights the proteins which were also identified by iTRAQ.

## Sheet: Down-regulated_raw
	Master No.	Score	pI	Accession	Locus	Name	aaBBDD/Wt	AABbdd/Wt	aaBbdd/Wt	PVal aaBBDD/Wt	PVal AABbdd/Wt	PVal aaBbdd/Wt
	4828	64	4.92	gi|16374	AT1G29930	light harvesting complex of photosystem II 1.3 (LHCB1.3)	0.970874	0.657895	0.575188	0.69	0.036	0.048
	4580	66	4.57	gi|16374	AT1G29930	light harvesting complex of photosystem II 1.3 (LHCB1.3)	0.892857	0.763359	0.662252	0.47	0.082	0.025
	6236	67	5.19	gi|16374	AT1G29930	light harvesting complex of photosystem II 1.3 (LHCB1.3)	0.943396	0.621118	0.681301	0.55	0.03	0.15
		63		gi|11497544	TCG00580	photosystem II b559
	4934	69	4.61	gi|16374	AT1G29930	light harvesting complex of photosystem II 1.3 (LHCB1.3)	1	0.662252	0.657895	0.93	0.054	0.033
		55		gi|15235029	AT4G10340	light harvesting complex of photosystem II 5 (LHCB5)
	4945	158	4.99	gi|16374	AT1G29930	light harvesting complex of photosystem II 1.3 (LHCB1.3)	0.970874	0.689655	0.574713	0.55	0.13	0.0079
		132		gi|18399445	AT2G20690	lumazine-binding family protein
	4950	54	4.53	gi|15235029	AT4G10340	light harvesting complex of photosystem II 5 (LHCB5)	0.840336	0.694444	0.52356	0.23	0.093	0.028
	4925	85	4.67	gi|15235029	AT4G10340	light harvesting complex of photosystem II 5 (LHCB5)	0.900901	0.649351	0.645161	0.3	0.0052	0.0083
	5047	128	4.35	gi|430947	AT1G61520	light harvesting complex of photosystem II 3 (LHCB3)	1.08	0.684932	0.613497	0.43	0.069	0.03
	5673	140	6.4	gi|16194	AT5G38420	Rubisco small subunit 2b	0.892857	0.831	0.454545	0.54	0.49	0.0015
	5880	269	6.4	gi|16194	AT5G38420	Rubisco small subunit 2b	0.952381	0.740741	0.657895	0.65	0.062	0.023
		66		gi|18395819	AT3G01440	oxygen evolving enhancer 3 (PsbQ) family protein
	5810	162	5.07	gi|16194	AT5G38420	Rubisco small subunit 2b	0.961538	0.591716	0.617284	0.8	0.061	0.026
		90		gi|15232567	AT3G15360	thioredoxin M4 (TRX-M4)
	5983	50	5.75	gi|295792	AT1G67090	Rubisco small subunit 1a	0.892857	0.806452	0.595238	0.52	0.23	0.011
	5953	313	6.51	gi|15219826	AT1G67090	Rubisco small subunit 1a	0.862112	0.65848	0.544843	0.28	0.14	0.03
	5161	101	5.67	gi|1944432	ATCG00490	large subunit of Rubisco	0.952381	0.662252	0.581967	0.71	0.015	0.011
	3312	143	6.35	gi|1944432	ATCG00490	large subunit of Rubisco	1.15	0.645161	0.689286	0.42	0.039	0.044
	2609	309	5.55	gi|7525041	ATCG00490	large subunit of Rubisco	0.990099	0.826446	0.666667	0.97	0.23	0.046
	2245	75	4.74	gi|16471	AT2G39730	Rubisco activase	1.02	0.628931	0.575758	0.97	0.05	0.032
	228	106	5.24	gi|16471	AT2G39730	Rubisco activase	1.06	0.735294	0.689655	0.81	0.13	0.014
		67		gi|1944432	ATCG00490	Rubisco large subunit
	5105	200	4.77	gi|15222166	AT1G06680	photosystem II subunit P-1 (PSBP1)	0.826446	0.645161	0.574074	0.17	0.049	0.0037
	4472	188	5.02	gi|15240013	AT5G66570	phytosystem II subunit O-1 (PSBO1)	0.952381	0.704225	0.636943	0.76	0.21	0.05
	5134	86	5.39	gi|18405061	AT1G54780	thylakoid lumenal 18.3 kDa protein	0.877193	0.675676	0.558659	0.65	0.19	0.041
	3452	55	4.42	gi|14596235	AT2G35490	plastid-lipid associated protein	0.980645	0.735294	0.526596	0.47	0.23	0.026
	6240	83	6.35	gi|7525086	ATCG01060	photosystem I subunit C (PSAC)	0.884956	0.584795	0.560976	0.18	0.012	0.021
	5378	123	6.24	gi|15241221	AT5G19940	plastid-lipid associated protein	0.909091	0.628931	0.787402	0.56	0.037	0.17
		82		gi|7658343	AT3G06050	peroxiredoxin IIF
	6003	69	6.13	gi|14334624	AT3G47070	Thylakoid soluble phosphoprotein TSP9	1.09	0.892857	0.657246	0.19	0.16	0.002
	4835	89	4.69	gi|15218972	AT1G60000	29 kDa ribonucleoprotein, chloroplast	0.909091	0.671141	0.632911	0.33	0.024	0.024
	5100	166	4.81	gi|15229806	AT3G11630	2-cys peroxiredoxin, chloroplast (BAS1)	0.833333	0.653595	0.735294	0.13	0.0069	0.024
	5827	170	5.11	gi|15232567	AT3G15360	thioredoxin M4 (TRX-M4)	1.13	0.662252	0.675676	0.13	0.19	0.0033
	2331	367	4.8	gi|15233779	AT4G24280	chloroplast heat shock protein 70-1	1.07	0.653595	0.70922	0.39	0.14	0.028
	5273	162	5.95	gi|15242942	AT5G58070	temperature-induced lipocalin (TIL)	0.763359	0.775194	0.609756	0.1	0.22	0.022
	3862	57	5.01	gi|15228194	AT3G55800	sedoheptulose-bisphosphatase (SBPASE)	0.934579	0.617284	0.671141	0.62	0.014	0.014
	5382	68	4.66	gi|15226906	AT2G35120	glycine cleavage system H protein	0.892857	0.675676	0.561798	0.32	0.0081	0.019
		40		gi|7573462	AT5G14370	putative protein
	4310	204	4.85	gi|10177676	AT5G63880	vacuolar protein sorting-associated protein 20.2	0.952381	0.625	0.740741	0.26	0.013	0.082
		197		gi|14532442	AT1G35160	14-3-3
	3316	60	4.45	gi|10177528	AT5G66470	GTP-binding protein-like	0.970922	0.833333	0.538462	0.22	0.32	0.0063
	1602	45	4.71	gi|4490317	AT4G33500	protein phosphatase 2C-related	0.934579	0.735294	0.632911	0.48	0.0056	0.02
	5265	75	6.55	gi|18403352	AT1G51100	unknown protein	0.966667	0.934579	0.64	0.13	0.75	0.0045
		60		gi|15227642	AT2G03440	nodulin-related
	3532	325	6.57	gi|444340	AT4G35090	catalase 2	0.980392	0.609756	0.581395	0.78	0.0035	0.0048
		314		gi|15240454	AT5G55070	dihydrolipoyllysine-residue succinyltransferase

## Sheet: Downregulated list
	No.of spota	Accession	Locusb	Name	aaBBDD/Wt	AABbdd/Wt	aaBbdd/Wt	PVal aaBBDD/Wt	PVal AABbdd/Wt	PVal aaBbdd/Wt
	5	gi|16374	AT1G29930	light harvesting complex of photosystem II 1.3 (LHCB1.3)	0.96	0.68	0.63
	1	gi|430947	AT1G61520	light harvesting complex of photosystem II 3 (LHCB3)	1.08	0.68	0.61	0.43	0.069	0.03
	2	gi|15235029	AT4G10340	light harvesting complex of photosystem II 5 (LHCB5)	0.87	0.67	0.58
	2	gi|295792	AT1G67090	Rubisco small subunit 1a	0.88	0.73	0.57
	3	gi|16194	AT5G38420	Rubisco small subunit 2b	0.94	0.72	0.58
	3	gi|1944432	ATCG00490	Rubisco large subunit	1.03	0.71	0.65
	2	gi|16471	AT2G39730	Rubisco activase	1.04	0.68	0.63
	1	gi|15240013	AT5G66570	phytosystem II subunit O-1 (PSBO1)	0.95	0.7	0.64	0.76	0.21	0.05
	1	gi|15222166	AT1G06680	photosystem II subunit P-1 (PSBP1)	0.83	0.65	0.57	0.17	0.049	0.0037
	1	gi|18405061	AT1G54780	thylakoid lumenal 18.3 kDa protein	0.88	0.68	0.56	0.65	0.19	0.041
	1	gi|14596235	AT2G35490	plastid-lipid associated protein	0.98	0.74	0.53	0.47	0.23	0.026
	1	gi|7525086	ATCG01060	photosystem I subunit C (PSAC)	0.88	0.58	0.56	0.18	0.012	0.021
	1	gi|15241221	AT5G19940	plastid-lipid associated protein	0.91	0.63	0.79	0.56	0.037	0.17
	1	gi|14334624	AT3G47070	thylakoid soluble phosphoprotein TSP9	1.09	0.89	0.66	0.19	0.16	0.002
	1	gi|15218972	AT1G60000	29 kDa ribonucleoprotein, chloroplast	0.91	0.67	0.63	0.33	0.024	0.024
	1	gi|15229806	AT3G11630	2-cys peroxiredoxin, chloroplast (BAS1)	0.83	0.65	0.74	0.13	0.0069	0.024
	1	gi|15232567	AT3G15360	thioredoxin M4 (TRX-M4)	1.13	0.66	0.68	0.13	0.19	0.0033
	1	gi|15233779	AT4G24280	chloroplast heat shock protein 70-1	1.07	0.65	0.71	0.39	0.14	0.028
	1	gi|15242942	AT5G58070	temperature-induced lipocalin (TIL)	0.76	0.78	0.61	0.1	0.22	0.022
	1	gi|15228194	AT3G55800	sedoheptulose-bisphosphatase (SBPASE)	0.93	0.62	0.67	0.62	0.014	0.014
	1	gi|15226906	AT2G35120	glycine cleavage system H protein	0.89	0.68	0.56	0.32	0.0081	0.019
	1	gi|10177676	AT5G63880	vacuolar protein sorting-associated protein 20.2	0.95	0.63	0.74	0.26	0.013	0.082
	1	gi|10177528	AT5G66470	GTP-binding protein-like	0.97	0.83	0.54	0.22	0.32	0.0063
	1	gi|4490317	AT4G33500	protein phosphatase 2C-related	0.93	0.74	0.63	0.48	0.0056	0.02
	1	gi|18403352	AT1G51100	unknown protein	0.97	0.93	0.64	0.13	0.75	0.0045
	1	gi|444340	AT4G35090	catalase 2	0.98	0.61	0.58	0.78	0.0035	0.0048
	a No. of identified spots representing the same protein.
	b The blue box highlights the proteins which were also identified by iTRAQ.
