# Supplementary material for: Integrated Proteomics and Metabolomics of Arabidopsis Acclimation to Gene-Dosage Dependent Perturbation of Isopropylmalate Dehydrogenases
Source: PLoS One. 2013 Mar 22;8(3):e57118. doi: 10.1371/journal.pone.0057118 (PMC3606340; doi:10.1371/journal.pone.0057118)
Supplement: Table S3 — List of proteins in wild-type and the IPMDH mutant plants identified and quantified using the iTRAQ approach. (XLS) [file pone.0057118.s003.xls]

## Sheet: Clustering
	Table S3. List of proteins in wild-type and the mutant plants identified and quantified using the iTRAQ approach.
	Cluster 1
	Accession	Locus	Name	Log2(aaBBDD/wt)	Log2(AABbdd/wt)	Log2(aaBbdd/wt)
	gi|15230923	AT3G19710	branched-chain aminotransferase 4 (BCAT4)	0.164031	0.0682453	0.624813
	gi|15237194	AT5G23010	methylthioalkylmalate synthase 1 (MAM1)	0.21826	-0.0566747	0.889383
	gi|15231608	AT3G58990	isopropylmalate isomerase small subunit (LeuD2)	0.374245	-0.0148392	0.728824
	gi|15218311	AT1G78370	glutathione S-transferase 20 (GST20)	0.3612	0.11488	1.4101
	gi|15224581	AT2G30860	glutathione S-transferase 9 (GSTF9)	0.31071	0.20534	1.06736
	gi|15225387	AT2G20610	superroot1 (SUR1)	0.144551	0.0331029	0.339522
	gi|15221130	AT1G74090	desulfoglucosinolate sulfotransferase (ST5B)	0.139488	0.0049167	0.472266
	gi|15228889	AT3G22890	ATP sulfurylase 1 (ATPS1)	0.1439	0.0542093	0.420814
	gi|30687359	AT1G21440	mutase family protein	0.0578806	-0.0854368	0.634167
	gi|15236386	AT4G14040	selenium-binding protein (SBP2)	0.166771	-0.00614356	0.736891
	Cluster 2
	Accession	Locus	Name	Log2(aaBBDD/wt)	Log2(AABbdd/wt)	Log2(aaBbdd/wt)
	gi|30680406	AT5G04140	glutamate synthase 1 (GS1)	0.110634	0.333792	0.0569375
	gi|15218640	AT1G02930	glutathione S-transferase 6 (GST6)	0.0252852	0.334983	0.313342
	gi|1732570	AT3G09260	beta-glucosidase 23	-0.197646	0.510023	0.505861
	gi|18404748	AT1G54010	myrosinase-associated protein	0.163041	0.341169	0.368545
	gi|79317272	AT1G07940	elongation factor 1-alpha (EF1a)	-0.041219	0.319278	0.357274
	gi|18399100	AT1G34030	40S ribosomal protein S18B (RPS18B)	-0.0352946	0.334444	0.211709
	gi|15220443	AT1G05190	50S ribosomal protein L6 (RPL6)	0.0353634	0.369304	0.310124
	gi|15223408	AT1G33140	60S ribosomal protein L9B (RPL9B)	0.0857303	0.327778	0.343459
	gi|15226755	AT2G34480	60S ribosomal protein L18A (RPL18A)	-0.0524538	0.484286	0.358027
	gi|15223190	AT1G70600	60S ribosomal protein L27A (RPL27A)	0.015943	0.6927	0.688494
	gi|15233637	AT4G15000	60S ribosomal protein L27C (RPL27C)	0.0616677	0.556214	0.555657
	gi|15235282	AT4G34200	ATP binding	0.0937353	0.348142	0.294619
	gi|15231937	AT3G08580	adenylate translocator	-0.0248694	0.471082	0.0831763
	Cluster 3
	Accession	Locus	Name	Log2(aaBBDD/wt)	Log2(AABbdd/wt)	Log2(aaBbdd/wt)
	gi|15228634	AT3G03780	methionine synthase 2 (MS2)	0.0660939	0.117645	0.383242
	gi|15227800	AT2G17265	homoserine kinase (HSK)	0.123841	0.0865249	0.370956
	gi|18414006	AT4G13430	isopropylmalate isomerase large subunit (LeuC)	0.195868	0.183755	0.96767
	gi|15217894	AT1G65290	acyl carrier protein 2 (ACP2)	0.146533	0.103157	0.48038
	gi|15236552	AT4G17520	nuclear RNA binding protein (RBP)	-0.00127504	0.0347269	0.325615
	gi|15225899	AT2G45820	DNA-binding protein (DBP)	-0.0776043	-0.0236589	0.337577
	gi|15233068	AT3G61260	DNA-binding protein(DBP)	-0.00965655	-0.0489418	0.318522
	gi|15219413	AT1G73230	transcription factor BTF3 (TF)	-0.0523289	0.00381539	0.305545
	gi|15241018	AT5G01600	ferritin 1	0.0487972	0.0174921	0.312218
	gi|18399630	AT3G12490	cystatin B	0.00940391	0.0649159	0.302619
	gi|15234763	AT4G30530	defense-related protein	0.0577757	0.117536	0.317273
	gi|15231137	AT3G20390	endoribonuclease L-PSP family protein	-0.0191495	-0.0560869	0.324986
	gi|15224101	AT2G24200	aminopeptidase (APase)	0.0423186	0.0665009	0.240616
	gi|15230418	AT3G51160	GDP-D-mannose-4,6-dehydratase (MUR1)	0.062146	0.0836271	0.236035
	gi|15242674	AT5G40370	glutaredoxin (GRX)	0.0121195	0.0359392	0.719058
	gi|15221442	AT1G68590	30S ribosomal protein S3 (RPS3)	0.0103754	0.0768599	0.487087
	gi|15231154	AT3G13120	30S ribosomal protein S10 (RPS10)	0.107749	0.0289081	0.404941
	gi|15232515	AT3G15190	30S ribosomal protein S20 (RPS20)	0.10914	0.0381139	0.465211
	gi|15218435	AT1G78630	60S ribosomal protein L13 family (RPL13)	0.161393	0.172371	0.314047
	gi|15220668	AT1G23190	phosphoglucomutase (PGM)	-0.00706048	0.0213335	0.189892
	gi|15224580	At2g05710	aconitate hydratase (AH)	-0.0153143	0.0491097	0.160966
	gi|15222996	AT1G13930	unknown protein	-0.132976	-0.0621117	0.784669
	Cluster 4
	Accession	Locus	Name	Log2(aaBBDD/wt)	Log2(AABbdd/wt)	Log2(aaBbdd/wt)
	gi|15223910	AT1G14810	aspartate semialdehyde dehydrogenase (ASDH)	-0.102137	0.0281217	0.313317
	gi|15231092	AT3G58610	ketol-acid reductoisomerase (KARI)	0.0734276	0.274916	0.360307
	gi|15229546	AT3G23940	dihydroxyacid dehydratase (DHAD)	0.075318	0.219688	0.30024
	gi|15224221	AT2G43090	isopropylmalate isomerase small subunit (LeuD3)	0.017772	0.100778	0.554533
	gi|15233613	AT4G14880	O-acetylserine(thiol)lyase (OAS-TL1)	0.018963	0.140112	0.402896
	gi|15231112	AT3G20330	aspartate transcarbamylase (ATCase)	-0.0767552	0.111288	0.241727
	gi|18406032	AT2G42680	multiprotein bridging factor 1A (MBF1A)	-0.136345	-0.0248214	0.624593
	gi|15241316	AT5G20290	40S ribosomal protein S8A (RPS8A)	0.0300643	0.209918	0.511658
	gi|15238099	AT5G41520	40S ribosomal protein S10B (RPS10B)	0.0671107	0.267603	0.483369
	gi|15224491	AT2G05220	40S ribosomal protein S17B (RPS17B)	0.0941407	0.187832	0.388058
	gi|15224205	AT2G43030	50S ribosomal protein L3 (RPL3)	-0.0135108	0.242531	0.498034
	gi|15234136	AT4G01310	60S ribosomal protein L5 family (RPL5)	-0.0502285	0.162622	0.393759
	gi|15227954	AT2G18020	60S ribosomal protein L8 (RPL8C)	-0.0896727	0.220806	0.346628
	gi|15230544	AT3G44890	50S ribosomal protein L9 (RPL9)	0.106037	0.257066	0.361021
	gi|15231814	AT3G53430	60S ribosomal protein L12B (RPL12B)	0.0809712	0.281373	0.459861
	gi|15236981	AT4G27090	60S ribosomal protein L14 (RPL14B)	0.107194	0.328152	0.388764
	gi|15234001	AT4G27090	60S ribosomal protein L16 (RPL16B)	0.0340381	0.394264	0.578494
	gi|15233226	AT3G55280	60S ribosomal protein L23A (RPL23A)	-0.0319779	0.142158	0.392115
	gi|15241824	AT5G02450	60S ribosomal protein L36C (RPL36C)	0.0831438	0.203355	0.462798
	gi|145334857	AT5G60360	aleurain-like protease (ALPase)	0.0805405	0.147105	0.378466
	gi|15226353	AT2G28190	copper superoxide dismutase 2 (CuSOD)	-0.0251088	0.203325	0.65738
	gi|15228407	AT3G10920	Mn superoxide dismutase (MnSOD)	0.104213	0.261281	0.323438
	gi|15235401	AT4G02520	glutathione S transferase 2 (GST2)	0.201421	0.595161	0.703591
	gi|15224582	AT2G30870	glutathione S-transferase 10 (GST10)	0.0652853	0.136494	0.1883
	gi|9795585	AT1G19570	GSH-dependent dehydroascorbate reductase 1(DHAR)	0.00352754	0.170968	0.334921
	gi|42571391	AT1G07890	ascorbate peroxidase 1 (APX1)	-0.0619419	0.0443146	0.26513
	gi|3157947	AT1G11840	glyoxalase (GOX)	0.0121112	0.103195	0.232116
	gi|15238217	AT5G04590	sulfite reductase (SiR)	-0.00253445	0.129623	0.356903
	gi|15230433	AT3G51240	flavanone 3-hydroxylase	0.0320853	0.139462	0.296084
	gi|15235022	AT4G39330	cinnamyl-alcohol dehydrogenase 1 (CAD1)	0.0395439	0.263834	0.305255
	gi|15219956	AT1G22840	cytochrome C	-0.0532974	0.0404915	0.536369
	gi|15219886	AT1G22450	cytochrome c oxidase 6b	-0.0820547	0.0695527	0.437248
	gi|15217937	AT1G20440	dehydrin protein family	-0.191245	0.0503424	0.673559
	gi|15222983	AT1G76180	early responsive to dehydration 14	-0.154776	0.0771756	0.751516
	gi|79325185	AT4G20260	DREPP plasma membrane polypeptide family protein	-0.091683	0.0538205	0.331054
	gi|15232682	AT3G09440	heat shock cognate 70 kDa protein 3 (HSC70-3)	-0.146362	0.15926	0.250604
	gi|15236566	AT4G23670	major latex protein	0.0867539	0.159251	0.502452
	gi|15221646	AT1G24020	Bet v I allergen family protein	-0.00230904	0.111134	0.365103
	gi|15229784	AT3G43810	calmodulin 7	0.0184203	0.209207	0.441305
	gi|15224899	AT2G38540	calmodulin binding	-0.0704465	0.199357	0.449483
	gi|15228838	AT3G56130	biotin/lipoyl attachment domain-containing protein	-0.126535	0.0894854	0.527104
	gi|79313261	AT3G16420	PYK10-binding protein 1 (PBP1)	0.006143	0.267109	0.435317
	gi|15220785	AT1G62480	unknown protein	-0.102061	0.144092	1.03222
	Cluster 5
	Accession	Locus	Name	Log2(aaBBDD/wt)	Log2(AABbdd/wt)	Log2(aaBbdd/wt)
	gi|15241338	AT5G14200	3-isopropylmalate dehydrogenase 1 (IPMDH1)	-1.27695	0.0181157	-1.3072
	gi|15239559	AT5G25980	myrosinase TGG2	-0.224494	-0.154246	-0.386511
	gi|15232704	AT3G46970	alpha-glucan phosphorylase 2	-0.0915852	-0.0225768	-0.28927
	gi|30696056	AT1G56070	Low expression of osmotically responsive genes 1 (LOS1)	-0.191964	0.0249388	-0.294044
	gi|15240008	AT5G13120	lumenal cyclophilin (CYP)	-0.120675	-0.0851231	-0.301645
	Cluster 6
	Accession	Locus	Name	Log2(aaBBDD/wt)	Log2(AABbdd/wt)	Log2(aaBbdd/wt)
	gi|15221631	AT1G31180	3-isopropylmalate dehydrogenase 3 (IPMDH3)	-0.0394706	-1.05468	-0.998071
	gi|15237593	AT5G64040	phytosystem I subunit N (PSAN)	-0.0105628	-0.277358	-0.22759
	gi|15240013	AT5G66570	phytosystem II subunit O-1 (PSBO1)	-0.0946768	-0.350432	-0.282751
	gi|15230324	AT3G50820	phytosystem II subunit O-2 (PSBO2)	-0.11998	-0.348816	-0.272822
	gi|15222166	AT1G06680	photosystem II subunit P-1 (PSBP1)	0.00700735	-0.37484	-0.403524
	gi|15234637	AT4G05180	phytosystem II subunit Q-2 (PSBQ2)	-0.0469131	-0.475085	-0.361101
	gi|15235402	AT4G02530	thylakoid lumen protein (TLP)	-0.00557398	-0.239757	-0.217606
	Cluster 7
	Accession	Locus	Name	Log2(aaBBDD/wt)	Log2(AABbdd/wt)	Log2(aaBbdd/wt)
	gi|18407921	AT3G45140	lipoxygenase 2 (LOX2)	-0.316453	-0.569118	-0.776839
	gi|15239032	AT5G42650	allene oxide synthase (AOS)	-0.15769	-0.229241	-0.513528
	gi|15233120	AT3G61470	light-harvesting chlorophyll a-binding protein 2 (LHCA2)	0.0522211	-0.0773768	-0.290331
	gi|15219941	AT1G61520	light-harvesting chlorophyll a-binding protein 3 (LHCA3)	0.126575	-0.152767	-0.298055
	gi|15239602	AT5G54270	light-harvesting chlorophyll b-binding protein 3.1 (LHCB3.1)	-0.0538687	-0.341339	-0.80157
	gi|15232815	AT3G47470	light-harvesting chlorophyll a-binding protein 4 (LHCA4)	0.00734256	-0.25727	-0.45791
	gi|15241005	AT5G01530	light-harvesting chlorophyll b-binding protein 4.1 (LHCB4.1)	0.134366	-0.0197399	-0.329257
	gi|15231990	AT3G08940	light-harvesting chlorophyll b-binding protein 4.2 (LHCB4.2)	0.0727548	-0.0678493	-0.33712
	gi|15225630	AT2G40100	light-harvesting chlorophyll b-binding protein 4.3 (LHCB4.3)	0.104161	-0.251123	-0.394088
	gi|7267731	AT4G10340	light-harvesting chlorophyll b-binding protein 5 (LHCB5)	0.101389	-0.190541	-0.525109
	gi|15218330	AT1G15820	light-harvesting chlorophyll b-binding protein 6 (LHCB6)	0.149393	-0.100118	-0.294886
	gi|15219418	AT1G44575	nonphotochemical quenching (NPQ4)	0.0129374	-0.0333897	-0.40819
	gi|79313255	AT3G15840	post-illumination chlorophyll fluorescence increase (PIFI)	-0.0745377	-0.234921	-0.472974
	gi|79325287	AT4G27440	protochlorophyllide oxidoreductase B (PORB)	-0.120811	-0.227373	-0.346594
	gi|15218860	AT1G03630	protochlorophyllide oxidoreductase C (PORC)	-0.123021	-0.264569	-0.370109
	gi|15240912	AT5G38430	RuBisCO small subunit 1b	-0.0994765	-0.402642	-0.599262
	gi|15240903	AT5G38420	RuBisCO small subunit 2b	-0.135469	-0.331651	-0.581839
	gi|15226983	AT2G35410	33 kDa ribonucleoprotein, chloroplast	-0.00962852	-0.199204	-0.65655
	gi|15232123	AT3G01480	lumenal cyclophilin(CYP)	0.0518074	-0.216979	-0.325705
	gi|15236768	AT4G26530	fructose-bisphosphate aldolase (FBA)	0.00653805	-0.191066	-0.427213
	gi|15234913	AT4G25100	Fe superoxide dismutase 1 (FSOD1)	0.1576	-0.0801908	-0.414233

## Sheet: Rep1&Rep2
							Replicate 1						Replicate 2
N	Unused	Total	%Cov	Accession	Name	Peptides (95%)	114:113	PVal 114:113	115:113	PVal 115:113	116:113	PVal 116:113	118:117	PVal 118:117	119:117	PVal 119:117	121:117	PVal 121:117
1	109.95	109.95	90.13	gi|15225545	unknown protein	297	0.896107	0.118672	1.02574	0.723741	0.941148	0.212428	0.985203	0.909241	0.79259	5.53405e-06	0.912144	0.725197
2	106.98	106.74	70.72	gi|15241314	ATP-dependent Clp protease, ATP-binding subunit	114	0.930837	0.28757	1.02391	0.750868	1.06383	0.156832	1.26687	0.195361	1.01435	0.739215	1.32593	0.219193
3	91.62	90.74	54.38	gi|15238686	5-methyltetrahydropteroyltriglutamate--homocysteine S-methyltransferase	89	1.05076	0.471169	1.14103	0.124953	1.23504	0.00286044	0.8539	0.371129	1.15295	0.0108751	1.03349	0.91547
4	89.53	89.19	56.55	gi|15233779	CPHSC70-1 (chloroplast heat shock protein 70-1); ATP binding / unfolded protein binding	97	0.720502	0.00214832	0.983816	0.742107	1.04686	0.36366	1.42334	0.0504508	0.894241	0.0373078	1.48116	0.113305
5	82.25	80.94	75.17	gi|15231255	chaperonin 60 beta, putative [Arabidopsis thaliana]	77	0.940679	0.643171	0.939057	0.657205	0.966715	0.788758	0.993101	0.970027	0.941922	0.459887	1.08204	0.682973
6	82.1	82.1	70.78	gi|15240013	33 kDa polypeptide of oxygen-evolving complex (OEC) in photosystem II (emb|CAA75629.1) [Arabidopsis thaliana]	154	0.624704	0.0568545	0.807765	0.0135477	0.733829	0.0177507	1.30952	0.315624	0.723389	0.00823111	1.09231	0.777303
7	77.79	77.77	79.42	gi|15230595	PGK1 (PHOSPHOGLYCERATE KINASE 1); phosphoglycerate kinase [Arabidopsis thaliana]	104	0.899771	0.20727	1.02953	0.598776	0.945773	0.264171	1.07071	0.64824	0.862457	0.0074296	0.890755	0.636968
8	75.04	75.04	74.52	gi|15222166	23 kDa polypeptide of oxygen-evolving comlex (OEC) [Arabidopsis thaliana]	179	0.748264	0.0806987	0.769073	0.0194457	0.736528	0.0142199	1.4058	0.103534	0.786365	0.0674062	0.887637	0.676532
9	73.32	71.34	84.72	gi|15235745	SHM1 (SERINE HYDROXYMETHYLTRANSFERASE 1); glycine hydroxymethyltransferase [Arabidopsis thaliana]	86	1.00037	0.993225	1.08357	0.0497209	0.914221	0.0295505	1.00327	0.972831	0.834894	0.00017064	0.742228	0.253438
10	70.75	70.75	73.92	gi|42565672	plastid transcriptionally active 18	51	0.950005	0.173882	1.0507	0.203398	1.0008	0.979374	1.25208	0.00907804	0.935968	0.0359199	0.95535	0.832591
11	68.58	68.58	91.42	gi|15222848	glyceraldehyde-3-phosphate dehydrogenase, putative [Arabidopsis thaliana]	95	0.786349	0.252912	1.0715	0.509567	1.13779	0.255786	1.4413	0.32148	1.01383	0.887807	1.22147	0.703981
12	68.03	68.09	75.57	gi|15218382	cytosolic factor, putative [Arabidopsis thaliana]	42	0.910236	0.155381	1.07171	0.167474	1.10825	0.117929	1.0873	0.372878	0.988103	0.780824	1.04806	0.70919
13	66.44	66.56	57.41	gi|30684767	VAR2 (VARIEGATED 2); ATP-dependent peptidase/ ATPase/ metallopeptidase/ zinc ion binding [Arabidopsis thaliana]	60	0.906627	0.211266	0.983637	0.816216	0.889152	0.0886485	1.10078	0.598926	0.823786	0.0185263	0.975276	0.930905
14	66.41	66.41	60.54	gi|15241844	luminal binding protein [Arabidopsis thaliana]	52	1.03633	0.793107	1.11142	0.504403	0.956678	0.7939	0.959768	0.759193	1.0277	0.915158	0.402955	0.706486
15	62.93	62.93	67.86	gi|15232133	carbonic anhydrase, chloroplast precursor [Arabidopsis thaliana]	93	0.931911	0.291668	0.919086	0.151253	0.886222	0.0414461	1.08339	0.403363	0.96995	0.568979	0.957661	0.940579
16	62.86	63.88	66.72	gi|15226314	putative rubisco subunit binding-protein alpha subunit [Arabidopsis thaliana]	66	0.920469	0.0768364	1.02539	0.63253	1.01925	0.591973	1.07928	0.505919	0.929603	0.0485382	1.00474	0.986848
17	62.54	62.54	58.3	gi|18411711	transketolase	80	1.01898	0.689384	0.806847	0.11578	0.80494	0.308985	0.840063	0.0246969	0.9545	0.261833	0.982113	0.884426
18	62.33	62.33	93.73	gi|30683149	(S)-2-hydroxy-acid oxidase, peroxisomal, putative / glycolate oxidase, putative / short chain alpha-hydroxy acid oxidase, putative [Arabidopsis thaliana]	83	1.02911	0.599272	1.1372	0.0697215	1.12605	0.106893	1.03568	0.798441	1.16329	0.0138198	0.872625	0.555839
19	60.21	60.35	64.35	gi|22327852	trigger factor type chaperone family protein [Arabidopsis thaliana]	38	1.00109	0.979191	1.09428	0.0153392	1.06371	0.0874126	0.865292	0.00886242	0.862446	0.000524608	0.843019	0.0885278
20	59.45	59.45	65.58	gi|79329037	GS2 (GLUTAMINE SYNTHETASE 2); glutamate-ammonia ligase [Arabidopsis thaliana]	88	0.911466	0.357676	1.01401	0.893794	0.964015	0.467178	0.926265	0.583161	0.843026	0.00418488	0.853536	0.596819
21	58.71	58.71	58.97	gi|18417320	translation elongation factor	44	0.993225	0.906046	1.08405	0.0651457	1.0247	0.60571	0.755799	0.00243018	0.888132	0.00230001	0.819978	0.191389
22	58.43	58.43	61.26	gi|30678090	ATP binding	38	0.850382	0.099341	1.27285	0.0143701	0.894286	0.228371	0.879105	0.199507	1.01954	0.773107	0.859481	0.226615
23	58.3	58.12	88.05	gi|79325185	DREPP plasma membrane polypeptide family protein [Arabidopsis thaliana]	40	0.737337	0.00111408	0.92261	0.256904	1.23873	0.00027279	1.05413	0.650741	0.939719	0.101419	1.12141	0.415825
24	57.96	57.96	39.06	gi|18407921	LOX2 (LIPOXYGENASE 2) [Arabidopsis thaliana]	38	0.922286		0.756289		0.780032		0.924547		1.2625		1.31064
25	57.5	57.69	53.98	gi|15238333	cell division protein FtsH [Arabidopsis thaliana]	56	0.930786	0.325015	0.967186	0.516275	0.969082	0.507797	1.17125	0.242479	0.925885	0.0839368	1.12356	0.547108
26	57.32	57.31	87.22	gi|15219826	ribulose-bisphosphate carboxylase small unit, putative [Arabidopsis thaliana]	129	0.802559	0.24245	0.914379	0.38177	0.879523	0.13413	1.05452	0.847756	0.849118	0.0663037	1.03525	0.939106
27	56.13	56.25	64.21	gi|15219234	ATPase 70 kDa subunit, putative [Arabidopsis thaliana]	56	0.911176	0.09879	1.00174	0.971544	1.00388	0.918523	0.928796	0.285972	1.02523	0.506394	0.945861	0.627234
28	55.24	55.39	69.96	gi|15237059	translation elongation factor EF-Tu precursor, chloroplast [Arabidopsis thaliana]	93	0.962367	0.588866	1.06235	0.376111	0.964296	0.50307	1.00836	0.942172	0.87189	0.0657989	0.846669	0.651132
29	54.88	54.88	52.68	gi|30690085	TGG1 (THIOGLUCOSIDE GLUCOHYDROLASE 1); hydrolase, hydrolyzing O-glycosyl compounds [Arabidopsis thaliana]	55	1.0612	0.368669	1.01509	0.829563	0.998465	0.973406	0.849187	0.120348	0.836658	0.00102613	0.968934	0.8682
30	52.28	52.39	61.6	gi|15233257	myosin heavy chain-like protein [Arabidopsis thaliana]	31	0.879459	0.0560033	1.04529	0.401667	0.997057	0.968247	0.989789	0.882378	0.880418	0.00387297	1.08529	0.439625
31	52.26	52.54	64.38	gi|15228194	sedoheptulose-bisphosphatase precursor [Arabidopsis thaliana]	58	0.984869	0.827149	1.02421	0.726459	0.900793	0.0199052	1.05741	0.652578	0.820697	0.000116478	0.831409	0.43104
32	52.13	52.13	61.3	gi|18407650	ATSCO1/ATSCO1/CPEF-G (SNOWY COTYLEDON1); translation elongation factor/ translation factor, nucleic acid binding [Arabidopsis thaliana]	38	1.13948	0.0764379	1.00897	0.85658	1.01079	0.777027	0.803522	0.0104579	0.991621	0.824266	0.780803	0.058938
33	51.82	51.88	53.86	gi|30696056	LOS1 (Low expression of osmotically responsive genes 1); translation elongation factor/ translation factor, nucleic acid binding [Arabidopsis thaliana]	38	0.858213	0.17983	1.05653	0.492781	0.890053	0.408984	0.802943	0.0187395	1.12969	0.00594525	0.928117	0.575797
34	51.73	51.73	73.78	gi|18397288	CAB2 (Chlorophyll a/b-binding protein 2); chlorophyll binding [Arabidopsis thaliana]	109
35	51.61	57.68	63.59	gi|15241849	heat shock cognate 70 kDa protein (HSC70-1)	66	0.954766	0.750419	1.15242	0.353202	1.20962	0.106875	0.772455	0.0152398	1.01951	0.802397	0.811764	0.106716
36	51.06	51.06	76.39	gi|15239282	ferredoxin-NADP+ reductase [Arabidopsis thaliana]	47	0.898276	0.153203	0.998244	0.988261	1.01658	0.74691	1.00679	0.970446	0.914517	0.0988946	0.93949	0.839684
37	50.17	49.53	75.63	gi|18420348	fructose-bisphosphate aldolase	87	1.01712	0.894349	0.956092	0.620349	0.817435	0.0138159	0.968557	0.86851	0.937866	0.363646	0.915232	0.717701
38	50.08	50.08	81.68	gi|15236129	aspartate aminotransferase; This gene structure is inaccurate, likely due to discrepancies within overlapping bac sequences. This will be resolved asap. In the meantime, an either full or partial translation is provided. [Arabidopsis thaliana]	33	0.987589	0.777252	1.04087	0.479905	1.05399	0.154459	0.942909	0.131999	0.96928	0.392907	0.812481	0.221353
39	49.03	49.03	58.87	gi|54036161	Ferredoxin--nitrite reductase, chloroplast precursor (NiR)	32	1.03455	0.584151	1.06943	0.260611	1.07012	0.107771	0.831879	0.000241099	0.971455	0.484206	0.884935	0.320984
40	48.59	49.07	72.48	gi|15217555	GAPB (GLYCERALDEHYDE-3-PHOSPHATE DEHYDROGENASE B SUBUNIT); glyceraldehyde-3-phosphate dehydrogenase [Arabidopsis thaliana]	65	0.947055	0.27217	1.09473	0.0530807	1.02756	0.540064	0.847786	0.150299	0.907632	0.0414347	0.887595	0.680145
41	48.2	48.52	45.92	gi|15241113	HSP81-3 (Heat shock protein 81-3); ATP binding [Arabidopsis thaliana]	28	0.955243	0.280205	1.04677	0.335973	1.07376	0.0768611	0.914548	0.281501	1.03298	0.40791	0.867594	0.380226
42	48.17	48.17	71.32	gi|15221119	aminomethyltransferase-like precursor protein [Arabidopsis thaliana]	45	0.985675	0.794702	0.996015	0.948668	0.949473	0.210688	0.88312	0.214386	0.861621	0.00141911	0.858483	0.725645
43	48.13	48.2	66.67	gi|15219086	putative protein disulfide isomerase precursor [Arabidopsis thaliana]	33	0.886338	0.170968	1.11449	0.0412168	1.0658	0.390801	0.895744	0.117762	0.933388	0.311173	0.795391	0.184111
44	47.75	47.75	71.22	gi|15237225	photosystem II stability/assembly factor HCF136 (sp|O82660) [Arabidopsis thaliana]	52	0.873115	0.00143876	0.892821	0.0164607	0.854505	0.000256194	1.08555	0.13978	0.875554	0.00122641	0.78955	0.385281
45	47.24	47.24	76.35	gi|15227987	enolase (2-phospho-D-glycerate hydroylase) [Arabidopsis thaliana]	49	0.978275	0.7645	1.13522	0.206601	1.23679	0.00493713	0.914094	0.53599	1.07011	0.252375	1.00975	0.975018
46	47.08	47.13	67	gi|15229384	mRNA-binding protein, putative [Arabidopsis thaliana]	39	0.953022	0.357093	0.995915	0.92496	0.905122	0.0157351	1.02309	0.837667	0.86881	0.00259517	0.783746	0.173667
47	47.04	47.05	89.72	gi|15242045	chloroplast Cpn21 protein [Arabidopsis thaliana]	59	0.812596	0.0209769	0.957335	0.375095	0.936163	0.152989	1.20924	0.193876	0.83857	0.000685792	0.965276	0.868974
48	46.83	47.52	79.37	gi|15217485	catalytic/ coenzyme binding [Arabidopsis thaliana]	44	0.932346	0.249155	1.01553	0.774822	1.0077	0.845957	1.11325	0.125031	0.983771	0.631431	0.839047	0.282796
49	46.61	46.61	71.95	gi|6227018	Strong similarity to gb|AF155333 NADP-specific isocitrate dehydrogenase from Oryza sativa. ESTs gb|R30474, gb|H36712, gb|T22563, gb|N97293, gb|T43729, gb|Z17440, gb|Z34193, gb|Z46528, gb|T14072, gb|T42413, gb|AA389759, gb|N38098, gb|T43337, gb|N96032, gb|N96031 and gb|Z38038 come from this gene. [Arabidopsis thaliana]	39	1.01637	0.711675	1.12146	0.0285713	1.13468	0.0103552	0.801685	0.00054343	0.963926	0.411981	0.877429	0.314662
50	46.32	46.38	56.52	gi|15234637	Oxygen-evolving enhancer protein 3 precursor - like protein [Arabidopsis thaliana]	72	0.744673	0.00741085	0.512177	3.44226e-06	0.900681	0.060952	1.40572	0.183645	0.773427	0.00621867	0.734058	0.442921
51	46.25	53.82	54.17	gi|15219901	unknown protein [Arabidopsis thaliana]	31	0.926928	0.0677852	1.17748	0.000567484	1.23565	3.66155e-05	1.05773	0.385233	1.01969	0.623449	1.13261	0.221083
52	46.22	47.78	59.92	gi|18417676	APG6/CLPB-P/CLPB3 (ALBINO AND PALE GREEN 6); ATP binding / ATPase [Arabidopsis thaliana]	29	1.07423	0.178503	1.05208	0.359525	1.00631	0.921966	1.13616	0.172547	1.04998	0.316094	1.18636	0.210648
53	45.27	45.27	83.16	gi|15220620	hydroxypyruvate reductase (HPR) [Arabidopsis thaliana]	46	1.033	0.592934	1	1	0.98884	0.792067	1.03191	0.731497	1.03931	0.370825	1.00688	0.967259
54	44.63	44.7	37.8	gi|15234036	P-Protein	40	1.09546	0.11457	1.13898	0.0883226	1.0927	0.283861	0.701172	0.00139998	0.915405	0.124276	0.724408	0.0688808
55	44.04	44.04	69.75	gi|15222929	vacuolar ATP synthase subunit B [Arabidopsis thaliana]	49	1.02532	0.726054	1.05008	0.380517	1.02581	0.564656	1.03471	0.577026	1.00222	0.960161	0.977753	0.816419
56	43.5	43.57	80.31	gi|30689599	late embryogenesis abundant family protein / LEA family protein [Arabidopsis thaliana]	31	0.89625	0.043103	0.982515	0.731219	0.957798	0.531933	1.03179	0.709012	0.907383	0.045963	0.906942	0.540782
57	42.85	42.65	64.53	gi|15231715	fructose-bisphosphate aldolase	40	0.877139	0.247085	1.05622	0.736878	1.52436	0.00922096	1.01723	0.916515	1.01413	0.82083	1.01387	0.944802
58	42.58	42.69	20.39	gi|30680406	GLU1 (FERREDOXIN-DEPENDENT GLUTAMATE SYNTHASE 1) [Arabidopsis thaliana]	30	1.16946	0.00244511	1.20651	0.00960863	1.12616	0.0296976	0.752148	0.000559084	1.3224	0.00073791	0.871601	0.298337
59	41.96	57.15	85.29	gi|30699430	PGK (PHOSPHOGLYCERATE KINASE) [Arabidopsis thaliana]	48	0.926661	0.19267	1.12677	0.0129481	1.08174	0.116589	1.09773	0.0455094	1.01734	0.696476	0.919024	0.713096
60	41.79	41.9	66.32	gi|15220854	oxidoreductase, zinc-binding dehydrogenase family protein [Arabidopsis thaliana]	31	0.899653	0.0877182	0.985814	0.780294	0.908143	0.0604013	1.10586	0.146473	0.838145	0.00042534	0.914146	0.540959
61	41.58	41.63	69.85	gi|18405391	protein binding	37	0.856646	0.00261037	0.887725	0.0430359	0.581694	0.000257702	1.15139	0.302043	0.882704	0.0099036	0.805435	0.83489
62	41.35	41.41	58.24	gi|15219246	mitochondrial NAD-dependent malate dehydrogenase [Arabidopsis thaliana]	43	0.849047	0.249292	0.889604	0.482076	0.980178	0.827214	0.779187	0.474119	0.901183	0.305992	0.719938	0.559051
63	41.03	41.03	62.8	gi|18394888	CAT3 (CATALASE 3); catalase [Arabidopsis thaliana]	39	1.04718	0.58038	1.1199	0.207045	1.15808	0.0380292	0.852476	0.0155647	1.18136	0.00405849	1.18191	0.39981
64	40.42	40.42	70.79	gi|15219510	14-3-3 protein, putative [Arabidopsis thaliana]	36	0.892079	0.565622	0.98125	0.903677	1.03619	0.834421	1.04758	0.750313	0.964498	0.571818	0.95045	0.798547
65	40.17	40.17	79.49	gi|15222551	phosphoribulokinase precursor [Arabidopsis thaliana]	59	0.953718	0.486681	1.10121	0.143578	0.96208	0.519541	0.861808	0.166981	0.877911	0.0252661	0.744847	0.0639589
66	40	39.82	75.68	gi|30688330	GGT1 (ALANINE-2-OXOGLUTARATE AMINOTRANSFERASE 1) [Arabidopsis thaliana]	40	1.00443	0.939932	1.04022	0.59225	1.01971	0.694644	0.81829	0.0472561	0.906698	0.0705072	0.926008	0.696877
67	39.87	40.03	67.22	gi|15233888	CHLI1 (CHLORINA 42); magnesium chelatase [Arabidopsis thaliana]	30	0.779676	0.063193	0.945351	0.504864	0.937512	0.500861	1.08566	0.54345	0.857992	0.0292818	1.0458	0.842641
68	39.7	39.7	71.68	gi|15231805	myrosinase-associated protein, putative [Arabidopsis thaliana]	57	1.01556	0.766487	1.15495	0.113127	1.01416	0.81526	0.866571	0.275943	0.995414	0.936198	0.947082	0.860633
69	39.55	39.56	63.28	gi|15232845	putative mitochondrial processing peptidase [Arabidopsis thaliana]	32	0.981403	0.756579	1.12437	0.0356545	1.06374	0.242452	1.02887	0.723632	0.997704	0.964219	1.08692	0.432913
70	39.32	48.68	84.6	gi|15231594	glyceraldehyde 3-phosphate dehydrogenase A subunit (GapA) [Arabidopsis thaliana]	76	1.00298	0.970587	1.1221	0.246645	1.0619	0.581218	0.785386	0.215831	0.915178	0.419818	0.756781	0.287339
71	39.28	39.41	65.81	gi|15223226	phosphoglucomutase, cytoplasmic, putative / glucose phosphomutase, putative [Arabidopsis thaliana]	22	0.882673	0.223117	1.06843	0.533646	1.14669	0.340944	1.22702	0.0615046	1.08288	0.402538	1.29372	0.191388
72	38.79	43.96	53.17	gi|15239559	myrosinase TGG2 [Arabidopsis thaliana]	51	1.06787	0.193435	0.981089	0.694818	0.918281	0.100204	0.826611	0.0482903	0.919232	0.108464	0.897332	0.505105
73	38.66	38.73	63.1	gi|15241970	1-deoxy-D-xylulose 5-phosphate reductoisomerase (DXR) [Arabidopsis thaliana]	25	0.997755	0.97004	1.01635	0.756541	0.962976	0.646224	0.90124	0.116593	0.93689	0.152016	0.859438	0.335718
74	38.61	37.7	59.6	gi|79325287	PORB (PROTOCHLOROPHYLLIDE OXIDOREDUCTASE B); oxidoreductase/ protochlorophyllide reductase [Arabidopsis thaliana]	32	0.961696	0.703522	0.907669	0.17383	0.916433	0.211012	0.884218	0.0896922	0.797983	0.0119561	0.705334	0.0118575
75	37.81	40.03	57.37	gi|16221	chaperonin hsp60 [Arabidopsis thaliana]	25	0.936942	0.258948	1.01018	0.893221	1.03574	0.600659	0.875541	0.09932	1.00492	0.948788	0.941838	0.59158
76	37.74	37.74	57.45	gi|15237580	FFC (FIFTY-FOUR CHLOROPLAST HOMOLOGUE); 7S RNA binding / GTP binding / mRNA binding [Arabidopsis thaliana]	29	0.948562	0.539383	1.07846	0.184141	1.13553	0.0223021	1.09471	0.151629	1.01238	0.815827	1.11674	0.310666
77	37.67	37.67	66.94	gi|42572847	SAPX; L-ascorbate peroxidase [Arabidopsis thaliana]	30	0.871707	0.152275	1.00731	0.923941	1.15262	0.0480809	1.17188	0.233364	0.999527	0.994567	1.43303	0.239637
78	37.41	37.41	78.33	gi|15227104	unknown protein [Arabidopsis thaliana]	29	0.862863	0.00553447	0.969725	0.49486	0.990802	0.836607	1.30383	0.0701618	0.945124	0.212289	1.42362	0.324054
79	37.37	37.37	75.69	gi|18404496	catalytic/ coenzyme binding [Arabidopsis thaliana]	40	0.806617	0.0503178	0.948202	0.708797	0.968409	0.746299	1.22439	0.400587	0.887409	0.0399609	1.00907	0.975566
80	37.25	37.94	67.05	gi|15229443	chloroplast ribosomal L1 - like protein [Arabidopsis thaliana]	32	0.922227	0.0528808	0.958462	0.37288	1.0088	0.826891	1.07183	0.482755	0.967596	0.409637	0.832108	0.321583
81	37.05	44.9	47.36	gi|15242459	mtHSC70-2 (HEAT SHOCK PROTEIN 70); ATP binding / unfolded protein binding [Arabidopsis thaliana]	27	0.997873	0.979476	1.10062	0.192307	1.09449	0.194587	1.04941	0.298597	0.996503	0.955509	1.08602	0.593194
82	37.02	36.14	46.5	gi|15238039	putative protein [Arabidopsis thaliana]	30	0.755874	0.0542143	0.559606	0.000582611	1.20125	0.0319616	1.34636	0.0470262	1.00227	0.972001	1.44838	0.0773024
83	36.88	41.2	57.85	gi|15233587	photosystem II oxygen-evolving complex protein 3 - like [Arabidopsis thaliana]	71	0.669594	0.0022428	0.388914	5.46354e-05	1.10813	0.106164	1.25114	0.464237	0.948238	0.378106	1.56713	0.240289
84	36.7	36.78	61.1	gi|15232123	putative thylakoid lumen rotamase [Arabidopsis thaliana]	41	0.857275	0.0943622	0.901273	0.258967	0.805862	0.0439183	1.27446	0.0152202	0.791713	0.000403063	0.708514	0.0465644
85	36.68	36.68	46.87	gi|15228889	ATP sulfurylase, putative [Arabidopsis thaliana]	30	0.95719	0.697446	1.04232	0.546695	1.29693	0.0534693	1.11028	0.123852	0.974743	0.665386	1.11879	0.398027
86	36.36	35.87	64.82	gi|15228498	putative UDP-glucose pyrophosphorylase [Arabidopsis thaliana]	26	1.05417	0.546389	1.06586	0.44845	0.998178	0.982918	1.00427	0.957898	1.02027	0.799597	0.964254	0.923012
87	36.08	36.08	60.37	gi|15231702	monodehydroascorbate reductase (NADH) - like protein [Arabidopsis thaliana]	23	0.968303	0.534328	1.00827	0.869725	1.04397	0.399559	1.11984	0.192429	1.16418	0.00878818	1.1492	0.506883
88	35.97	36.03	47.29	gi|30689081	phosphoenolpyruvate carboxylase2	22
89	35.94	34.43	61.54	gi|15221044	lipoamide dehydrogenase precursor [Arabidopsis thaliana]	28	0.992867	0.911948	1.08594	0.448291	1.02622	0.67421	0.931274	0.567772	0.941538	0.33742	0.924355	0.82831
90	35.69	35.21	72.45	gi|15224351	cysteine synthase (cpACS1) [Arabidopsis thaliana]	30	0.955625	0.50265	1.01254	0.81283	0.993786	0.910884	1.07979	0.3631	0.94847	0.327551	1.09604	0.665888
91	35.56	35.31	76.32	gi|15229806	putative 2-cys peroxiredoxin BAS1 precursor (thiol-specific antioxidant protein) [Arabidopsis thaliana]	47	0.85774	0.364219	0.95573	0.610983	0.923577	0.322593	1.36641	0.263624	1.00956	0.899325	1.47206	0.401684
92	35.22	35.36	49.33	gi|79328737	EMB1138 (EMBRYO DEFECTIVE 1138); ATP binding / ATP-dependent helicase [Arabidopsis thaliana]	27	1.06609	0.160653	1.02422	0.601753	1.00035	0.994718	1.0366	0.464905	1.1623	0.00186996	0.931936	0.453106
93	35.12	35.12	78.43	gi|15218708	putative photosystem I reaction center subunit II precursor [Arabidopsis thaliana]	39	1.324	0.367756	1.09246	0.550698	0.853487	0.491702	1.63804	0.550876	0.902577	0.499079	1.61923	0.607031
94	35.07	35.07	60.64	gi|15218090	mitochondrial processing peptidase alpha subunit	29	1.04039	0.554955	1.0926	0.211971	1.21022	0.22936	1.28151	0.0481133	1.08678	0.26272	1.64688	0.0149182
95	34.76	34.76	57.36	gi|15226690	uroporphyrinogen decarboxylase, putative / UPD, putative [Arabidopsis thaliana]	28	0.948872	0.335865	0.956136	0.440028	0.940976	0.274007	1.13688	0.122822	0.962313	0.370724	0.933851	0.715203
96	34.71	34.71	42.61	gi|15218313	glutathione transferase, putative [Arabidopsis thaliana]	21	0.864523	0.0597184	0.995207	0.939462	0.998721	0.982093	1.20177	0.188397	0.949082	0.264238	1.31032	0.273388
97	34.63	34.88	57.49	gi|15236386	selenium-binding protein	31	1.16674	0.0431747	1.03608	0.57341	1.57116	0.00081231	1.04051	0.589407	0.999155	0.988978	1.50479	0.0455901
98	34.52	35.75	62.14	gi|7267731	chlorophyll a/b-binding protein-like [Arabidopsis thaliana]	53	1.03383	0.698869	0.881715	0.063409	0.759904	0.00248044	0.931121	0.578654	0.884428	0.0401573	0.461316	0.0344277
99	34.49	34.49	74.07	gi|15230982	putative peroxiredoxin [Arabidopsis thaliana]	33	0.92996	0.374848	1.02796	0.799326	1.09385	0.183259	1.09606	0.595994	0.91272	0.0836303	0.96784	0.897169
100	34.18	34.18	48.49	gi|15235241	poly(A)-binding protein [Arabidopsis thaliana]	28	0.942653	0.243525	1.08954	0.085709	1.11755	0.0324636	0.974071	0.748565	0.977902	0.651604	0.957497	0.816768
101	33.9	34.25	41.7	gi|15226092	hypothetical protein [Arabidopsis thaliana]	34	1.04507	0.378662	0.980009	0.733117	0.981586	0.735447	0.963817	0.543703	1.04218	0.386504	0.954154	0.603035
102	33.88	33.33	76.45	gi|15229349	ribose 5-phosphate isomerase-related [Arabidopsis thaliana]	32	0.885674	0.169155	0.92615	0.247608	0.850734	0.00977182	1.32057	0.178522	0.842311	0.00668054	1.11809	0.707175
103	33.82	33.84	55.06	gi|15230223	hypothetical protein [Arabidopsis thaliana]	23	1.05277	0.596433	0.957746	0.546117	0.936822	0.171916	0.906852	0.312363	0.892991	0.031938	0.851138	0.285365
104	33.53	33.55	55.58	gi|30696924	monodehydroascorbate reductase, putative [Arabidopsis thaliana]	23	1.0611	0.277197	1.10517	0.0639433	1.00584	0.897002	0.902045	0.135727	0.945916	0.401133	0.851599	0.170395
105	33.53	33.53	72.7	gi|15226479	triosephosphate isomerase	32	0.975419	0.675578	1.11456	0.0689467	1.0011	0.984749	0.896745	0.0678076	0.870974	0.0270235	5.69087	0.0462621
106	33.41	33.41	41.31	gi|15239032	allene oxide synthase (emb|CAA73184.1) [Arabidopsis thaliana]	30	0.899378		0.881763		0.875923		1.13354		1.23159		1.1861
107	33.19	33.24	55.17	gi|15239684	ADG2 (ADPG PYROPHOSPHORYLASE 2); glucose-1-phosphate adenylyltransferase [Arabidopsis thaliana]	25	1.0395	0.512384	1.06908	0.261181	1.04187	0.436672	0.929833	0.331724	0.968586	0.532506	0.937915	0.605345
108	33.16	33.32	78.1	gi|15242210	voltage-dependent anion-selective channel protein hsr2 [Arabidopsis thaliana]	30	0.829504	0.0129817	1.02015	0.751359	0.998791	0.982253	1.11371	0.0876001	0.986082	0.795675	1.05228	0.927205
109	33.14	33.2	69.5	gi|15242516	ACTIN 2/7 (sp|P53492) [Arabidopsis thaliana]	41	1.02169	0.933519	1.13653	0.318679	1.11471	0.325198	1.06259	0.568968	1.05259	0.630842	1.31136	0.242145
110	32.95	32.97	78.37	gi|15229033	putative s-adenosylmethionine synthetase [Arabidopsis thaliana]	33	0.935728	0.634109	1.20959	0.0497119	1.11421	0.218218	0.802009	0.0301408	0.959769	0.631082	0.763604	0.253073
111	32.66	32.82	63.81	gi|30692947	phosphoglycolate phosphatase, putative [Arabidopsis thaliana]	32	1.03921	0.462723	0.967471	0.48479	0.880943	0.0151829	0.940146	0.502146	0.923665	0.11078	0.69151	0.144963
112	32.52	32.52	78.07	gi|30690369	AKR2 (ANKYRIN REPEAT-CONTAINING PROTEIN 2); protein binding [Arabidopsis thaliana]	38	0.881095	0.284507	0.958896	0.578631	0.99111	0.90659	1.00292	0.985822	0.894176	0.154309	0.922338	0.815801
113	32.45	32.45	75.64	gi|15236678	putative protein [Arabidopsis thaliana]	27	0.971009	0.657984	1.0325	0.573133	0.9733	0.655643	1.12865	0.267126	0.901284	0.0430581	0.935898	0.679405
114	32.27	32.27	66.67	gi|18408237	PTAC4 (PLASTID TRANSCRIPTIONALLY ACTIVE4) [Arabidopsis thaliana]	25	0.898149	0.0633374	0.909849	0.053969	0.899322	0.0342273	1.23355	0.0254106	0.840802	0.00147464	1.11554	0.445416
115	32.22	42.56	87.53	gi|15223753	ferredoxin--NADP reductase precursor, putative [Arabidopsis thaliana]	51	0.983089	0.809176	1.08355	0.284577	0.997361	0.969298	0.940503	0.579864	0.846549	0.0136416	1.0073	0.980319
116	32.19	32.33	47.6	gi|15242600	ribosomal protein S1 [Arabidopsis thaliana]	24	0.963571	0.426455	0.955083	0.329871	0.948298	0.261484	0.923591	0.427655	0.869647	0.00844231	0.838409	0.226568
117	32.1	33.85	68.52	gi|15219376	ribulose bisphosphate carboxylase/oxygenase activase, putative / RuBisCO activase, putative [Arabidopsis thaliana]	26	0.959891	0.323386	1.04525	0.292301	0.967475	0.604005	0.93937	0.308922	0.945758	0.214765	0.837253	0.0240389
118	31.94	32	85.71	gi|15231176	unknown protein	20	0.784166	0.000539204	0.872813	0.0258443	0.972149	0.494655	1.2536	0.0322811	0.949384	0.202334	1.18401	0.357162
119	31.8	31.8	75.09	gi|15228102	putative RNA-binding protein [Arabidopsis thaliana]	75	1.0714	0.543023	1.04443	0.603599	0.96245	0.643723	1.01564	0.949696	0.880309	0.38603	1.43268	0.610976
120	31.73	31.73	56.93	gi|15236905	glutamine amidotransferase/cyclase [Arabidopsis thaliana]	22	1.12508	0.0332368	1.15813	0.0361796	1.08971	0.141215	0.841222	0.0462532	0.983955	0.884437	0.952978	0.911187
121	31.58	31.58	55.67	gi|15221261	geranylgeranyl reductase [Arabidopsis thaliana]	23	1.05404	0.57134	1.15801	0.208323	1.09691	0.0890034	0.909511	0.395596	0.870052	0.0423368	1.1161	0.479697
122	31.5	33.1	50.33	gi|30687368	CAC3 (acetyl co-enzyme A carboxylase carboxyltransferase alpha subunit); acetyl-CoA carboxylase [Arabidopsis thaliana]	18	0.885877	0.0698062	1.00983	0.853839	1.03456	0.526271	1.04079	0.694477	0.8537	0.0244985	1.02962	0.874668
123	31.32	30.92	60.44	gi|15231413	eukaryotic protein synthesis initiation factor 4A [Arabidopsis thaliana]	22	0.938744	0.624175	0.86059	0.272001	1.11051	0.401917	0.838217	0.191048	1.28472	0.101601	0.657754	0.0922158
124	31	31.05	43.65	gi|79317272	calmodulin binding / translation elongation factor [Arabidopsis thaliana]	47	1.11096	0.17551	1.41093	0.000537947	1.82273	1.96307e-08	0.990096	0.947952	1.37765	5.46829e-06	1.48849	0.0850422
125	30.72	30.72	42.92	gi|15236722	ATP synthase family [Arabidopsis thaliana]	27	0.824665	0.0415381	0.664429	9.79626e-06	0.805078	0.00526082	1.29524	0.351017	0.813306	0.0101494	0.968199	0.916509
126	30.67	30.83	54.01	gi|15231990	LHCB4.2 (LIGHT HARVESTING COMPLEX PSII) [Arabidopsis thaliana]	31	0.874814	0.271884	0.790614	0.00818096	0.752736	0.00368931	1.2591	0.315856	1.07808	0.697912	0.898039	0.894831
127	30.55	30.59	62	gi|15242465	inorganic pyrophosphatase family protein [Arabidopsis thaliana]	27	0.846448	0.00484725	0.875252	0.0200774	1.02345	0.646843	1.06397	0.597435	0.881423	0.144019	0.958671	0.827093
128	30.49	30.56	82.97	gi|15220216	Ca2+-dependent membrane-binding protein annexin [Arabidopsis thaliana]	23	0.974956	0.660578	1.04511	0.400786	1.07502	0.257146	1.11259	0.314605	1.05314	0.370738	1.1571	0.436799
129	30.41	30.41	46.4	gi|15229018	glutamate-1-semialdehyde aminotransferase [Arabidopsis thaliana]	30	1.11872	0.214358	1.10774	0.205268	1.08786	0.488686	0.883265	0.582085	0.911889	0.344891	0.746969	0.32425
130	30.35	33.93	64.4	gi|42571391	APX1 (ASCORBATE PEROXIDASE 1, MATERNAL EFFECT EMBRYO ARREST 6); L-ascorbate peroxidase [Arabidopsis thaliana]	42	0.874162	0.157043	1.09795	0.389342	1.15052	0.0647077	1.05076	0.729917	0.970554	0.602292	1.32628	0.0451272
131	30.35	30.35	57.54	gi|15236375	SHM4 (SERINE HYDROXYMETHYLTRANSFERASE 4); glycine hydroxymethyltransferase [Arabidopsis thaliana]	23	0.94442	0.261744	0.976215	0.753944	1.18187	0.00277033	1.14693	0.20147	0.964097	0.456601	1.32009	0.159607
132	30.14	30.14	64.72	gi|15221444	GTP binding [Arabidopsis thaliana]	18	0.990524	0.846723	1.10216	0.0667955	1.10007	0.071493	0.834238	0.0066856	0.962511	0.446496	0.887814	0.242202
133	30.08	30.09	38.69	gi|15230313	metalloprotease	18	1.12952	0.106174	1.04157	0.47995	1.03948	0.524289	0.756776	0.00474643	0.965034	0.66202	0.795531	0.158715
134	30.07	30.13	66.41	gi|15218130	unknown protein	16	0.746835	0.00367483	0.754626	0.00415622	0.943254	0.310506	0.947415	0.641708	0.879047	0.100562	0.923791	0.611587
135	29.96	30.11	42.27	gi|18411523	hydroxyproline-rich glycoprotein family protein [Arabidopsis thaliana]	21	0.931956	0.176363	0.994218	0.920771	0.957769	0.374709	1.26481	0.131385	0.923199	0.108546	1.22024	0.364781
136	29.93	29.93	48.82	gi|15218630	EMB3003 (EMBRYO DEFECTIVE 3003); dihydrolipoyllysine-residue acetyltransferase [Arabidopsis thaliana]	24	0.982053	0.80436	1.14032	0.207997	1.1367	0.123295	0.963585	0.648193	0.921024	0.147238	1.07216	0.648794
137	29.87	29.87	62.69	gi|15228674	rotamase CyP 4 (ROC4)	40	0.907591	0.203492	0.955139	0.456769	0.891731	0.10407	0.984053	0.852509	0.865158	0.0395144	0.546843	0.00657421
138	29.77	30.23	75.47	gi|15233613	O-acetylserine(thiol)lyase	26	0.90139	0.182098	1.10779	0.272674	1.30525	0.000997582	1.11825	0.241284	1.04427	0.452938	1.34874	0.457291
139	29.76	29.78	55.94	gi|15221631	3-isopropylmalate dehydrogenase 3 (IPMDH3)	22	0.906928	0.489364	0.463247	0.0246997	0.428	0.0426242	0.876931	0.166033	0.546656	0.0776854	0.708938	0.0169242
140	29.67	29.67	73.93	gi|7321084	H+-transporting ATP synthase-like protein [Arabidopsis thaliana]	37	0.843655	0.00336529	0.537148	1.9064e-07	0.910472	0.0707814	0.878861	0.379706	0.837075	0.00223536	0.576652	0.133866
141	29.66	30.42	62.33	gi|15236220	elongation factor Tu, putative / EF-Tu, putative [Arabidopsis thaliana]	24	0.917299	0.155973	1.10766	0.381923	1.15431	0.0827578	1.05788	0.346929	1.04642	0.441208	1.05891	0.55699
142	29.6	29.6	46.11	gi|15233597	awaiting functional assignment [Arabidopsis thaliana]	42	1.09083	0.105727	1.13623	0.0235663	0.987185	0.799557	1.14868	0.0159643	0.980912	0.706833	0.814565	0.0141254
143	29.39	29.61	67.25	gi|18409870	Rieske (2Fe-2S) domain-containing protein [Arabidopsis thaliana]	31	0.903727	0.0716846	0.995675	0.930737	0.951109	0.32621	1.11123	0.375218	0.973197	0.599781	0.770278	0.0624321
144	29.37	29.37	66.87	gi|15219721	putative malate dehydrogenase [Arabidopsis thaliana]	31	0.908897	0.360603	1.05038	0.540124	1.07652	0.365887	0.946652	0.500939	0.903449	0.235693	0.828776	0.335725
145	29.17	31.03	72.6	gi|15242466	microbody NAD-dependent malate dehydrogenase [Arabidopsis thaliana]	43	0.927364	0.368577	1.0443	0.67445	0.961195	0.642327	1.07044	0.505969	0.937005	0.331695	0.929278	0.759758
146	29.09	29.29	57.89	gi|15226610	putative protein disulfide-isomerase [Arabidopsis thaliana]	15	0.972882	0.762093	1.06165	0.468317	1.07591	0.150118	0.936679	0.630257	0.914584	0.100294	0.95975	0.893989
147	28.78	28.83	50.61	gi|15230576	unknown protein	16	0.914952	0.286006	0.759046	0.451208	0.756938	0.34719	0.809296	0.0251876	0.767851	0.137577	0.758395	0.0928935
148	28.72	28.73	83.04	gi|15237054	H+-transporting ATPase chain E, vacuolar [Arabidopsis thaliana]	23	0.875666	0.0309638	1.01374	0.789844	1.01021	0.865716	1.08752	0.525107	0.949794	0.312074	1.17278	0.439175
149	28.52	32.26	43.04	gi|15222813	poly(A)-binding protein, putative [Arabidopsis thaliana]	25	0.949907	0.414552	1.12946	0.080424	1.09435	0.230485	0.988469	0.853389	0.947209	0.335379	0.881619	0.496796
150	27.93	27.98	73.59	gi|15228407	putative (Mn) superoxide dismutase [Arabidopsis thaliana]	25	0.994072	0.946453	1.31249	0.0195332	1.31763	0.0139944	1.12494	0.560706	0.97317	0.633615	1.16675	0.347708
151	27.6	27.6	58.33	gi|30686750	CHLM (MAGNESIUM-PROTOPORPHYRIN IX METHYLTRANSFERASE) [Arabidopsis thaliana]	22	0.962906	0.394967	0.913765	0.140479	0.901558	0.0453126	1.10265	0.0519352	0.936691	0.158683	0.810008	0.489806
152	27.57	27.57	45.52	gi|18399328	catalytic/ coenzyme binding [Arabidopsis thaliana]	22	0.947182	0.280961	1.12192	0.130743	1.12893	0.109517	1.19148	0.0209396	1.10937	0.0517868	0.977993	0.861093
153	27.49	27.88	57.19	gi|18394322	unknown protein [Arabidopsis thaliana]	24	0.912587	0.33983	0.832595	0.0062225	0.819006	0.00955193	1.05195	0.460441	0.8674	0.0217463	1.01226	0.905194
154	27.35	27.41	52.54	gi|79320145	translation elongation factor	20	0.992878	0.931069	1.12514	0.283601	1.19862	0.0664921	0.991626	0.93654	1.12443	0.116982	1.09901	0.389437
155	27.29	27.34	44.41	gi|15239735	thiazole biosynthetic enzyme precursor (ARA6) (sp|Q38814) [Arabidopsis thaliana]	32	0.861453	0.0419146	1.00631	0.939361	0.927527	0.251407	1.15595	0.128475	1.05747	0.382171	0.987912	0.940816
156	27.14	27.14	49.83	gi|15226167	30S ribosomal protein S5 [Arabidopsis thaliana]	32	0.951454	0.334472	0.95341	0.431223	0.902374	0.0442067	1.15403	0.0815921	0.949025	0.400797	1.02767	0.723498
157	27.1	27.42	53.4	gi|15236376	adenosylhomocysteinase [Arabidopsis thaliana]	17	0.997022	0.963179	1.00648	0.920786	1.03606	0.591689	0.821822	0.0252757	1.16747	0.0560518	0.821163	0.263052
158	26.65	26.65	53.26	gi|15234278	PPOX (PROTOPORPHYRINOGEN OXIDASE); protoporphyrinogen oxidase [Arabidopsis thaliana]	17	1.08155	0.255741	1.07522	0.355041	1.03641	0.583107	0.905111	0.236065	0.925117	0.26297	0.972598	0.859911
159	26.46	26.15	72.63	gi|18391006	unknown protein [Arabidopsis thaliana]	24	0.954383	0.783704	1.17202	0.124193	1.10619	0.338906	1.0359	0.843437	1.13818	0.0969955	0.860487	0.624649
160	26.4	32.26	73.62	gi|15233272	cytosolic triosephosphatisomerase [Arabidopsis thaliana]	36	0.966479	0.666529	1.18643	0.0126382	1.13983	0.0348137	0.885912	0.367149	0.978811	0.702191	0.838632	0.507376
161	26.36	28.37	47.99	gi|15242191	phosphoglucomutase (emb|CAB64725.1) [Arabidopsis thaliana]	25	0.965725	0.71357	1.11836	0.0917972	1.07011	0.308254	0.973243	0.789386	0.983486	0.785422	0.982253	0.917104
162	26.34	26.41	44.7	gi|15218277	putative 2,3-bisphosphoglycerate-independent phosphoglycerate mutase [Arabidopsis thaliana]	17	1.0243	0.788121	1.10377	0.521091	1.05277	0.728894	0.854997	0.0358639	1.00582	0.929517	0.730742	0.105878
163	26.31	26.45	32.5	gi|15235282	EDA9 (embryo sac development arrest 9); NAD binding / amino acid binding / cofactor binding / oxidoreductase, acting on the CH-OH group of donors, NAD or NADP as acceptor / phosphoglycerate dehydrogenase [Arabidopsis thaliana]	17	1.13532	0.155819	1.25076	0.119024	1.32722	0.0478055	0.770451	0.0259414	1.03649	0.646751	1.01163	0.986615
164	26.31	26.36	57.64	gi|15236275	putative component of cytochrome B6-F complex [Arabidopsis thaliana]	39	0.924215	0.479648	0.992585	0.954595	0.870389	0.145649	1.14373	0.334139	0.815937	0.0735909	0.982416	0.962838
165	26.29	26.34	38.28	gi|15222531	putative aminopeptidase [Arabidopsis thaliana]	15	1.11368	0.0446693	1.13896	0.105375	1.01859	0.797676	0.904179	0.181116	1.04466	0.509115	0.821994	0.152679
166	26.2	26.4	46.56	gi|18414603	dihydrolipoamide dehydrogenase 2, plastidic / lipoamide dehydrogenase 2 (PTLPD2) [Arabidopsis thaliana]	19	1.0334	0.826771	1.03802	0.658122	1.04965	0.64187	0.894931	0.603928	1.03752	0.619104	1.01195	0.946737
167	26.1	26.1	67.11	gi|79313261	PBP1 (PYK10-BINDING PROTEIN 1) [Arabidopsis thaliana]	22	0.953653	0.66765	1.37795	9.12021e-05	1.3672	0.000632728	1.09451	0.288826	1.14664	0.0273065	1.40805	0.0209528
168	26.08	53.99	76.8	gi|15240903	ribulose bisphosphate carboxylase small chain 2b precursor (RuBisCO small subunit 2b) (sp|P10797) [Arabidopsis thaliana]	125	0.787486	0.286091	0.850144	0.175221	0.797105	0.0897905	1.10104	0.708153	0.777415	0.0706866	0.927677	0.808852
169	26.03	26.16	79.81	gi|9795585	Putative GSH-dependent dehydroascorbate reductase [Arabidopsis thaliana]	25	0.887873	0.0314403	1.0788	0.224338	1.11077	0.0528972	1.10916	0.30126	1.25116	0.000630268	1.45661	0.00635973
170	26.03	26.05	62.39	gi|15231718	peroxiredoxin type 2, putative [Arabidopsis thaliana]	24	0.938171	0.345554	0.98482	0.873966	1.02131	0.701219	1.08411	0.53662	0.93547	0.23931	1.12733	0.548173
171	25.99	25.99	67.97	gi|30691619	elongation factor 1-beta / EF-1-beta [Arabidopsis thaliana]	28	0.905695	0.614997	1.05545	0.73055	1.08977	0.387614	1.00739	0.977059	0.965782	0.709825	0.998182	0.995745
172	25.9	25.9	46.71	gi|30699506	phosphoribulokinase/uridine kinase-related [Arabidopsis thaliana]	18	1.06397	0.260543	0.981204	0.700298	0.929549	0.155125	0.922537	0.316262	0.928262	0.146342	0.887251	0.397002
173	25.84	25.84	55.76	gi|15241573	HEMC (HYDROXYMETHYLBILANE SYNTHASE); hydroxymethylbilane synthase [Arabidopsis thaliana]	21	1.13	0.0992997	1.13328	0.0739235	1.0363	0.52161	0.934166	0.445443	0.874277	0.0157949	0.947104	0.631441
174	25.79	25.8	62.43	gi|15218820	putative coproporphyrinogen III oxidase [Arabidopsis thaliana]	23	0.941773	0.21876	1.06383	0.208958	0.970913	0.535822	0.917048	0.193922	0.833203	0.00183397	0.904871	0.479707
175	25.78	25.78	41.06	gi|15233723	MTO2 (METHIONINE OVER-ACCUMULATOR); threonine synthase [Arabidopsis thaliana]	19	1.0132	0.834216	1.08798	0.223514	1.01772	0.780408	0.878176	0.0769972	0.941871	0.36456	0.997369	0.96708
176	25.72	25.72	46.24	gi|15229934	nitrilase 1 [Arabidopsis thaliana]	25	0.929114	0.462039	0.9877	0.855221	1.12576	0.0321683	1.27289	0.110578	1.13564	0.0232038	1.4937	0.111655
177	25.66	25.66	43.88	gi|15232408	fructose-bisphosphatase precursor [Arabidopsis thaliana]	30	0.98231	0.85761	0.953211	0.598878	0.931768	0.455043	1.14065	0.405269	1.03169	0.585875	1.18564	0.481611
178	25.66	25.66	50.67	gi|15218458	putative 40S ribosomal protein SA (laminin receptor-like protein) [Arabidopsis thaliana]	29	1.01596	0.77103	1.04078	0.467488	1.05872	0.307664	0.946078	0.591898	1.02163	0.697411	0.871359	0.561903
179	25.63	25.86	54.88	gi|15224581	glutathione S-transferase [Arabidopsis thaliana]	32	1.051	0.616422	1.27999	0.227767	1.91037	0.000609245	1.53605	0.0253558	1.10482	0.175632	2.51107	0.00275665
180	25.53	25.74	63.47	gi|15217918	plastocyanin, putative [Arabidopsis thaliana]	73	0.806953	0.308461	1.00347	0.979176	0.974591	0.847944	1.17871	0.35932	0.86415	0.396729	1.04562	0.741532
181	25.5	25.84	55.36	gi|15225026	alanine-glyoxylate aminotransferase [Arabidopsis thaliana]	19	0.979333	0.794386	1.02429	0.763287	0.998503	0.980157	0.943118	0.357669	1.08771	0.190857	1.02937	0.867742
182	25.42	26.15	70.05	gi|15230544	50S ribosomal protein L9	21	1.01059	0.830573	1.31136	0.046183	1.53985	2.27471e-05	1.26562	0.0756456	1.31459	0.0160664	1.52554	0.0418045
183	25.42	25.44	38.5	gi|15232276	RPL12-C (RIBOSOMAL PROTEIN L12-C); structural constituent of ribosome [Arabidopsis thaliana]	25	0.619916	0.000221142	0.436838	6.503e-05	0.902904	0.0834393	0.775579	0.0314006	0.806409	0.0019332	0.719533	0.110477
184	25.37	25.5	51.94	gi|15237201	unknown protein	16	0.975701	0.63323	0.992809	0.894748	1.05562	0.342673	1.29169	0.0120965	1.15695	0.00553085	1.27266	0.53175
185	25.28	26.44	44.32	gi|15219941	PSI type III chlorophyll a/b-binding protein, putative [Arabidopsis thaliana]	48	0.924545	0.403583	0.996313	0.9543	0.757964	0.0438415	1.37291	0.0422256	0.829929	0.020613	0.850388	0.589602
186	25.25	31.6	61.54	gi|15232820	chloroplast NAD-dependent malate dehydrogenase [Arabidopsis thaliana]	25	0.991591	0.869244	1.03259	0.536418	1.02361	0.65234	0.979645	0.720351	0.899791	0.0620035	1.06223	0.578765
187	25.08	25.12	56.98	gi|15232763	ADK1 (ADENOSINE KINASE 1) [Arabidopsis thaliana]	22	0.937944	0.593001	1.13856	0.525261	1.09226	0.490241	0.960813	0.730935	1.09359	0.554027	1.14922	0.686341
188	25.06	33.73	43.11	gi|15223975	putative thioredoxin [Arabidopsis thaliana]	20	0.930314	0.297108	1.12159	0.0857088	1.02278	0.717574	1.06728	0.407881	0.977091	0.706204	1.03659	0.907746
189	24.98	25.05	37.5	gi|15224101	cytosol aminopeptidase [Arabidopsis thaliana]	18	1.15992	0.108737	1.11856	0.11617	1.30021	0.047249	0.91911	0.212245	0.923185	0.328597	0.881006	0.380896
190	24.95	27.46	47.69	gi|15238933	ADPG pyrophosphorylase small subunit (gb|AAC39441.1) [Arabidopsis thaliana]	18	1.01506	0.7991	1.01807	0.744182	1.01272	0.818019	1.00303	0.969468	1.01403	0.799692	0.869417	0.31202
191	24.75	24.78	61.25	gi|15229389	putative protein [Arabidopsis thaliana]	27	0.82204	0.0571328	0.85988	0.0174105	0.979405	0.718011	1.17964	0.0542144	0.858286	0.0140856	1.08124	0.49536
192	24.59	24.62	49.22	gi|15234585	putative protein [Arabidopsis thaliana]	18	1.01467	0.83718	1.02125	0.717699	1.01163	0.842872	1.02354	0.703496	0.973662	0.696338	1.11509	0.382593
193	24.53	24.77	71.38	gi|15233357	putative fibrillin [Arabidopsis thaliana]	22	0.895017	0.106085	0.91433	0.207044	0.850564	0.00893857	1.1086	0.149575	0.885771	0.0593082	0.97504	0.765135
194	24.51	24.51	48.47	gi|15236390	gamma-glutamylcysteine synthetase [Arabidopsis thaliana]	18	0.925844	0.244386	0.938225	0.346802	1.11268	0.0679214	1.01595	0.89834	1.0437	0.439131	1.30287	0.249102
195	24.49	24.49	68.07	gi|15240628	delta subunit of mitochondrial F1-ATPase [Arabidopsis thaliana]	14	0.917298	0.198883	1.03598	0.551661	1.17779	0.06301	1.11594	0.43111	1.0441	0.46596	0.980191	0.926683
196	24.33	24.33	67.55	gi|15236566	putative major latex protein [Arabidopsis thaliana]	36	0.897547	0.233194	1.12493	0.205482	1.1975	0.00577269	1.33109	0.162099	1.14054	0.0475536	1.91881	0.0317775
197	24.29	24.38	88.21	gi|15235401	glutathione S transferase 2 (GST2)	27	1.19134	0.146799	1.53637	0.0129139	1.69706	0.0360255	1.09516	0.39155	1.58575	0.0186754	1.58103	0.0215767
198	24.21	24.25	60.15	gi|15238482	acetyl-CoA carboxylase [Arabidopsis thaliana]	15	1.01527	0.776093	1.13291	0.135346	1.09896	0.131121	0.868293	0.037882	0.980818	0.693611	0.98148	0.917388
199	24.18	24.26	43.36	gi|18424970	peptidase M3 family protein / thimet oligopeptidase family protein [Arabidopsis thaliana]	14	1.04803	0.494806	1.018	0.820346	1.06394	0.393081	0.961394	0.502163	1.10444	0.0543235	0.906893	0.215367
200	24.17	55.6	65.26	gi|15241486	CARBONIC ANHYDRASE 2 [Arabidopsis thaliana]	81	0.82082	0.0655276	0.995569	0.957406	1.00782	0.878766	1.04936	0.775363	0.966387	0.505714	1.03881	0.927423
201	24.07	24.07	38.95	gi|18405061	thylakoid lumen 18.3 kDa protein [Arabidopsis thaliana]	24	0.971524	0.584505	0.923003	0.14372	0.828615	0.00229661	1.10471	0.219767	0.917337	0.0965103	0.8152	0.16725
202	23.97	23.97	53.52	gi|15229440	unknown protein [Arabidopsis thaliana]	19	0.953833	0.364516	0.927463	0.160431	0.782366	0.00057704	1.14698	0.251206	0.855613	0.0244693	0.889181	0.451246
203	23.91	23.91	81.59	gi|15237488	ATPHB3 (PROHIBITIN 3) [Arabidopsis thaliana]	23	0.968607	0.787061	1.0515	0.692686	1.08166	0.465733	1.00404	0.968744	1.04776	0.481023	1.00892	0.989381
204	23.66	23.95	77.38	gi|15228276	translationally controlled tumor protein-like protein	19	0.725189	0.0158434	0.846816	0.0278159	0.868809	0.0323284	1.4236	0.15206	0.850762	0.0172183	1.22612	0.503061
205	23.56	30.73	56.22	gi|15218311	2,4-D inducible glutathione S-transferase, putative [Arabidopsis thaliana]	22	1.0891	0.210702	1.02485	0.598812	2.60985	1.57435e-09	1.65739	1.2916e-05	1.1827	0.00253348	3.3039	4.91785e-05
206	23.56	23.6	41.87	gi|15232608	hypothetical protein [Arabidopsis thaliana]	21	0.933839	0.415569	0.952959	0.41559	0.921936	0.238396	0.861635	0.101475	0.817938	0.0865862	0.742975	0.57133
207	23.51	23.67	59.7	gi|15225120	unknown protein [Arabidopsis thaliana]	17	0.885141	0.179599	1.03317	0.662353	0.969402	0.67639	1.11267	0.173668	0.893902	0.153744	1.08293	0.352084
208	23.47	23.47	68.6	gi|18418055	DHAR3 (DEHYDROASCORBATE REDUCTASE 1); glutathione dehydrogenase (ascorbate) [Arabidopsis thaliana]	21	0.852331	0.0146448	0.897953	0.0787678	0.859365	0.0198862	1.1493	0.0661633	0.823513	0.0050091	0.979102	0.920207
209	23.46	24.61	63.01	gi|15242753	ADK1 (ADENYLATE KINASE 1); adenylate kinase [Arabidopsis thaliana]	19	0.878726	0.0469338	0.98018	0.750759	1.01652	0.780879	1.15919	0.349341	0.973652	0.647187	1.38381	0.163447
210	23.44	23.49	55.47	gi|18401495	aldo/keto reductase family protein [Arabidopsis thaliana]	16	1.06027	0.385501	0.996475	0.970376	0.96168	0.519306	0.934285	0.522222	0.889452	0.105864	0.922052	0.570487
211	23.36	23.72	32.63	gi|15224580	cytosolic aconitate hydratase	15	1.1406	0.0949331	1.10119	0.165229	1.32551	0.0215673	0.942006	0.517742	1.07973	0.267461	1.3255	0.0448518
212	23.34	83.76	63.93	gi|15240578	cpHSC70-2 (HEAT SHOCK PROTEIN 70-7); ATP binding / unfolded protein binding [Arabidopsis thaliana]	87	0.898198	0.130693	0.987138	0.877704	0.956407	0.404056	1.13258	0.429398	0.849726	0.0146891	1.06443	0.757854
213	23.32	23.42	55.34	gi|15225353	succinyl-CoA ligase (GDP-forming) beta-chain, mitochondrial, putative / succinyl-CoA synthetase, beta chain, putative / SCS-beta, putative [Arabidopsis thaliana]	15	0.933898	0.400109	1.11691	0.106832	1.15509	0.0536234	1.04455	0.671825	1.03905	0.469852	1.2226	0.152234
214	23.25	23.45	53.46	gi|15225798	3-ketoacyl-CoA thiolase [Arabidopsis thaliana]	16	0.987939	0.864648	1.09529	0.217543	1.16106	0.0105658	0.936635	0.510415	0.927011	0.155491	1.08644	0.754218
215	23.22	23.22	30.4	gi|4678944	putative protein [Arabidopsis thaliana]	25	0.911874	0.143944	0.967946	0.581923	0.953023	0.422285	1.12752	0.0698577	0.847837	0.0213186	0.886453	0.723784
216	23.01	23.02	57.29	gi|15241945	GME (GDP-D-MANNOSE 3',5'-EPIMERASE); GDP-mannose 3,5-epimerase/ NAD binding / catalytic [Arabidopsis thaliana]	16	1.00046	0.992395	1.12738	0.0286189	1.06142	0.232265	0.884464	0.0515889	0.985388	0.765719	0.93036	0.450834
217	22.98	22.98	54.36	gi|15225030	enoyl-ACP reductase (enr-A) [Arabidopsis thaliana]	26	0.909472	0.350326	1.01203	0.899219	1.08065	0.242758	1.12338	0.403195	1.07731	0.256853	1.06582	0.720163
218	22.97	22.89	52.13	gi|15236533	tyrosine transaminase like protein [Arabidopsis thaliana]	17	0.957413	0.527548	0.788929	0.0011183	0.951691	0.433397	0.995331	0.935826	1.13309	0.0645978	1.52117	0.0513861
219	22.93	23.44	67.7	gi|15219598	glutamine synthetase, putative [Arabidopsis thaliana]	25	0.815154	0.255551	0.988248	0.940193	1.01674	0.805431	1.46828	0.146251	1.03923	0.574547	1.59607	0.0828048
220	22.93	23.07	58.67	gi|15226416	unknown protein [Arabidopsis thaliana]	22	0.88887	0.278625	0.853634	0.0259829	0.947577	0.29772	1.07761	0.548907	0.979205	0.692112	1.0349	0.909696
221	22.86	22.86	47.75	gi|18390678	aldo/keto reductase family protein [Arabidopsis thaliana]	18	1.01787	0.810709	1.09678	0.0745731	1.04447	0.418597	1.0233	0.650187	0.974665	0.66182	1.07976	0.123682
222	22.76	22.76	59.48	gi|15222600	glycerol-3-phosphate acyltransferase	16	1.01616	0.793499	0.977646	0.697628	0.94213	0.31028	1.36026	0.0314804	0.94913	0.422621	1.57818	0.0530516
223	22.69	32.35	72.56	gi|15236264	catalase [Arabidopsis thaliana]	31	0.988851	0.891843	0.967993	0.68268	0.943013	0.469156	1.0303	0.706912	0.877933	0.141326	1.02622	0.856963
224	22.62	23.13	44.96	gi|15218330	chlorophyll binding protein, putative [Arabidopsis thaliana]	27	0.96756	0.837232	0.879353	0.380693	0.751844	0.00277666	1.27327	0.201619	0.917437	0.155454	0.845347	0.731949
225	22.62	22.62	53.59	gi|30680512	KH domain-containing protein NOVA, putative [Arabidopsis thaliana]	17	0.951181	0.310383	1.01767	0.715538	0.967098	0.489015	0.943963	0.452516	0.966365	0.587863	0.691949	0.294441
226	22.61	22.76	58.8	gi|15235402	chloroplast thylakoid lumen protein [Arabidopsis thaliana]	26	0.897994	0.112059	0.891972	0.0693631	0.817199	0.0059817	1.12259	0.222509	0.753163	0.000807203	0.852646	0.496489
227	22.52	23.94	73.12	gi|18413869	catalytic/ coenzyme binding [Arabidopsis thaliana]	18	0.818108	0.00689154	1.00974	0.926048	1.07359	0.379377	1.21607	0.10266	0.987404	0.819936	1.13615	0.438243
228	22.5	22.5	66.84	gi|15231137	translational inhibitor protein, putative [Arabidopsis thaliana]	19	0.846805	0.00635434	0.905204	0.0677873	1.10342	0.0705924	1.17231	0.0291935	0.971723	0.56707	1.497	0.00391976
229	22.45	22.45	45.58	gi|3157947	Similar to protein gb|Z74962 from Brassica oleracea which is similar to bacterial YRN1 and HEAHIO proteins. ESTs gb|T21954, gb|T04283, gb|Z37609, gb|N37366, gb|R90704, gb|F15500 and gb|F14353 come from this gene. [Arabidopsis thaliana]	20	0.858804	0.0223263	1.0254	0.655846	1.12907	0.0559154	1.25985	0.00320957	1.17359	0.0258686	1.32834	0.012022
230	22.43	22.43	47.71	gi|15220941	WD-40 repeat protein [Arabidopsis thaliana]	12	0.957538	0.62233	0.995287	0.964903	1.12732	0.136417	1.03059	0.889905	1.15891	0.060722	1.18282	0.756512
231	22.26	22.37	36.91	gi|18403095	THFS (10-FORMYLTETRAHYDROFOLATE SYNTHETASE); ATP binding / formate-tetrahydrofolate ligase [Arabidopsis thaliana]	12	1.05667	0.308358	1.138	0.159013	1.0945	0.263636	0.860341	0.0710654	1.01409	0.795884	0.940608	0.629255
232	22.26	22.26	41.98	gi|15234136	putative L5 ribosomal protein [Arabidopsis thaliana]	18	1.10919	0.209446	1.20332	0.0073846	1.40085	0.000652469	0.91926	0.326554	1.03621	0.543028	0.980835	0.841981
233	22.14	22.2	52.82	gi|15225307	26S protease regulatory complex subunit 4, putative [Arabidopsis thaliana]	13	0.964577	0.601893	1.01118	0.91098	1.03479	0.737684	1.01812	0.735912	1.00575	0.923582	1.06796	0.484357
234	22.13	22.13	47.92	gi|30694898	plastid-lipid associated protein PAP / fibrillin family protein [Arabidopsis thaliana]	13	1.00153	0.983568	0.953582	0.370171	0.929622	0.376972	0.99171	0.892436	0.963665	0.558749	0.827572	0.360566
235	22.1	22.19	28.82	gi|15233736	putative protein [Arabidopsis thaliana]	14	0.913493	0.190653	1.02209	0.674954	0.982888	0.739471	1.16241	0.0407263	1.04686	0.380709	1.17708	0.09359
236	22.06	22.35	44.98	gi|15224470	ATPDX1.1 (PYRIDOXINE BIOSYNTHESIS 1.1); protein heterodimerization [Arabidopsis thaliana]	18	0.95663	0.739173	1.11649	0.25141	1.1488	0.163931	0.91645	0.382318	0.91543	0.357646	1.0528	0.762114
237	22.05	22.19	45.48	gi|15237170	NADP-dependent malate dehydrogenase [Arabidopsis thaliana]	14	1.0454	0.447588	1.13567	0.0310324	1.07309	0.195138	0.804795	0.00145046	0.933147	0.204571	0.786129	0.11185
238	22.05	22.11	43.92	gi|15232215	methylenetetrahydrofolate reductase 1	15	1.0122	0.880655	0.811463	0.164239	0.660803	0.0609976	0.898747	0.448476	0.799054	0.891363	0.865732	0.804133
239	22.04	22.04	68.25	gi|15237144	unknown protein [Arabidopsis thaliana]	29	0.96164	0.551494	0.987728	0.849448	0.951349	0.454735	1.22873	0.0135942	0.927769	0.272113	0.84288	0.430778
240	22	22	46.68	gi|15231039	putative nuclear DNA-binding protein G2p [Arabidopsis thaliana]	14	0.934378	0.459602	1.10048	0.320133	1.14136	0.173805	0.908338	0.320319	1.02449	0.665909	1.0879	0.425266
241	21.62	28	50.47	gi|15223971	thylakoid-bound ascorbate peroxidase [Arabidopsis thaliana]	23	0.951639	0.409628	0.904081	0.0491341	0.85018	0.00421548	0.950416	0.443576	0.910353	0.0753284	0.847545	0.270776
242	21.62	21.76	45.56	gi|15236560	CDPK6 (CALCIUM-DEPENDENT PROTEIN KINASE 6); anion channel/ calcium- and calmodulin-dependent protein kinase/ kinase [Arabidopsis thaliana]	13	0.992773	0.900049	1.12313	0.0732469	1.01372	0.812821	0.826549	0.0160039	0.975686	0.672971	0.747105	0.108122
243	21.61	21.61	54.78	gi|15233245	photosystem II reaction center PsbP family protein [Arabidopsis thaliana]	17	0.907794	0.172677	0.965439	0.561776	0.90007	0.0810499	1.16205	0.212239	0.918816	0.149653	0.932989	0.821443
244	21.59	21.74	34.74	gi|15221009	ATTIC110/TIC110 (TRANSLOCON AT THE INNER ENVELOPE MEMBRANE OF CHLOROPLASTS 110) [Arabidopsis thaliana]	12	1.05733	0.533077	1.03766	0.52891	1.16609	0.0295722	0.940874	0.254405	1.18688	0.0139885	0.910866	0.310885
245	21.52	25.25	47.16	gi|15239772	aspartate aminotransferase 2	14	1.05664	0.594464	1.04798	0.493686	1.10101	0.238561	1.15117	0.14502	1.05879	0.417459	1.41203	0.036149
246	21.46	21.5	33.09	gi|15228378	putative protein [Arabidopsis thaliana]	15	1.03465	0.745364	1.00263	0.968471	0.924429	0.66091	0.964082	0.829285	0.886938	0.284232	0.904232	0.728169
247	21.43	21.43	55.72	gi|18399630	cysteine protease inhibitor, putative / cystatin, putative [Arabidopsis thaliana]	12	0.882745	0.326465	1.13649	0.0282171	1.31881	0.0137772	1.12463	0.130733	0.999495	0.992121	1.07331	0.548914
248	21.29	21.32	53.81	gi|15220443	50S ribosomal protein L6	12	1.13666	0.0530764	1.50131	0.0373418	1.69669	1.27329e-06	1.11295	0.294578	1.50304	0.000493013	1.46531	0.047353
249	21.28	25.47	53.33	gi|15230922	LTA2 (PLASTID E2 SUBUNIT OF PYRUVATE DECARBOXYLASE); dihydrolipoyllysine-residue acetyltransferase [Arabidopsis thaliana]	23	0.910777	0.199084	1.0311	0.632008	1.06471	0.406867	1.0632	0.273624	0.983363	0.757947	1.11168	0.362893
250	21.28	21.31	26.73	gi|15231092	ketol-acid reductoisomerase [Arabidopsis thaliana]	17	1.13442	0.145352	1.18373	0.044315	1.22272	0.0625481	0.768949	0.00101589	1.17949	0.0535671	0.974416	0.283518
251	21.25	21.32	57.58	gi|15225266	putative N-acetyl-gamma-glutamyl-phosphate reductase [Arabidopsis thaliana]	20	0.958646	0.60146	1.04758	0.416458	1.03292	0.571687	1.01242	0.849006	0.961663	0.491244	1.1174	0.164298
252	21.1	21.2	22.27	gi|15239383	putative protein [Arabidopsis thaliana]	13	0.945675	0.653356	0.848991	0.124863	0.877257	0.334872	0.777716	0.111574	0.976085	0.768776	0.791321	0.287009
253	21.09	21.2	37.69	gi|15238217	sulfite reductase (SIR)	15	1.06501	0.408143	1.20639	0.0465197	1.47255	0.00619265	1.00256	0.978585	1.07438	0.366127	1.45708	0.0248414
254	21.09	21.09	58.28	gi|18394414	uridylyltransferase-related [Arabidopsis thaliana]	27	0.898975	0.241032	0.969274	0.738735	0.862577	0.0766317	1.20142	0.0397104	0.858713	0.0433336	1.02448	0.932015
255	21.07	26.87	63	gi|15238167	14-3-3-like protein AFT1 [Arabidopsis thaliana]	26	0.984423	0.882602	1.19586	0.0618698	1.14544	0.122375	1.14226	0.194201	1.03937	0.610659	1.13194	0.540148
256	21.06	21.11	57.55	gi|15230005	calmodulin binding	17	1.05669	0.363282	1.00072	0.990609	1.01704	0.821132	1.15774	0.0602244	1.11759	0.184313	1.3388	0.0362308
257	20.94	21.44	52.48	gi|30687405	2-oxoacid dehydrogenase family protein [Arabidopsis thaliana]	16	0.999164	0.994634	1.06837	0.485037	0.994958	0.955337	1.07739	0.501462	0.88671	0.500573	1.08557	0.397943
258	20.89	20.99	53.8	gi|15228786	putative protein [Arabidopsis thaliana]	15	0.906494	0.114765	1.07314	0.280256	1.11114	0.111002	1.17389	0.0325046	1.05923	0.521003	1.13063	0.297953
259	20.84	20.94	30.05	gi|15227428	putative fibrillin [Arabidopsis thaliana]	14	0.885958	0.188932	0.8211	0.056691	0.815013	0.00615532	0.9835	0.890839	0.844529	0.0150907	0.78823	0.575449
260	20.83	23.05	69.2	gi|15227119	glutathione S-transferase (GST6) [Arabidopsis thaliana]	18	0.9401	0.317022	1.1227	0.163663	1.01641	0.795548	1.16143	0.251252	0.943449	0.347396	1.20224	0.452273
261	20.77	20.8	70.64	gi|15236635	arginase	18	0.988744	0.904983	0.886245	0.155889	0.994838	0.946527	1.07033	0.376373	1.38171	0.00938896	1.56229	0.0534396
262	20.77	20.77	44.34	gi|15221681	photosystem I subunit III precursor, putative [Arabidopsis thaliana]	21	1.11438	0.105127	1.04411	0.583654	0.957566	0.496323	0.926013	0.57063	1.07025	0.420551	0.878808	0.457067
263	20.75	20.75	38.09	gi|22328777	transcriptional repressor [Arabidopsis thaliana]	15	1.00412	0.95151	1.06402	0.302142	1.05332	0.364399	1.0654	0.580172	0.938006	0.272697	1.04402	0.756207
264	20.75	20.75	79.15	gi|7413554	putative protein [Arabidopsis thaliana]	13	0.946274	0.400149	1.07078	0.181714	0.959197	0.479957	1.13532	0.0836303	0.948375	0.277449	1.0835	0.500788
265	20.68	20.68	68.02	gi|15223354	PRPL11 (PLASTID RIBOSOMAL PROTEIN L11); structural constituent of ribosome [Arabidopsis thaliana]	13	0.993904	0.914855	1.06648	0.366123	1.1155	0.0810989	1.00418	0.966709	0.980283	0.728927	0.873332	0.742312
266	20.66	19.95	64.85	gi|15226973	glycine decarboxylase complex H-protein	32	0.784114		0.875026		0.790912		1.31203		0.819859		0.974317
267	20.64	20.64	68.39	gi|15221646	Bet v I allergen family protein [Arabidopsis thaliana]	14	0.889466	0.048523	1.12494	0.0747147	1.19875	0.00390401	1.17771	0.185011	1.08391	0.134692	1.4956	0.0150962
268	20.6	20.79	52.04	gi|15239146	NADP dependent malic enzyme - like protein [Arabidopsis thaliana]	16	1.42169	0.183895	1.49581	0.152387	1.06029	0.381177	0.790281	0.0814245	0.835858	0.0941616	0.739241	0.390982
269	20.6	20.74	30.25	gi|15240352	tudor domain-containing protein / nuclease family protein [Arabidopsis thaliana]	12	1.00228	0.98819	0.979258	0.902503	1.01294	0.956391	0.888544	0.58488	1.1058	0.241564	1.10496	0.784711
270	20.51	21.38	92.61	gi|15226605	glycine-rich RNA binding protein 7 [Arabidopsis thaliana]	47	0.954588	0.796818	1.08689	0.502936	1.11554	0.480446	1.05243	0.677305	0.948316	0.665486	0.975625	0.938649
271	20.39	20.56	71.36	gi|9955543	ribosomal protein L10-like [Arabidopsis thaliana]	14	0.989767	0.881657	1.09957	0.146212	1.11644	0.0951122	1.01712	0.808504	0.938628	0.318376	0.906984	0.366249
272	20.36	20.29	38.46	gi|15233554	phosphoprotein phosphatase/ protein kinase [Arabidopsis thaliana]	14	1.05232	0.61978	1.10354	0.147467	0.974368	0.676363	1.06409	0.49782	0.882293	0.065976	0.906128	0.510399
273	20.22	20.22	64.95	gi|15223408	ribosomal protein L9, putative [Arabidopsis thaliana]	20	1.10325	0.100322	1.30526	0.000325245	1.49509	5.16657e-05	0.961032	0.671136	1.20655	0.00399831	1.05924	0.835636
274	20.19	20.22	49.39	gi|15230358	adenylosuccinate synthetase (ADSS) [Arabidopsis thaliana]	15	0.937348	0.458958	1.05831	0.53985	1.16523	0.112767	0.970933	0.728211	1.02247	0.740212	0.896108	0.589244
275	20.11	36.99	68.24	gi|15240925	14-3-3 protein homolog RCI1 (pir||S47969) [Arabidopsis thaliana]	34	0.999966	1	1.10705	0.437681	1.01845	0.828984	0.968277	0.651888	0.999013	0.988567	0.946297	0.748645
276	20.11	20.11	43.51	gi|15222083	vacuolar ATP synthase subunit C, putative [Arabidopsis thaliana]	12	1.02183	0.718866	1.00331	0.948902	0.987009	0.792995	0.926976	0.269911	1.01576	0.750871	1.05182	0.627192
277	20.09	20.09	55.73	gi|15223910	semialdehyde dehydrogenase	29	0.929182	0.333302	1.12407	0.121246	1.32443	0.00387277	1.00006	0.999297	0.987864	0.859715	1.46889	0.00914574
278	20.03	20.12	48.01	gi|15222954	chloroplast drought-induced stress protein	14	0.960982	0.714245	0.933316	0.298529	0.919724	0.578462	0.9035	0.123971	0.840968	0.0182299	0.707889	0.00910216
279	20	20	44.26	gi|15222146	unknown protein [Arabidopsis thaliana]	12	0.849018	0.188985	0.941027	0.503327	1.04845	0.637332	1.03579	0.860971	0.924716	0.511706	1.22394	0.424141
280	19.84	19.63	73.83	gi|15240343	calmodulin 1 (CAM1)	27	0.769174	0.000907532	0.806951	0.00295432	0.988451	0.832598	0.913566	0.481767	0.937461	0.244658	0.778859	0.43573
281	19.78	19.85	54.49	gi|15221511	hypothetical protein [Arabidopsis thaliana]	11	0.874902	0.0433449	0.905772	0.0734387	0.988169	0.816645	1.24022	0.0833449	0.955529	0.392716	1.28781	0.0971112
282	19.78	19.78	48.84	gi|15237422	3-oxoacyl-(acyl-carrier-protein) synthase I precursor (beta-ketoacyl-acp synthase I) (KAS I) (sp|P52410) [Arabidopsis thaliana]	14	0.97717	0.780436	1.0213	0.889353	0.992912	0.914175	1.05136	0.704924	0.953961	0.411661	1.3127	0.127058
283	19.75	23.37	74.9	gi|15227968	14-3-3 regulatory protein (GF14 mu) [Arabidopsis thaliana]	19	0.969874	0.57512	1.01906	0.726968	1.03519	0.526813	1.01301	0.879535	1.09036	0.135874	0.942652	0.616014
284	19.69	20.11	47.63	gi|15224342	stearoyl-ACP desaturase [Arabidopsis thaliana]	17	0.993882	0.940001	1.15891	0.116478	1.08352	0.354867	0.959098	0.613627	0.951188	0.569671	0.796377	0.272763
285	19.51	19.64	58.44	gi|30697820	NDPK2 (NUCLEOSIDE DIPHOSPHATE KINASE 2); ATP binding / nucleoside diphosphate kinase [Arabidopsis thaliana]	14	1.01453	0.870268	1.03902	0.54103	0.997525	0.967939	1.01744	0.923333	0.931626	0.268937	1.07376	0.763513
286	19.51	19.51	36.55	gi|18400212	dihydrolipoamide S-acetyltransferase, putative [Arabidopsis thaliana]	12	1.03429	0.706813	1.11827	0.158295	1.11775	0.136469	0.877472	0.177858	0.925727	0.186492	1.13478	0.29917
287	19.41	19.41	29.67	gi|18414006	aconitase family protein / aconitate hydratase family protein [Arabidopsis thaliana]	17	1.25092	0.399776	1.29103	0.208038	2.33108	0.0126989	1.02186	0.921215	1.04855	0.737086	2.16244	0.0142628
288	19.41	19.41	48.97	gi|15218438	fructose 1,6-bisphosphatase, putative [Arabidopsis thaliana]	15	1.01251	0.8817	0.998197	0.973285	0.949004	0.344121	0.981684	0.764911	0.955237	0.60706	0.87772	0.11714
289	19.38	66.68	46.67	gi|15228634	putative methionine synthase [Arabidopsis thaliana]	60	1.21207	0.0338187	1.12561	0.289171	1.62013	0.00328725	0.81401	0.0417828	1.21778	0.0224931	1.22941	0.277963
290	19.34	19.34	57.2	gi|18398225	elongation factor P	15	0.759697	0.0409543	0.832223	0.0956514	0.775648	0.0240029	1.10369	0.546307	0.928883	0.213416	0.799321	0.212605
291	19.21	19.38	52.8	gi|15223294	PDH-E1 ALPHA (PYRUVATE DEHYDROGENASE E1 ALPHA); pyruvate dehydrogenase (acetyl-transferring) [Arabidopsis thaliana]	10	1.00092	0.993085	0.99748	0.976265	1.01517	0.874478	1.03723	0.786224	0.990815	0.884964	1.33138	0.172645
292	19.14	19.26	53.44	gi|22328910	arginosuccinate synthase family [Arabidopsis thaliana]	12	1.07918	0.234714	1.08514	0.306503	1.13923	0.285944	0.946404	0.545773	0.993651	0.885701	1.10907	0.815956
293	19.12	19.73	44.38	gi|15238548	putative protein [Arabidopsis thaliana]	12	0.85416	0.144138	0.877463	0.0699777	0.892987	0.0818057	1.10185	0.554254	0.832344	0.0117846	0.908518	0.615287
294	18.96	19.14	49.36	gi|15226264	AXS1 (UDP-D-APIOSE/UDP-D-XYLOSE SYNTHASE 1) [Arabidopsis thaliana]	12	1.07936	0.509509	1.01561	0.886711	0.986594	0.917243	0.859513	0.475843	0.997834	0.987771	0.881249	0.322185
295	18.91	18.91	84.97	gi|15227259	cytosolic cyclophilin (ROC3)	20	0.909643	0.500226	1.18028	0.207375	1.5201	0.167375	0.963242	0.694544	0.995034	0.957599	1.15795	0.458426
296	18.82	18.93	81.28	gi|15219257	multicatalytic endopeptidase [Arabidopsis thaliana]	17	0.883736	0.509404	1.11383	0.554535	1.063	0.663745	1.11325	0.309197	0.960145	0.555522	1.01321	0.920975
297	18.78	18.87	39.78	gi|4678328	aldehyde dehydrogenase (NAD+)-like protein [Arabidopsis thaliana]	13	1.04684	0.525047	1.03449	0.737757	1.03683	0.546251	0.895666	0.165034	1.01471	0.777332	0.881007	0.509121
298	18.75	40.87	67.42	gi|18399660	fructose-bisphosphate aldolase, putative [Arabidopsis thaliana]	64	0.987912	0.941114	0.92015	0.382097	0.835265	0.136828	1.01842	0.936738	0.960143	0.779779	0.943989	0.829233
299	18.71	18.9	40.46	gi|15235370	putative protein [Arabidopsis thaliana]	12	0.793591	0.226848	0.969577	0.804169	0.885695	0.280434	1.16522	0.417839	0.827602	0.0221499	0.98408	0.981302
300	18.7	18.7	35.76	gi|18418370	unknown protein [Arabidopsis thaliana]	10	0.894188	0.062215	0.900099	0.0654627	0.925365	0.27585	0.993694	0.953885	0.999902	0.998496	0.940285	0.903947
301	18.68	57.53	93.19	gi|15229497	glycolate oxidase [Arabidopsis thaliana]	77	0.954326	0.500332	1.1409	0.0567997	1.18159	0.0583629	1.02752	0.841367	1.15281	0.0439485	0.81771	0.435357
302	18.68	18.73	33.59	gi|79598781	glycosyl hydrolase family 38 protein [Arabidopsis thaliana]	12	1.01508	0.787821	1.11777	0.0812325	1.0395	0.58676	1.04831	0.633612	1.08726	0.13119	1.04719	0.743103
303	18.66	18.66	41.91	gi|22331378	DEGP1 (DEGP PROTEASE 1); serine-type peptidase [Arabidopsis thaliana]	11	0.920524	0.236246	0.948784	0.440258	0.873276	0.076793	1.16039	0.063363	0.874946	0.0831409	1.03899	0.839076
304	18.6	18.63	41.27	gi|15222639	6-phosphogluconate dehydrogenase	14	0.691547		0.896922		0.90893		1.51802		1.22194		0.597577
305	18.59	19.04	86.49	gi|15221284	putative serine/threonine kinase [Arabidopsis thaliana]	15	0.83514	0.105412	0.870188	0.174192	0.921632	0.376088	1.08784	0.581644	0.867553	0.167712	1.00871	0.98195
306	18.58	18.75	55.59	gi|18409862	chloroplast lumen common family protein	10	0.852952	0.40443	0.948879	0.738546	0.797346	0.445467	1.07145	0.482235	0.868651	0.145253	0.874099	0.723551
307	18.55	18.57	46.56	gi|15232603	60S acidic ribosomal protein P0 (RPP0B) [Arabidopsis thaliana]	10	0.849524	0.0679256	0.938916	0.599233	0.993334	0.906605	1.16021	0.46634	0.895914	0.0737674	0.93446	0.791835
308	18.52	18.55	61.07	gi|21281000	putative carbonic anhydrase [Arabidopsis thaliana]	15	1.09031	0.349946	1.05261	0.654967	1.045	0.649062	0.950648	0.577721	1.06684	0.468511	1.04363	0.907954
309	18.45	18.45	75.1	gi|15232352	40S ribosomal protein S3 (RPS3B)	15	1.28602		1.24328		1.23766		0.875303		1.20008		0.734125
310	18.41	53.01	57.16	gi|15232682	heat shock cognate 70 kDa protein 3 (HSC70-3)	55	0.986024	0.827537	1.31902	0.031214	1.54108	0.00781569	0.813701	0.0262059	1.23989	0.0487963	1.36481	0.0273989
311	18.41	18.62	40.16	gi|15226608	unknown protein [Arabidopsis thaliana]	12	1.04586	0.678793	1.04745	0.436223	0.94879	0.541873	1.0341	0.739407	0.923901	0.356901	0.893669	0.834372
312	18.33	18.34	28.57	gi|15225387	SUR1 (SUPERROOT 1); transaminase [Arabidopsis thaliana]	13	1.20782	0.139482	1.0324	0.784562	1.32491	0.0223476	0.866327	0.0935761	0.925499	0.259504	1.2173	0.305613
313	18.29	18.29	60.29	gi|30681437	forkhead-associated domain-containing protein	18	0.887808	0.174835	0.886551	0.173374	0.804675	0.0776322	1.11989	0.442478	0.815969	0.0417218	0.847131	0.736391
314	18.28	18.28	50.37	gi|30690184	unknown protein [Arabidopsis thaliana]	10	0.957038	0.458464	0.959594	0.546584	0.933779	0.345648	0.994611	0.931904	0.9965	0.946403	0.851916	0.0734632
315	18.26	18.27	55.6	gi|15228818	putative protein [Arabidopsis thaliana]	16	1.01954	0.776617	1.01563	0.82066	1.01277	0.850926	1.03925	0.777922	0.991395	0.905783	1.23825	0.196093
316	18.25	18.3	63.01	gi|145331123	thiol methyltransferase, putative [Arabidopsis thaliana]	17	0.924592	0.233894	1.07876	0.267854	1.03841	0.551622	1.00305	0.976797	1.00793	0.900176	1.21236	0.454071
317	18.24	18.5	19.08	gi|15229546	dihydroxyacid dehydratase, putative [Arabidopsis thaliana]	10	1.12564	0.196741	1.1583	0.0743041	1.30734	0.00548612	0.805961	0.0117101	1.0043	0.939758	1.10899	0.428969
318	18.2	20.31	78.95	gi|15231561	major latex protein, putative [Arabidopsis thaliana]	22	0.827697	0.0118239	1.15079	0.225374	1.16194	0.0544856	1.15745	0.413952	1.09037	0.190684	1.23986	0.478709
319	18.18	18.38	32.1	gi|18394307	unknown protein [Arabidopsis thaliana]	11	1.08	0.288412	1.02161	0.786594	0.975182	0.731718	0.908619	0.145521	1.11813	0.266382	0.71626	0.10697
320	18.14	18.29	48.91	gi|15233111	ATCYSC1 (BETA-SUBSTITUTED ALA SYNTHASE 3;1); L-3-cyanoalanine synthase/ cysteine synthase [Arabidopsis thaliana]	17	1.02365	0.758038	1.09704	0.146526	1.15297	0.0593274	0.93276	0.359536	0.979985	0.731145	1.04184	0.845972
321	18.14	18.14	45.19	gi|15237382	translocon Tic40-like protein [Arabidopsis thaliana]	13	0.904221	0.444262	0.979589	0.811116	0.981733	0.831375	0.950207	0.586919	0.942094	0.562994	0.88756	0.529606
322	18.1	18.1	43.69	gi|15220146	PTAC17 (PLASTID TRANSCRIPTIONALLY ACTIVE17) [Arabidopsis thaliana]	12	1.06049	0.546583	1.00544	0.968291	1.00087	0.994944	1.00971	0.950155	0.956009	0.518423	1.09199	0.727734
323	18.01	31.68	70.77	gi|15228048	S-adenosylmethionine synthetase	32	0.875798	0.189977	1.08483	0.281458	1.06841	0.369042	0.780771	0.0310759	1.08368	0.286238	0.625274	0.0565196
324	18.01	18.03	62.97	gi|79313265	jasmonate response 1	17	0.889957	0.184859	1.0563	0.344262	1.04795	0.431288	1.14603	0.03094	1.41819	0.000152072	1.68916	0.00545401
325	18	37.3	67.18	gi|15218271	G box complex protein GF14 [Arabidopsis thaliana]	34	1.01491	0.883841	1.1377	0.121405	1.11933	0.115605	1.08433	0.503599	1.03171	0.645064	1.08189	0.607785
326	18	18	27.47	gi|15221141	aspartic proteinase	12	0.998134	0.975021	1.13718	0.0625141	1.18963	0.0202363	0.973374	0.833521	1.09401	0.177381	1.08712	0.840138
327	17.88	17.91	41.16	gi|15222443	aminolevulinate dehydratase	13	0.970362	0.672562	1.00115	0.986986	0.951475	0.490478	0.795253	0.0189834	0.903232	0.190525	0.741571	0.165127
328	17.85	25.06	59.06	gi|15231817	RNA-binding protein cp29 protein [Arabidopsis thaliana]	33	0.928833	0.651199	0.987482	0.896095	0.93447	0.50233	1.09957	0.640012	0.940159	0.719138	0.81145	0.553629
329	17.83	17.94	48.28	gi|15238914	indole-3-glycerol phosphate synthase, putative [Arabidopsis thaliana]	10	1.0598	0.781444	0.980138	0.831347	0.986553	0.8282	1.08817	0.205761	1.0635	0.342372	0.971228	0.85967
330	17.78	17.85	53.82	gi|15237567	3(2),5-bisphosphate nucleotidase [Arabidopsis thaliana]	10	1.00677	0.962345	1.01378	0.895927	1.33127	0.0578652	1.05551	0.662124	0.972478	0.803077	1.31677	0.258907
331	17.78	17.78	37.29	gi|15230923	BCAT4 (BRANCHED-CHAIN AMINOTRANSFERASE4); catalytic/ methionine-oxo-acid transaminase [Arabidopsis thaliana]	12	1.12738	0.365689	0.957619	0.584561	1.5868	0.00951456	1.23613	0.159393	1.14013	0.119903	2.15621	0.00358881
332	17.75	17.75	40.34	gi|79329010	nucleotide kinase [Arabidopsis thaliana]	11	1.04473	0.543982	0.903436	0.162487	0.963755	0.490507	0.940864	0.577157	0.998095	0.974428	0.834343	0.177341
333	17.72	17.95	49.56	gi|15234779	glycine-rich protein [Arabidopsis thaliana]	14	0.960701	0.510037	0.99043	0.90473	1.00154	0.979713	0.904419	0.457741	0.866331	0.164677	0.777123	0.0957847
334	17.67	20.91	50.19	gi|15239602	Lhcb3 chlorophyll a/b binding protein (gb|AAD28773.1) [Arabidopsis thaliana]	33	0.740058	0.330558	0.772257	0.138298	0.613166	0.015125	1.14142	0.755682	0.766546	0.0900509	0.47851	0.427141
335	17.56	24.58	40.4	gi|15218860	putative protochlorophyllide reductase [Arabidopsis thaliana]	19	0.911099	0.183374	0.862775	0.0596781	0.836027	0.0201202	0.956608	0.749123	0.78452	0.00486432	0.760795	0.041486
336	17.54	17.54	70.43	gi|15236327	putative M-type thioredoxin [Arabidopsis thaliana]	20	0.844635	0.0740746	0.888022	0.385471	0.856658	0.3549	1.13653	0.459201	0.842396	0.280962	1.00024	0.999503
337	17.51	17.64	47.84	gi|15227516	unknown protein [Arabidopsis thaliana]	10	1.13276	0.0906622	1.11814	0.158007	1.16377	0.0289736	0.928705	0.455941	1.01199	0.842615	0.978243	0.910036
338	17.47	17.48	74.46	gi|15220153	APFI; carbonate dehydratase [Arabidopsis thaliana]	14	0.990055	0.871233	1.15354	0.0606403	1.11288	0.11709	1.10579	0.241616	0.980188	0.755901	1.06979	0.644654
339	17.47	17.47	82.84	gi|18413214	NDPK1 (nucleoside diphosphate kinase 1); ATP binding / nucleoside diphosphate kinase [Arabidopsis thaliana]	18	0.858335	0.182766	1.04332	0.553846	1.15917	0.0703677	1.1639	0.315516	1.19583	0.0445499	0.92899	0.848212
340	17.43	17.44	54.26	gi|18403860	shikimate kinase-related [Arabidopsis thaliana]	13	1.00171	0.982057	1.03091	0.702739	1.00256	0.973001	1.09017	0.299629	1.00122	0.98334	0.994285	0.950037
341	17.4	17.45	39.39	gi|18399677	unknown protein [Arabidopsis thaliana]	12	0.886077	0.0700021	0.910507	0.136046	0.882958	0.058583	1.18284	0.108219	0.867159	0.0343369	0.98857	0.942503
342	17.38	17.48	35.28	gi|15223260	putative violaxanthin de-epoxidase precursor (U44133) [Arabidopsis thaliana]	11	0.978016	0.740922	1.01528	0.825153	0.918604	0.453146	0.909849	0.303202	0.85158	0.0813254	0.799007	0.415155
343	17.36	17.37	39.57	gi|15239755	TSB1 (TRYPTOPHAN SYNTHASE BETA-SUBUNIT) [Arabidopsis thaliana]	10	1.04946	0.435794	1.13768	0.0651036	1.09634	0.159945	1.00371	0.959504	1.07215	0.275169	1.23833	0.0124353
344	17.32	19.44	72.25	gi|15218639	glutathione S-transferase, putative [Arabidopsis thaliana]	15	0.98762	0.912918	1.16517	0.0109137	1.06131	0.555509	1.00098	0.992566	1.02093	0.790364	0.810709	0.352896
345	17.31	17.38	37.52	gi|15232559	Gluthatione reductase, chloroplast precursor [Arabidopsis thaliana]	10	1.03196	0.755834	1.04421	0.491375	1.06627	0.35331	0.92948	0.268314	1.00878	0.888939	1.037	0.706049
346	17.23	17.23	36.26	gi|15241472	TUB4 (tubulin beta-4 chain) [Arabidopsis thaliana]	12	0.987627	0.91303	1.01352	0.905743	0.9369	0.582493	0.895345	0.518612	1.07334	0.548817	1.33546	0.508014
347	17.17	17.17	46.81	gi|15222374	unknown protein [Arabidopsis thaliana]	14	0.901728	0.405694	1.0286	0.733633	0.895295	0.0747228	1.20416	0.191964	0.882855	0.0501946	0.902147	0.62379
348	17.15	17.18	38.14	gi|15224678	putative glutathione peroxidase [Arabidopsis thaliana]	10	0.941841	0.508398	1.03868	0.57805	0.994016	0.954123	1.05867	0.725466	0.88206	0.113353	0.683944	0.544921
349	17.14	17.14	38.51	gi|15219320	mercaptopyruvate sulfurtransferase, putative [Arabidopsis thaliana]	12	1.0412	0.596721	1.02111	0.870468	1.11776	0.169496	1.2077	0.334541	1.01749	0.810139	1.46733	0.204465
350	17.12	17.14	29.43	gi|15221130	putative flavonol sulfotransferase [Arabidopsis thaliana]	12	1.10542	0.210447	1.07418	0.495195	1.33021	0.0375156	1.0276	0.795995	0.939082	0.39101	1.56361	0.0191191
351	17.11	17.19	41.93	gi|15241492	formate dehydrogenase (FDH) [Arabidopsis thaliana]	12	0.912991	0.39164	0.955278	0.595204	0.978355	0.782557	1.02556	0.84565	0.906125	0.126296	1.14527	0.392173
352	17.06	17.09	42.4	gi|18415982	tetratricopeptide repeat (TPR)-containing protein [Arabidopsis thaliana]	15	0.860214	0.154386	0.937808	0.700674	1.02795	0.776531	1.03154	0.778011	0.897074	0.150249	1.05	0.88984
353	17.06	17.07	37.14	gi|15219198	hypothetical protein [Arabidopsis thaliana]	14	0.999404	0.995465	0.863571	0.596281	0.853109	0.228648	1.08851	0.454552	0.922351	0.724593	0.781393	0.449901
354	17.05	18.83	90.74	gi|15218877	type 2 peroxiredoxin, putative [Arabidopsis thaliana]	12	0.84462	0.115972	1.04469	0.628632	1.05442	0.674101	1.08308	0.515064	0.989743	0.908776	1.17577	0.513827
355	17.04	16.11	51.19	gi|15225611	EIF2 (eukaryotic translation initiation factor 2); translation initiation factor [Arabidopsis thaliana]	17	1.00563	0.93452	0.976563	0.730937	0.9295	0.503509	0.947435	0.445172	0.968455	0.74693	0.966938	0.634714
356	17.01	17.01	41.98	gi|15233068	putative DNA-binding protein [Arabidopsis thaliana]	10	0.858179	0.0791464	0.775547	0.00883412	1.18849	0.02056	1.18882	0.099721	1.02993	0.635393	1.32381	0.0135197
357	16.97	17.03	68	gi|15230435	multicatalytic endopeptidase complex alpha chain	12	1.12815		1.09654		1.27284		1.06448		1.04071		1.14366
358	16.96	17.05	32.41	gi|15237183	OVA6 (OVULE ABORTION 6); ATP binding / aminoacyl-tRNA ligase [Arabidopsis thaliana]	13	0.951604	0.515121	1.06039	0.386405	1.02822	0.674693	0.98644	0.860712	0.901754	0.14531	0.893403	0.554795
359	16.89	16.89	45.79	gi|15232216	tRNA-binding region domain-containing protein [Arabidopsis thaliana]	10	0.864909	0.0591297	0.952593	0.483862	0.906129	0.168131	1.07122	0.597513	0.84642	0.0785145	1.11832	0.632546
360	16.86	16.86	49.62	gi|15224838	profilin 1	14	0.821997	0.415537	0.888661	0.537532	0.822447	0.164105	1.2186	0.236117	0.847791	0.351984	1.01322	0.974862
361	16.84	19.16	49.26	gi|15237159	RPT3 (root phototropism 3); ATPase [Arabidopsis thaliana]	16	1.1106	0.30909	1.09103	0.30731	1.06446	0.314712	0.971956	0.663143	0.912961	0.122285	0.905799	0.514034
362	16.84	16.64	50.71	gi|15229095	peroxidase [Arabidopsis thaliana]	15	1.01867	0.879022	1.06548	0.299303	1.07753	0.456206	0.932978	0.390656	0.944702	0.352391	1.16206	0.17322
363	16.82	16.82	45.03	gi|15237593	PSAN (photosystem I reaction center subunit PSI-N); calmodulin binding [Arabidopsis thaliana]	18	0.747803	0.0312444	0.720495	0.002993	0.83891	0.093823	0.92796	0.504877	0.737139	0.00181013	0.932676	0.749708
364	16.72	18.9	51.63	gi|15219503	26S proteasome regulatory complex subunit p42D, putative [Arabidopsis thaliana]	13	1.04857	0.64978	1.09627	0.522182	1.12397	0.366188	0.963665	0.738068	0.959564	0.557401	1.15663	0.317403
365	16.7	16.7	34.89	gi|15222856	tubulin alpha-2/alpha-4 chain, putative [Arabidopsis thaliana]	11	1.06131	0.562289	1.01013	0.918746	1.05972	0.721753	0.906134	0.433549	1.04154	0.758832	0.861595	0.645468
366	16.69	16.69	44.56	gi|79316226	RNA binding [Arabidopsis thaliana]	14	1.06412	0.42931	0.984258	0.826913	0.924342	0.25318	0.921729	0.239412	0.970663	0.753533	0.9916	0.99254
367	16.67	16.75	39.07	gi|79318998	transporter [Arabidopsis thaliana]	12	0.967519	0.578113	1.06053	0.51972	0.946327	0.459258	1.0341	0.63575	0.93055	0.235951	0.778529	0.145814
368	16.62	16.67	47.46	gi|18394201	oxidoreductase NAD-binding domain-containing protein [Arabidopsis thaliana]	12	0.900373	0.110094	0.969932	0.743566	0.941011	0.452472	1.09175	0.53776	0.847279	0.0204316	0.900103	0.637009
369	16.6	16.6	38.63	gi|15230174	AT103 (DICARBOXYLATE DIIRON 1) [Arabidopsis thaliana]	11	1.14959	0.146744	0.990192	0.924085	0.950988	0.640812	1.06589	0.389103	1.15517	0.0416051	0.9237	0.471197
370	16.56	16.81	39.64	gi|18414597	importin alpha-2, putative (IMPA-2) [Arabidopsis thaliana]	9	1.15839	0.0540299	1.14354	0.0769613	1.11897	0.113243	0.845719	0.155287	0.974381	0.677955	0.90829	0.687656
371	16.51	67.79	67.98	gi|15230324	putative protein 1 photosystem II oxygen-evolving complex [Arabidopsis thaliana]	127	0.707369	0.0383477	0.810796	0.0195704	0.777102	0.0077263	1.26442	0.370724	0.73279	0.00215483	1.00351	0.990719
372	16.44	17.21	25.97	gi|18401614	cysteine proteinase (RD21A) / thiol protease [Arabidopsis thaliana]	10	0.99305	0.950597	1.0607	0.456847	1.15308	0.0365381	0.97119	0.743725	1.09426	0.327375	1.04894	0.581753
373	16.42	16.48	67.2	gi|15242942	outer membrane lipoprotein - like [Arabidopsis thaliana]	15	0.871469	0.0830495	0.997687	0.971144	0.950406	0.43884	1.19415	0.0265335	0.900569	0.132305	1.16665	0.0579821
374	16.38	15.77	46.08	gi|18404699	CXIP2 (CAX-INTERACTING PROTEIN 2); electron carrier/ protein disulfide oxidoreductase [Arabidopsis thaliana]	10	0.976468	0.718246	1.02981	0.661134	0.994744	0.936378	0.921084	0.359955	0.89194	0.118204	0.759514	0.0693383
375	16.28	16.28	70.63	gi|15235415	photosystem I subunit PSI-E - like protein [Arabidopsis thaliana]	29	0.818526	0.108806	0.93317	0.425573	0.960923	0.635966	1.1161	0.377178	0.927092	0.373612	0.727528	0.709582
376	16.26	31.13	46.63	gi|30691626	MTHSC70-1 (mitochondrial heat shock protein 70-1); ATP binding / unfolded protein binding [Arabidopsis thaliana]	23	1.01132	0.948953	1.07639	0.64738	1.15532	0.350916	1.03312	0.850869	1.01341	0.913868	1.15197	0.4577
377	16.22	16.3	46.88	gi|15240490	cell division protein FtsZ chloroplast homolog precursor (sp|Q42545) [Arabidopsis thaliana]	15	1.04252	0.672156	1.03006	0.666148	1.03568	0.645509	0.865741	0.27182	0.961878	0.578502	0.839329	0.279284
378	16.22	16.29	40.05	gi|18402863	CLPR1 (Clp protease proteolytic subunit 5); endopeptidase Clp [Arabidopsis thaliana]	13	0.865941	0.170845	0.962776	0.636293	0.979757	0.798674	1.13367	0.39345	0.877088	0.137293	1.14235	0.538023
379	16.22	16.22	52.94	gi|18404556	6-phosphogluconate dehydrogenase NAD-binding domain-containing protein [Arabidopsis thaliana]	9	0.935809	0.385042	1.06716	0.399979	0.991705	0.91179	0.937803	0.490144	0.885346	0.303684	0.859407	0.158986
380	16.21	16.25	14.15	gi|15232704	starch phosphorylase H (cytosolic form) - like protein [Arabidopsis thaliana]	10	1.04713	0.442005	1.00734	0.901062	0.914215	0.155632	0.77649	0.027187	0.953521	0.421529	0.822386	0.0772685
381	16.17	16.17	38.85	gi|7630010	uracil phosphoribosyltransferase-like protein [Arabidopsis thaliana]	13	1.02267	0.731493	0.967729	0.650837	0.966794	0.607678	1.01234	0.899109	0.916741	0.254383	0.900127	0.368094
382	16.16	16.36	40.85	gi|15220930	26S proteasome ATPase subunit, putative [Arabidopsis thaliana]	9	1.12888	0.098927	1.09075	0.210501	1.17325	0.0800787	0.776755	0.0691135	1.00889	0.893095	0.860574	0.200205
383	16.13	16.13	82.73	gi|15219695	50S ribosomal protein L21, chloroplast / CL21 (RPL21) [Arabidopsis thaliana]	15	0.880113	0.27991	0.953677	0.640025	0.964227	0.732854	1.1407	0.152266	0.90496	0.254704	0.783257	0.575577
384	16.08	16.2	65.55	gi|145362192	unknown protein	12	0.958616	0.44356	0.992103	0.902687	0.947237	0.41293	0.81108	0.0419679	0.865742	0.0566624	0.634435	0.0166882
385	16.06	22.3	43.33	gi|15236552	nuclear RNA binding protein A-like protein [Arabidopsis thaliana]	18	0.732154	0.117182	0.825028	0.198477	1.20027	0.14869	1.2981	0.134679	1.04184	0.627859	1.42444	0.0320959
386	16.02	16.14	67.68	gi|15225954	eukaryotic translation initiation factor 3 delta subunit [Arabidopsis thaliana]	10	0.986855	0.799089	1.05553	0.314822	1.13419	0.0356519	0.950905	0.34629	0.971784	0.584775	0.938118	0.515655
387	15.89	15.9	33.61	gi|18397278	glycyl-tRNA synthetase / glycine--tRNA ligase [Arabidopsis thaliana]	9	0.99085	0.945455	0.969884	0.734298	1.01481	0.841457	0.85435	0.0661295	1.08859	0.280232	0.863528	0.381015
388	15.85	15.88	43.15	gi|15224111	putative NADP-dependent glyceraldehyde-3-phosphate dehydrogenase [Arabidopsis thaliana]	14	1.01936	0.846785	1.03287	0.746063	1.13993	0.164259	0.917413	0.430991	0.995141	0.95791	1.14613	0.386971
389	15.81	15.81	47.06	gi|15240067	acid phosphatase class B family protein	20	1.1677	0.0576176	1.09717	0.203772	1.19146	0.0525652	0.85995	0.0649653	1.22469	0.0252996	1.02584	0.886593
390	15.77	15.81	54.08	gi|15235889	multicatalytic endopeptidase complex, proteasome precursor, beta subunit [Arabidopsis thaliana]	12	0.986787	0.847731	1.05632	0.466961	1.05858	0.572281	0.946534	0.636322	1.04	0.527031	1.07467	0.762784
391	15.76	27.82	71.7	gi|15224465	putative chlorophyll a/b binding protein [Arabidopsis thaliana]	46	0.906722	0.549747	0.767726	0.608282	0.687282	0.190776	1.81159	0.5202	0.962832	0.8709	1.67884	0.619462
392	15.73	15.73	39.21	gi|22330196	hydrolase, alpha/beta fold family protein [Arabidopsis thaliana]	13	0.947971	0.720455	0.966827	0.783271	0.860107	0.112692	1.20771	0.385428	0.934363	0.39547	1.05666	0.846926
393	15.59	21.48	57.82	gi|15236768	fructose-bisphosphate aldolase	23	1.05891	0.543043	0.769663	0.10459	0.758205	0.104543	0.920044	0.226781	0.733447	0.139819	0.756885	0.320095
394	15.58	15.59	31.94	gi|30687816	ROF1 (ROTAMASE FKBP 1); FK506 binding / calmodulin binding / peptidyl-prolyl cis-trans isomerase [Arabidopsis thaliana]	8	0.937923	0.387596	1.06617	0.516644	1.16783	0.0201156	0.863736	0.104264	0.933528	0.270389	0.947881	0.638332
395	15.56	15.79	52.07	gi|15228351	putative ABC transporter ATPase [Arabidopsis thaliana]	16	0.983414	0.864748	1.00883	0.943121	0.974212	0.730691	1.13704	0.135145	0.968962	0.678004	0.986135	0.940079
396	15.54	15.61	49.43	gi|15236588	Lil3 protein [Arabidopsis thaliana]	11	0.930741	0.371576	0.97602	0.798537	1.04247	0.597917	1.10566	0.363835	0.9787	0.776399	0.973516	0.758657
397	15.54	15.54	59.7	gi|18397457	ATPRXIIF/PRXIIF (PEROXIREDOXIN IIF); antioxidant/ peroxidase [Arabidopsis thaliana]	10	0.799983	0.0683083	0.994886	0.950954	1.00081	0.989966	1.20195	0.180953	0.894004	0.113269	1.16697	0.616333
398	15.53	15.79	64.13	gi|15240765	porin-like protein [Arabidopsis thaliana]	14	1.0462	0.5081	1.0017	0.981817	0.985702	0.785066	0.959172	0.63572	0.974272	0.682575	0.742475	0.0610777
399	15.51	15.51	41.04	gi|15234913	superoxide dismutase (EC 1.15.1.1) (Fe)(fragment) [Arabidopsis thaliana]	17	1.01246	0.910758	0.918586	0.276332	0.658496	0.000585621	1.22302	0.183514	0.883594	0.215591	0.685274	0.0416583
400	15.48	15.77	13.21	gi|30696956	eukaryotic translation initiation factor 4F, putative / eIF-4F, putative [Arabidopsis thaliana]	10	0.947275	0.458981	1.11983	0.225498	1.04973	0.67492	1.53103	0.099191	1.57561	0.039697	0.967629	0.871008
401	15.47	15.47	29.43	gi|15225229	KH domain-containing protein [Arabidopsis thaliana]	11	0.994231	0.919084	1.06688	0.281053	1.11633	0.0912406	1.06892	0.387775	1.0136	0.813934	1.03793	0.822045
402	15.41	15.41	55.47	gi|15228838	putative protein [Arabidopsis thaliana]	10	0.672853	0.0238368	0.792671	0.0568307	1.26147	0.125158	1.34961	0.39163	0.98571	0.865411	1.7593	0.0315429
403	15.37	15.42	47.66	gi|15240623	immunophilin / FKBP-type peptidyl-prolyl cis-trans isomerase family protein [Arabidopsis thaliana]	15	0.922127	0.600363	0.96263	0.693065	0.898779	0.236483	1.15433	0.596096	0.83617	0.213387	0.729916	0.348287
404	15.36	15.36	60.23	gi|15235213	caffeoyl-CoA O-methyltransferase - like protein [Arabidopsis thaliana]	19	0.948225	0.572982	1.12965	0.272641	1.12123	0.160752	0.958686	0.753429	0.965695	0.644129	0.915733	0.642107
405	15.33	15.54	32.38	gi|18404748	myrosinase-associated protein, putative [Arabidopsis thaliana]	12	0.972117	0.724508	1.27656	0.0421217	1.18153	0.17339	0.990024	0.890701	1.22533	0.0316244	1.41773	0.00516268
406	15.31	15.57	36.09	gi|15218837	ADL3 (ARABIDOPSIS DYNAMIN-LIKE 3) [Arabidopsis thaliana]	8	0.961865	0.760545	0.911464	0.686843	0.840162	0.285557	1.20667	0.544945	0.893516	0.39703	1.04869	0.851348
407	15.29	15.3	30.06	gi|8778976	Strong similarity to alanine aminotransferase from Zea mays gb|AF055898. It contains an aminotransferases class-I domain PF|00155. ESTs gb|AV546814, gb|AV519234, gb|AV536176, gb|AV537339, gb|AV544878, gb|AV532954, gb|AV553416, gb|AV519356, gb|AV537898, gb|AI999107, gb|AV545731, gb|AI995660, gb|AV550634, gb|AV536556, gb|AV531066, gb|T45832, gb|AV549979, gb|T04047, gb|AV549129, gb|T88429 and gb|AI9…	8	1.02214	0.798504	1.05665	0.530327	1.0007	0.99617	0.801811	0.0346971	0.923267	0.300038	1.13366	0.402287
408	15.28	15.31	34.12	gi|18414476	unknown protein [Arabidopsis thaliana]	9	0.914141	0.41887	0.927047	0.284256	0.882802	0.0986769	1.18222	0.190682	0.942258	0.394928	1.02265	0.8471
409	15.27	28.45	61.8	gi|15230191	actin 2 [Arabidopsis thaliana]	35	1.05324	0.556491	1.13175	0.1257	1.0536	0.406923	0.944813	0.737059	1.08093	0.233977	1.08049	0.77676
410	15.25	15.3	62.2	gi|15238554	multicatalytic endopeptidase complex alpha subunit-like [Arabidopsis thaliana]	16	0.929418	0.367442	0.976515	0.767347	0.936093	0.568074	1.22798	0.328803	1.11456	0.199292	1.39975	0.172273
411	15.23	16.37	64.91	gi|15222310	Ran-binding protein (atranbp1a) [Arabidopsis thaliana]	13	0.779213	0.056197	1.03553	0.751262	0.999712	0.998806	1.17267	0.0836458	0.928669	0.303687	1.03678	0.748114
412	15.21	15.25	65.7	gi|15230931	50S ribosomal protein L15	10	1.18594	0.0979908	1.17134	0.0895123	1.53716	0.0186908	0.880441	0.372754	1.03136	0.705068	0.939391	0.88406
413	15.18	15.26	44.82	gi|15232865	reversibly glycosylated polypeptide-1 [Arabidopsis thaliana]	10	0.943397	0.680544	1.10256	0.484636	1.05737	0.695338	0.91254	0.382418	1.00093	0.991988	1.23548	0.499192
414	15.17	15.17	25.71	gi|1732570	beta-glucosidase [Arabidopsis thaliana]	11	0.943134	0.583327	1.3861	0.0498147	1.66786	0.0478327	0.80081	0.226349	1.46205	0.0436823	1.17208	0.730215
415	15.12	15.2	58.93	gi|15227085	glutathione S-transferase [Arabidopsis thaliana]	15	0.913503	0.428423	1.0114	0.915484	0.976385	0.824875	1.04803	0.756977	0.983339	0.873784	1.07327	0.730356
416	15.1	20.3	95.27	gi|15235002	glycine-rich protein (clone AtGRP8) [Arabidopsis thaliana]	41	0.831463	0.16952	0.942059	0.662333	0.986999	0.90745	1.1392	0.673886	0.979338	0.918081	0.911237	0.739674
417	15.06	16.85	29.01	gi|15231841	diaminopimelate epimerase family protein [Arabidopsis thaliana]	10	0.995076	0.941552	1.07674	0.393989	1.08855	0.306908	1.04725	0.661683	0.973949	0.695938	1.24349	0.25902
418	15.06	15.06	62.25	gi|15239652	1,4-benzoquinone reductase	15	1.0506	0.692253	0.979577	0.853241	0.983891	0.808563	0.98022	0.792138	1.02395	0.723198	0.9259	0.711995
419	15.05	16.04	63.43	gi|15236981	60S ribosomal protein L14 (RPL14B)	10	1.10789	0.240766	1.08842	0.350164	1.60906	0.019791	0.943265	0.503898	1.33174	0.0556935	1.09317	0.016296
420	15.04	15.13	64.56	gi|15231824	20S proteasome subunit PAE2 [Arabidopsis thaliana]	13	1.23024		0.852137		0.878817		0.567406		0.881575		0.716878
421	15.04	15.04	58.3	gi|15224205	50S ribosomal protein L3	18	1.2643	0.00818602	0.962358	0.541698	1.55113	0.0117077	0.919675	0.538077	1.16959	0.168707	1.22286	0.733078
422	15.01	15.17	71.92	gi|15237998	ATP synthase delta chain, mitochondrial precursor (sp|Q96252) [Arabidopsis thaliana]	17	0.89547	0.202906	1.00468	0.952846	0.99203	0.919606	1.11285	0.496289	0.94749	0.498479	0.896067	0.620535
423	14.94	15.07	45.66	gi|18403854	S1 RNA-binding domain-containing protein [Arabidopsis thaliana]	7	0.853077	0.148951	0.894225	0.122093	0.845834	0.0392893	1.00704	0.927092	0.949368	0.584653	0.832997	0.192312
424	14.89	15.61	40.53	gi|15225899	remorin [Arabidopsis thaliana]	8	0.85142	0.066682	0.850194	0.14308	1.33721	0.000832764	1.04495	0.684982	1.02983	0.620588	1.25096	0.125785
425	14.85	14.85	36.66	gi|18397837	inositol monophosphatase family protein	10	1.01367	0.841336	0.946141	0.645438	0.888156	0.136896	0.961117	0.742612	0.793456	0.00895693	0.829518	0.319932
426	14.84	15.13	43.9	gi|15240939	serine--tRNA ligase	9	1.09132	0.305002	1.22347	0.00744525	1.51999	0.0130191	0.831985	0.106087	1.20382	0.0529753	1.38446	0.025572
427	14.83	15.03	29.37	gi|15236930	vestitone reductase-related [Arabidopsis thaliana]	12	1.04856	0.486529	0.953654	0.479777	0.908239	0.181042	0.753498	0.00639986	0.996609	0.959038	0.71596	0.114993
428	14.82	14.84	55.76	gi|15220876	transcription factor, putative [Arabidopsis thaliana]	14	0.850801	0.110637	0.897421	0.231735	1.05398	0.520328	0.885779	0.496792	1.009	0.909861	1.12411	0.74943
429	14.81	14.85	58.23	gi|15221583	unknown protein	13	0.942696	0.367743	0.902641	0.13762	0.657923	0.00672778	1.19341	0.0229818	0.83339	0.0197169	0.837475	0.473617
430	14.74	14.74	63.78	gi|15223126	glyoxalase I, putative [Arabidopsis thaliana]	12	0.926559	0.416684	1.05785	0.512958	0.950261	0.52309	1.22527	0.320227	0.949203	0.771493	1.21525	0.460582
431	14.69	14.97	53.95	gi|15224592	ASP1 (ASPARTATE AMINOTRANSFERASE 1) [Arabidopsis thaliana]	14	1.00359	0.961951	1.21169	0.219418	1.14629	0.138657	0.853134	0.076735	1.06197	0.671388	0.704284	0.166592
432	14.66	14.72	65.96	gi|18397658	SWIB complex BAF60b domain-containing protein	10	0.782257	0.00702194	0.69949	0.00111086	1.071	0.49485	0.909586	0.419395	1.17319	0.150241	1.02819	0.904093
433	14.66	14.66	32.98	gi|15240054	ADH2 (ALCOHOL DEHYDROGENASE 2); formaldehyde dehydrogenase (glutathione) [Arabidopsis thaliana]	11	0.963515	0.596835	1.06656	0.323717	1.00822	0.895946	0.835719	0.138096	0.998019	0.97838	0.831611	0.792971
434	14.64	14.64	45.72	gi|22328520	RNA recognition motif (RRM)-containing protein [Arabidopsis thaliana]	10	0.916288	0.391315	0.876464	0.0660712	0.844559	0.0298122	1.01275	0.851625	0.951208	0.583617	0.745765	0.146309
435	14.5	18.96	65.07	gi|6492264	nuclear RNA binding protein [Arabidopsis thaliana]	11	0.943782	0.543824	0.909455	0.304274	0.996316	0.962988	1.02064	0.836904	0.991817	0.917044	1.13899	0.390985
436	14.5	14.5	29.81	gi|15219418	photosystem II 22kDa protein, putative [Arabidopsis thaliana]	9	1.03461	0.610595	1.04028	0.624982	0.895775	0.138219	1.1149	0.577822	1.02329	0.731817	0.706848	0.0462694
437	14.4	14.53	64.14	gi|15232815	CHLOROPHYLL A-B BINDING PROTEIN 4 PRECURSOR homolog [Arabidopsis thaliana]	21	0.976726	0.739912	0.806123	0.209305	0.779396	0.0137779	1.11562	0.589519	0.844002	0.053047	0.741169	0.725131
438	14.38	14.48	54.6	gi|18379115	photosystem II family protein [Arabidopsis thaliana]	18	0.985036	0.87395	0.899218	0.348143	1.07601	0.320508	1.08118	0.574079	0.967326	0.601705	1.16967	0.236711
439	14.37	14.46	38.66	gi|15234217	2-dehydro-3-deoxyphosphoheptonate aldolase [Arabidopsis thaliana]	12	1.09179	0.35141	1.0014	0.993829	0.98639	0.930776	0.894561	0.328861	0.854857	0.134902	0.932547	0.704898
440	14.32	24.88	47.46	gi|15232074	putative porin [Arabidopsis thaliana]	19	0.877358	0.0429132	0.996156	0.968075	1.05082	0.381495	0.920772	0.319477	1.07945	0.190191	0.788781	0.517598
441	14.31	14.49	33.4	gi|15242093	chaperonin, putative [Arabidopsis thaliana]	10	0.97015	0.755891	1.0629	0.468479	1.11363	0.417293	0.885508	0.126333	1.0307	0.753146	1.01509	0.917904
442	14.26	14.69	18.97	gi|15240675	GUN5 (GENOMES UNCOUPLED 5)	9	1.09785	0.513291	1.06428	0.314968	1.0332	0.855206	0.795675	0.0258462	1.07543	0.329767	0.827312	0.239412
443	14.26	14.52	40.06	gi|15224088	translation initiation factor 3 (IF-3) family protein [Arabidopsis thaliana]	9	1.00712	0.936304	0.86251	0.223795	0.849743	0.14305	1.0627	0.654211	1.02918	0.750717	1.0117	0.907717
444	14.19	14.32	31.54	gi|15218420	RHM1/ROL1 (RHAMNOSE BIOSYNTHESIS1); UDP-glucose 4,6-dehydratase/ catalytic [Arabidopsis thaliana]	10	1.06879	0.431503	1.08309	0.357473	1.08242	0.363197	0.879858	0.18094	1.00621	0.938425	0.947117	0.745549
445	14.18	14.18	47.11	gi|30688146	plastid-lipid associated protein PAP	12	1.0234	0.856554	1.14948	0.328423	1.22213	0.135739	1.20241	0.293303	1.04852	0.499603	1.26455	0.575556
446	14.14	14.26	62.93	gi|79325123	calcium ion binding [Arabidopsis thaliana]	15	0.934796	0.314889	0.869439	0.0687001	0.887622	0.107258	1.20516	0.0665853	0.915865	0.242844	0.890582	0.444627
447	14.13	14.24	37.42	gi|15231677	FTSZ2-2 (FtsZ2-2); structural molecule [Arabidopsis thaliana]	11	0.986635	0.899676	0.939487	0.73464	0.845152	0.301538	1.02947	0.852002	0.946385	0.710895	0.76781	0.173383
448	14.13	14.14	36.36	gi|15230265	translation initiation factor 3 -like protein [Arabidopsis thaliana]	9	1.05391	0.409094	1.11374	0.120922	1.13021	0.243821	0.935525	0.313398	1.02491	0.702422	0.991351	0.954647
449	14.11	14.14	49.42	gi|15237853	dTDP-glucose 4-6-dehydratase - like protein [Arabidopsis thaliana]	6	1.04284	0.539696	1.07421	0.425397	1.10289	0.1813	1.07915	0.456312	1.03398	0.625254	1.09874	0.779305
450	14.1	14.11	51.19	gi|15229458	CYN (CYANASE); cyanate hydratase [Arabidopsis thaliana]	13	0.955665	0.618049	1.03612	0.604831	1.02722	0.694048	1.04974	0.493504	0.926337	0.276693	1.10949	0.277563
451	14.07	13.98	31.4	gi|15237069	PSAT (phosphoserine aminotransferase); phosphoserine transaminase [Arabidopsis thaliana]	8	0.929985	0.626658	0.991746	0.969983	1.09759	0.550007	0.911732	0.551061	1.10701	0.524029	1.14244	0.442706
452	14.04	14.07	34.7	gi|22328773	adenylosuccinate lyase, putative / adenylosuccinase, putative [Arabidopsis thaliana]	8	1.0559	0.436008	0.929119	0.39721	0.922904	0.291449	1.0493	0.67396	1.19651	0.393582	1.23231	0.142705
453	14.03	14.13	18.72	gi|15231112	aspartate carbamoyltransferase precursor (aspartate transcarbamylase) [Arabidopsis thaliana]	9	0.922685	0.32924	1.21866	0.0970899	1.35796	0.0287271	1.0816	0.404965	1.07955	0.430477	1.31277	0.0458738
454	14.03	14.1	49.6	gi|15236742	ATSUFE/CPSUFE/EMB1374 (EMBRYO DEFECTIVE 1374); enzyme activator/ transcription regulator [Arabidopsis thaliana]	11	1.03897	0.881441	1.09322	0.76936	1.0141	0.964873	1.12724	0.279514	0.919009	0.586101	1.09759	0.4385
455	14.03	14.04	42.7	gi|15241286	pyruvate dehydrogenase E1 component beta subunit	15	0.818854	0.19705	0.886807	0.364043	0.981438	0.822798	0.970501	0.798697	0.932528	0.424433	0.542826	0.0304881
456	14.02	14.06	68.9	gi|15224588	unknown protein	9	0.794709	0.025088	1.02207	0.815141	0.945349	0.55361	0.940924	0.407534	0.828067	0.0332553	0.831837	0.0367367
457	14.01	14.08	32.75	gi|18418270	AGD2 (ABERRANT GROWTH AND DEATH 2); transaminase [Arabidopsis thaliana]	9	0.945386	0.597674	1.12603	0.21152	1.1371	0.130676	0.833364	0.08073	1.02889	0.690968	0.60716	0.348434
458	14	14.14	39.03	gi|15224867	citrate synthase [Arabidopsis thaliana]	9	0.936751	0.601867	1.11439	0.419821	1.05976	0.612433	0.878596	0.11763	1.00049	0.994882	0.919136	0.437908
459	13.99	14.04	54.22	gi|15218274	putative U2 small nuclear ribonucleoprotein A (U2 SNRNP-A) [Arabidopsis thaliana]	8	0.867007	0.258937	1.03057	0.749226	1.06799	0.389843	0.987298	0.886558	0.933815	0.411406	1.04441	0.717378
460	13.88	18.86	43.87	gi|15229589	protein kinase C-receptor/G-protein, putative [Arabidopsis thaliana]	9	0.881439	0.24073	1.05391	0.678807	1.04399	0.750867	1.19392	0.442156	1.02833	0.843688	1.27836	0.717684
461	13.83	13.89	28.23	gi|15242723	putative protein [Arabidopsis thaliana]	7	0.951002	0.564551	1.00794	0.940461	1.12069	0.342334	0.93755	0.412705	1.12457	0.113087	1.0088	0.931606
462	13.82	13.82	22.32	gi|30687359	mutase family protein [Arabidopsis thaliana]	9	0.944827	0.560188	0.996396	0.968655	1.57404	0.048601	0.944503	0.557785	0.889914	0.353806	1.57875	0.280569
463	13.81	15.24	19.01	gi|15220026	HSP91 (Heat shock protein 91) [Arabidopsis thaliana]	13	1.14473	0.146599	1.2141	0.106999	1.36115	0.0158946	0.755693	0.108976	1.16479	0.236231	0.88834	0.796953
464	13.78	13.78	48.17	gi|18420117	NADH-cytochrome b5 reductase, putative [Arabidopsis thaliana]	12	0.895815	0.184571	1.01565	0.893674	1.03382	0.639048	1.08649	0.432935	1.06439	0.423912	1.27754	0.681625
465	13.77	13.78	46.37	gi|15218890	putative thioredoxin-m [Arabidopsis thaliana]	16	0.882948	0.129077	0.927443	0.3348	0.892498	0.203319	1.15503	0.0977036	0.798811	0.0215362	0.955767	0.68799
466	13.75	14.09	28.41	gi|18409378	AMY3/ATAMY3 (ALPHA-AMYLASE-LIKE 3); alpha-amylase [Arabidopsis thaliana]	11	1.00817	0.901001	0.960948	0.687437	0.953476	0.578758	0.739241	0.225016	0.968274	0.775602	0.68103	0.24908
467	13.74	13.74	70.25	gi|15228869	copper homeostasis factor [Arabidopsis thaliana]	9	0.871316	0.0771605	0.944032	0.408458	0.888763	0.119905	1.37744	0.33245	0.955432	0.507695	1.27856	0.543357
468	13.72	14.14	40.53	gi|18396920	unknown protein [Arabidopsis thaliana]	9	0.93204	0.32802	0.917007	0.242645	0.919363	0.257142	0.933738	0.342396	0.971716	0.68144	0.889517	0.19395
469	13.71	13.79	27.58	gi|30696124	haloacid dehalogenase-like hydrolase family protein [Arabidopsis thaliana]	6	0.91039	0.199625	1.02781	0.696984	0.954035	0.504685	1.05408	0.583853	0.879895	0.0995312	0.972664	0.728557
470	13.7	80.73	67.17	gi|15222729	Rubisco subunit binding-protein beta subunit [Arabidopsis thaliana]	78	0.958408	0.653165	1.01435	0.874049	1.06262	0.506748	0.961093	0.839332	1.0697	0.476611	0.866414	0.624281
471	13.68	13.8	41.05	gi|15232924	putative RAD23 [Arabidopsis thaliana]	8	0.955475	0.520086	1.11653	0.155577	1.0789	0.301855	1.07579	0.315009	0.984009	0.815882	0.945602	0.613665
472	13.67	13.67	50.25	gi|42570989	unknown protein [Arabidopsis thaliana]	11	0.924876	0.622283	1.10626	0.496628	1.01654	0.909431	1.09549	0.539991	0.963214	0.807274	1.00353	0.990431
473	13.65	13.71	45.72	gi|18414179	isocitrate dehydrogenase	9	1.15286	0.0642093	1.54297	0.0457144	1.65245	0.0325249	0.912204	0.61842	1.5294	0.0458743	1.63988	0.0494631
474	13.62	13.72	25.52	gi|15228401	acetolactate synthase [Arabidopsis thaliana]	7	1.04641	0.63603	0.990371	0.888173	1.11539	0.159647	0.98318	0.811106	1.06354	0.399822	0.849391	0.299256
475	13.6	13.6	42.69	gi|15230890	hypothetical protein [Arabidopsis thaliana]	10	0.609929		0.298379		0.862048		0.506417		0.916411		0.364269
476	13.58	13.58	84.96	gi|18399551	complex 1 family protein / LVR family protein [Arabidopsis thaliana]	10	0.875991	0.0974231	0.878576	0.0926549	1.01764	0.803921	1.15215	0.0912297	0.987762	0.870836	1.11524	0.361959
477	13.54	13.58	56.41	gi|15241461	putative protein [Arabidopsis thaliana]	10	0.936524	0.464485	0.918372	0.128371	0.896142	0.0591622	0.963724	0.740752	0.929261	0.201376	0.844948	0.293898
478	13.54	13.58	32.47	gi|15237303	pyruvate kinase	8	1.04756	0.512168	1.04986	0.557525	1.21329	0.118954	0.901074	0.149675	1.05322	0.544744	0.854064	0.130338
479	13.51	13.53	42.51	gi|15220885	spermidine synthase	7	0.919305	0.539446	1.11131	0.343051	1.18891	0.365444	0.89058	0.312589	1	1	0.98003	0.954858
480	13.49	13.49	42.19	gi|15238305	ACT domain-containing protein [Arabidopsis thaliana]	15	1.03592	0.617854	1.0469	0.600021	0.975742	0.794276	1.10629	0.451182	0.858908	0.0663627	1.16304	0.466414
481	13.48	13.58	41.6	gi|15237018	nucleoside diphosphate kinase 3 (ndpk3) [Arabidopsis thaliana]	9	0.826331	0.173861	0.952785	0.611381	1.01258	0.866805	1.26107	0.139741	1.03072	0.685528	1.06358	0.730354
482	13.41	13.48	31.88	gi|18396719	chaperonin, putative [Arabidopsis thaliana]	6	1.08001	0.293226	1.03929	0.711156	1.15593	0.0716829	0.928171	0.347785	1.2663	0.0676116	1.0682	0.374814
483	13.39	13.45	38.18	gi|79317437	endopeptidase Clp [Arabidopsis thaliana]	16	0.869339	0.093683	0.941077	0.413503	0.857223	0.075496	1.29768	0.105917	0.948952	0.478402	1.20376	0.509825
484	13.38	13.59	50.32	gi|15228715	ubiquitin extension protein (UBQ5)	11	1.12169		1.04093		1.30283		0.866824		1.27382		0.947299
485	13.36	17.78	39.43	gi|15220397	lactoylglutathione lyase, putative / glyoxalase I, putative [Arabidopsis thaliana]	10	0.976955	0.726458	1.02325	0.72907	0.998239	0.978638	0.93241	0.399812	0.904923	0.171366	0.870034	0.712193
486	13.35	13.35	45.31	gi|15219654	fructokinase, putative [Arabidopsis thaliana]	11	0.966036	0.725901	0.963525	0.719984	1.05255	0.481597	0.890421	0.188539	0.973789	0.741414	0.907179	0.855127
487	13.34	13.34	45.81	gi|18410256	unknown protein [Arabidopsis thaliana]	10	1.01207	0.945549	0.84297	0.259278	0.879184	0.306488	1.1827	0.341575	1.00365	0.977003	1.19518	0.55944
488	13.33	13.38	65.81	gi|15222996	unknown protein	12	0.900263	0.178968	0.79718	0.0198404	0.925527	0.304371	0.931939	0.35264	1.30781	0.000877401	1.58022	0.0128087
489	13.33	13.36	24.73	gi|15222644	unknown protein [Arabidopsis thaliana]	8	0.953807	0.553023	1.04297	0.575716	1.02297	0.758308	1.1896	0.313088	1.00235	0.974347	1.04865	0.869971
490	13.31	13.31	46.91	gi|18396344	APT1 (ADENINE PHOSPHORIBOSYLTRANSFERASE 1); adenine phosphoribosyltransferase [Arabidopsis thaliana]	9	1.01988	0.953888	0.904449	0.691924	0.964117	0.864427	1.00764	0.981109	1.03711	0.780062	0.827153	0.800357
491	13.29	13.31	26.75	gi|15223846	ubiquitin family protein	8	1.00499	0.925512	0.99275	0.891542	1.00188	0.971773	1.09553	0.199401	1.01489	0.847063	1.25084	0.00346192
492	13.28	19.36	68.02	gi|15234781	peptidylprolyl isomerase ROC1 [Arabidopsis thaliana]	16	0.827378	0.072228	1.00665	0.915506	1.19085	0.0270636	1.06196	0.547133	1.09279	0.186172	1.28497	0.311844
493	13.27	13.29	38.93	gi|15217789	ATP-dependent clp protease proteolytic subunit (nClpP1) [Arabidopsis thaliana]	23	0.839415	0.595388	0.923135	0.655536	0.906406	0.480842	1.15692	0.385717	0.883082	0.452758	0.857776	0.318696
494	13.25	13.25	85	gi|15232724	unknown protein	8	0.959292	0.611838	0.794748	0.0491085	0.860985	0.108246	1.08276	0.684583	1.35898	0.00192898	1.10484	0.849656
495	13.24	13.33	27.71	gi|15224264	plasma membrane proton ATPase (PMA)	9	0.920926	0.200242	0.891802	0.0980735	0.987834	0.878801	1.66791	0.166511	1.33122	0.0196108	1.13374	0.656826
496	13.18	62.7	73.85	gi|15223484	phosphoglycerate kinase, putative [Arabidopsis thaliana]	79	0.946774	0.587846	1.03542	0.669348	0.972587	0.732541	0.983176	0.911001	0.973503	0.793244	0.898712	0.426045
497	13.11	13.16	40.07	gi|15217661	proteasome regulatory subunit, putative [Arabidopsis thaliana]	9	1.00743	0.931278	0.974448	0.762913	1.01763	0.868106	0.963995	0.662037	1.04074	0.641	0.893503	0.735496
498	13.1	32.7	64.3	gi|15229003	lipoamide dehydrogenase	21	0.859197	0.324848	0.876297	0.441634	0.762572	0.109172	0.801981	0.0538672	0.975913	0.740932	0.963889	0.768366
499	13.1	13.17	54.62	gi|18416540	Clp amino terminal domain-containing protein [Arabidopsis thaliana]	9	0.961114	0.739984	0.969575	0.713986	0.972351	0.773157	1.06211	0.624724	0.925294	0.351644	0.911907	0.633899
500	13.09	13.18	60.8	gi|15236659	unknown protein [Arabidopsis thaliana]	12	0.9526	0.653691	0.88022	0.121432	0.875016	0.196229	0.962486	0.853637	0.916555	0.261386	0.906556	0.733015
501	13.07	13.07	43.61	gi|18401160	HEMD; uroporphyrinogen-III synthase [Arabidopsis thaliana]	9	0.89436	0.581308	1.11422	0.326134	0.838745	0.37813	1.0262	0.755868	0.981898	0.830134	1.04049	0.676221
502	13	15.05	54.91	gi|15239768	elongation factor 1B alpha-subunit [Arabidopsis thaliana]	24	0.908462	0.254061	1.14324	0.137834	1.02983	0.705305	1.12214	0.18763	0.885902	0.179289	1.08848	0.506565
503	12.97	13.19	78.26	gi|15226230	60S acidic ribosomal protein P2 [Arabidopsis thaliana]	10	0.793168	0.363434	0.771928	0.236719	0.979572	0.872311	0.863075	0.384804	2.00676	0.0918289	1.49804	0.15619
504	12.96	12.96	53.85	gi|18397011	nucleic acid binding	9	0.809465	0.283105	1.01824	0.886474	1.25139	0.268288	1.15104	0.628355	1.04885	0.716493	1.25852	0.587982
505	12.96	12.96	45.65	gi|15237010	thioredoxin reductase (NADPH) 2 [Arabidopsis thaliana]	6	1.02789	0.742541	0.97054	0.722537	1.00783	0.955513	0.924012	0.561082	0.96985	0.723247	0.73935	0.160884
506	12.94	13.12	64.88	gi|15226212	putative ribosomal protein L7	8	1.1267	0.376409	1.01394	0.886522	1.4343	0.0868313	0.836975	0.255932	1.09007	0.696958	0.98878	0.985884
507	12.93	15.32	52.9	gi|15235575	fibrillin precursor-like protein [Arabidopsis thaliana]	13	0.893593	0.605619	1.04599	0.823443	0.952168	0.595637	1.13739	0.35595	0.953234	0.476819	1.17855	0.336975
508	12.93	12.99	39.9	gi|15238762	GDH1 (GLUTAMATE DEHYDROGENASE 1); oxidoreductase [Arabidopsis thaliana]	8	0.827528	0.260556	0.96015	0.832526	0.941981	0.818181	1.07681	0.7335	1.01128	0.905194	1.00071	0.998206
509	12.92	12.92	70	gi|15232386	hypothetical protein [Arabidopsis thaliana]	11	0.920591	0.511015	0.932085	0.623307	1.04231	0.664286	1.05865	0.718039	0.890553	0.26767	1.05692	0.720077
510	12.91	12.96	29.55	gi|15231844	diaminopimelate decarboxylase, putative / DAP carboxylase, putative [Arabidopsis thaliana]	7	1.01961	0.74749	1.05453	0.389177	1.03553	0.56371	0.902406	0.131828	0.977761	0.80127	1.12629	0.566508
511	12.89	13.26	61.13	gi|15238822	adenylate kinase	15	0.786778	0.0153547	0.930013	0.415775	0.866455	0.103832	1.31954	0.00903692	0.916709	0.38385	1.29945	0.136343
512	12.88	12.88	51.37	gi|18422548	CLPP4 (Clp protease proteolytic subunit 4); endopeptidase Clp [Arabidopsis thaliana]	13	0.835787	0.0443199	0.950903	0.505155	0.905902	0.215747	1.31527	0.0530078	0.964501	0.631437	1.11438	0.485824
513	12.85	12.85	45.89	gi|15229897	40S ribosomal protein S5, putative [Arabidopsis thaliana]	10	0.962718	0.586085	1.07989	0.301316	1.13882	0.199296	1.0912	0.38203	1.18161	0.0559401	1.30827	0.408287
514	12.84	12.84	19.69	gi|15231937	adenylate translocator [Arabidopsis thaliana]	7	1.20589	0.0453335	1.52929	0.0091417	1.37206	0.0169548	0.773664	0.0144417	1.5469	0.00189221	0.996016	0.997033
515	12.83	12.83	38.49	gi|42571805	phosphoethanolamine N-methyltransferase 2, putative (NMT2) [Arabidopsis thaliana]	9	0.999938	0.999366	1.01125	0.885548	0.989331	0.889879	0.853307	0.168716	1.14448	0.144767	0.959522	0.883406
516	12.79	13.03	64.09	gi|15228723	ADP-ribosylation factor-like protein [Arabidopsis thaliana]	11	0.941882	0.692948	1.0531	0.66738	1.0437	0.57234	0.851485	0.464796	1.07625	0.449735	0.799747	0.730059
517	12.76	12.83	26.42	gi|15233973	multiubiquitin chain binding protein (MBP1) [Arabidopsis thaliana]	9	0.857986	0.153595	0.973476	0.874742	0.987474	0.84635	0.988027	0.938402	0.918725	0.231263	0.910706	0.840698
518	12.72	13.24	44.65	gi|15224582	glutathione S-transferase [Arabidopsis thaliana]	17	0.959092	0.532295	1.22363	0.0451914	1.10508	0.169474	1.05779	0.431005	0.969493	0.639033	0.800845	0.335505
519	12.69	12.7	74.68	gi|15228313	class 2 non-symbiotic hemoglobin [Arabidopsis thaliana]	11	0.977004	0.755504	0.911665	0.216659	0.921079	0.396408	1.06237	0.58321	0.889828	0.095952	0.869713	0.385281
520	12.62	12.62	65.4	gi|15242028	germin-like protein [Arabidopsis thaliana]	28	0.84815	0.514293	1.01065	0.940666	0.868027	0.21063	1.24322	0.647181	0.995441	0.960393	1.69628	0.597382
521	12.61	12.64	42.97	gi|15238142	40S ribsomal protein S6 [Arabidopsis thaliana]	8	1.07856	0.370953	1.18744	0.0842217	1.1779	0.172244	0.883824	0.170897	1.13423	0.158068	0.918341	0.861929
522	12.59	12.63	54.64	gi|79514626	isopentenyl diphosphate delta-isomerase (IPP1)	9	1.18538	0.554356	1.19323	0.337663	1.51907	0.368037	1.05417	0.773113	1.06203	0.669611	1.14286	0.422645
523	12.59	12.59	54.58	gi|15224221	isopropylmalate isomerase small subunit (LeuD3)	13	1.06504	0.426027	1.134	0.278557	1.504	0.0188869	1.01404	0.853703	1.06279	0.424931	1.86223	0.0489093
524	12.57	12.57	45.26	gi|15227443	40S ribosomal protein S2 (RPS2C)	7	1.41841	0.531351	1.53359	0.173804	1.44808	0.19839	0.838929	0.497352	1.07133	0.838773	1.21636	0.357769
525	12.55	36.19	68.99	gi|15227981	putative fructose bisphosphate aldolase [Arabidopsis thaliana]	30	0.976162	0.876704	1.13467	0.289278	1.15898	0.0978282	0.919585	0.628744	0.950743	0.524547	1.05821	0.801366
526	12.54	12.76	30.92	gi|18420505	unknown protein [Arabidopsis thaliana]	6	1.02299	0.802196	1.01562	0.8586	1.01401	0.892763	1.10884	0.301349	0.972636	0.694895	1.04501	0.864258
527	12.51	12.51	45.71	gi|15221564	stress-inducible protein, putative [Arabidopsis thaliana]	10	1.0078	0.908201	1.04013	0.73149	1.11287	0.407748	1.01152	0.976072	1.09468	0.599743	1.24349	0.103323
528	12.5	19.37	44.11	gi|15231939	putative 2,3-bisphosphoglycerate-independent phosphoglycerate mutase [Arabidopsis thaliana]	12	0.89594	0.232178	1.03131	0.716683	0.951657	0.565405	0.849478	0.220935	1.03195	0.71225	0.771586	0.0653434
529	12.48	12.48	45.38	gi|18405066	photosystem II reaction center PsbP family protein [Arabidopsis thaliana]	13	1.06824	0.347218	1.02918	0.678446	0.95285	0.529278	1.1262	0.121329	0.95957	0.56848	0.862953	0.0677357
530	12.45	12.54	58.55	gi|15232567	thioredoxin m4 [Arabidopsis thaliana]	13	0.855462	0.369966	0.858476	0.259866	0.838103	0.30396	1.20849	0.298292	0.851983	0.0833998	0.974203	0.925079
531	12.43	12.43	36.88	gi|79313984	UDP-glucose 6-dehydrogenase [Arabidopsis thaliana]	6	1.08663	0.233336	0.976727	0.782052	1.01175	0.860472	0.836005	0.105951	1.14578	0.041464	0.817102	0.373798
532	12.42	12.48	33.02	gi|18405507	CARA (CARBAMOYL PHOSPHATE SYNTHETASE A); carbamoyl-phosphate synthase (glutamine-hydrolyzing) [Arabidopsis thaliana]	9	1.11463	0.432646	1.15614	0.10303	1.0455	0.706413	0.920894	0.328908	1.09641	0.252419	0.899738	0.592844
533	12.41	12.42	46.88	gi|18406661	thylakoid lumenal 15 kDa protein, chloroplast [Arabidopsis thaliana]	10	0.985974	0.926677	1.01617	0.861267	0.912897	0.346475	1.06702	0.691917	0.816795	0.353086	0.735821	0.222713
534	12.39	14.79	57.69	gi|15231749	cysteine synthase [Arabidopsis thaliana]	10	0.860306	0.141578	0.954735	0.51322	1.08432	0.280871	1.05911	0.603006	1.02178	0.749231	1.2347	0.329845
535	12.39	12.71	24.93	gi|15242967	low-temperature-induced protein 78	7	0.876788	0.0915466	0.912562	0.218718	0.666813	0.0225045	0.921197	0.604125	0.786717	0.00975872	0.736317	0.272524
536	12.39	12.7	40.14	gi|15229743	putative eukaryotic translation initiation factor 3 subunit [Arabidopsis thaliana]	9	0.917176	0.216791	1.01078	0.871422	1.10551	0.163073	1.08424	0.332901	1.02384	0.728896	1.03974	0.875666
537	12.39	12.42	23.79	gi|15228915	pyruvate kinase, putative [Arabidopsis thaliana]	7	1.06629	0.562587	0.995301	0.949427	1.09511	0.485481	0.806202	0.112746	1.24923	0.0372785	1.07234	0.696301
538	12.34	12.36	32.85	gi|15217837	ATP phosphoribosyl transferase [Arabidopsis thaliana]	16	0.951446	0.460623	0.940347	0.367472	0.934795	0.356402	0.850091	0.107879	0.981168	0.773664	0.744036	0.0722745
539	12.34	12.34	46.71	gi|18399100	40S ribosomal protein S18 (RPS18B) [Arabidopsis thaliana]	11	0.99121	0.935778	1.2595	0.261504	1.46357	0.0102622	0.919457	0.268733	1.33715	0.00774914	1.14185	0.502002
540	12.33	12.33	78.35	gi|15223987	chaperonin CPN10	11	0.806725	0.0615683	0.757666	0.00248223	1.07655	0.342166	1.00363	0.974202	1.00726	0.933024	1.2195	0.216638
541	12.29	12.29	59.92	gi|15220204	unknown protein [Arabidopsis thaliana]	11	0.733468	0.0800871	0.837225	0.0595016	1.03186	0.73552	1.1356	0.362989	0.993371	0.950692	1.36125	0.344189
542	12.27	12.8	27.17	gi|15238369	50S ribosomal protein L29 [Arabidopsis thaliana]	6	1.2098	0.0595874	0.78613	0.027479	1.47197	0.00439813	1.01401	0.89214	1.02029	0.809637	1.0951	0.765956
543	12.26	27.42	55.77	gi|15222913	chloroplast FtsH protease	24	1.16385	0.24886	1.0294	0.84647	1.03952	0.648002	0.77195	0.0203043	0.977917	0.848298	0.717663	0.189199
544	12.25	12.33	41.99	gi|15233990	AX110P -like protein [Arabidopsis thaliana]	8	1.04826	0.664093	1.04838	0.667432	1.02286	0.846052	0.868496	0.275742	0.948904	0.479496	0.97546	0.931892
545	12.23	12.66	47.22	gi|15219955	guanine nucleotide regulatory protein, putative [Arabidopsis thaliana]	7	1.10239	0.416888	1.1829	0.201928	1.08317	0.49199	1.04165	0.741305	1.12498	0.41901	0.994436	0.973646
546	12.23	12.23	37.16	gi|15229062	AMP-dependent synthetase and ligase family protein [Arabidopsis thaliana]	7	0.944856	0.37195	1.04375	0.495042	1.01881	0.762706	1.04978	0.574569	1.04282	0.504349	1.09905	0.628916
547	12.19	12.19	56.8	gi|15237289	unknown protein [Arabidopsis thaliana]	9	0.844347	0.0490604	0.905968	0.190742	0.93315	0.351455	1.13103	0.195942	0.950183	0.474071	1.23462	0.197224
548	12.19	12.19	66.67	gi|15222741	initiation factor 5A-4, putative [Arabidopsis thaliana]	17	0.930263	0.386019	0.859126	0.301188	0.898794	0.231478	0.804842	0.164738	0.986226	0.85753	0.782016	0.367149
549	12.18	12.24	51.36	gi|145334501	RNA recognition motif (RRM)-containing protein [Arabidopsis thaliana]	11	0.975191	0.763973	1.02766	0.746463	1.04583	0.599528	1.01269	0.878325	0.87669	0.182985	0.73658	0.207084
550	12.18	12.23	65.27	gi|15228983	thylakoid lumenal 20 kDa protein [Arabidopsis thaliana]	8	0.958349	0.671539	1.05553	0.475851	0.955378	0.638952	1.09502	0.288904	0.923783	0.312078	1.02653	0.91235
551	12.16	12.16	38.35	gi|18391391	CLPR2 (Clp protease proteolytic subunit 2); endopeptidase Clp [Arabidopsis thaliana]	7	1.06522	0.343655	0.997547	0.970143	0.931725	0.298124	1.18663	0.165096	0.944245	0.391033	1.03574	0.80532
552	12.13	12.18	57.14	gi|15230933	unknown protein [Arabidopsis thaliana]	11	1.08634	0.51378	1.01239	0.885982	0.916049	0.455583	1.08659	0.355668	0.944416	0.530232	1.15371	0.69206
553	12.1	12.1	41.13	gi|15222582	unknown protein [Arabidopsis thaliana]	9	0.884982	0.224127	0.971163	0.751236	0.847226	0.203489	1.06111	0.601911	0.926875	0.434203	0.932411	0.718719
554	12.09	12.13	46.82	gi|18419898	rhodanese-like domain-containing protein / PPIC-type PPIASE domain-containing protein [Arabidopsis thaliana]	10	1.00101	0.99583	0.941105	0.483705	0.93634	0.452839	1.08172	0.50869	0.905666	0.285682	1.01304	0.936129
555	12.09	12.09	44.4	gi|15218435	60S ribosomal protein L13	12	1.13589	0.228339	1.27824	0.200064	1.34135	0.0271457	1.17094	0.252879	1.07289	0.372674	1.32154	0.0494753
556	12.09	12.09	47.51	gi|15241243	RAN-1 (Ras-related GTP-binding nuclear protein 1); GTP binding [Arabidopsis thaliana]	10	0.994504	0.966412	1.01023	0.930147	1.04967	0.596758	0.938896	0.811355	1.02826	0.793274	1.07018	0.467423
557	12.08	12.08	29.37	gi|18398343	ubiquitin family protein	8	1.49706	0.154698	1.14992	0.396331	1.20372	0.385787	0.949152	0.694464	1.10361	0.64589	0.800697	0.573434
558	12.07	12.08	33.14	gi|30697742	PEX14 (PEROXISOME DEFECTIVE 2) [Arabidopsis thaliana]	7	0.869872	0.392662	1.00067	0.99571	1.0736	0.603335	1.20534	0.386162	1.17199	0.35471	1.26185	0.403937
559	12.06	12.12	49.61	gi|18405251	unknown protein [Arabidopsis thaliana]	7	0.91483	0.16269	0.947658	0.375885	0.875945	0.0819429	1.01247	0.870422	0.898775	0.102779	0.954309	0.577633
560	12.06	12.12	35.28	gi|15235022	cinnamyl-alcohol dehydrogenase CAD1 [Arabidopsis thaliana]	11	1.10458	0.641626	1.32753	0.00504419	1.32507	0.0108782	0.960502	0.545974	1.07562	0.261139	1.00665	0.945979
561	12.04	12.35	38.33	gi|15241592	succinyl-CoA-ligase alpha subunit [Arabidopsis thaliana]	7	0.957057	0.763756	1.04133	0.692098	1.15997	0.169447	1.03035	0.827777	1.06026	0.533736	1.03103	0.85658
562	12.04	12.14	45.51	gi|15234962	DNAJ heat shock N-terminal domain-containing protein [Arabidopsis thaliana]	9	1.00627	0.968135	1.10091	0.212676	0.996144	0.961776	1.24246	0.14329	1.05967	0.518176	1.00377	0.991455
563	12.03	12.13	28.72	gi|18398333	catalytic/ coenzyme binding [Arabidopsis thaliana]	6	1.00074	0.995974	0.931327	0.519161	0.955772	0.669492	1.08292	0.786113	0.940408	0.592101	1.02874	0.884943
564	12.03	12.06	65.28	gi|15223516	GTP-binding protein (SAR1B) [Arabidopsis thaliana]	9	1.03002	0.72413	1.11985	0.208833	1.03836	0.612681	1.14751	0.192488	1.07233	0.362699	0.843733	0.384017
565	12.02	12.02	56.02	gi|18413740	Clp amino terminal domain-containing protein [Arabidopsis thaliana]	7	0.888717	0.312011	0.947148	0.600282	0.929078	0.486702	1.22644	0.139315	0.956183	0.65362	0.890298	0.508823
566	12	47.3	69.55	gi|15226307	putative photosystem II type I chlorophyll a/b binding protein. [Arabidopsis thaliana]	88	1.02513	0.87409	0.975406	0.873533	0.755968	0.263437	1.36879	0.236931	0.842384	0.396727	1.08907	0.706277
567	12	12	46.58	gi|15235490	PSAL (photosystem I subunit L) [Arabidopsis thaliana]	6	1.14782	0.314158	1.03797	0.670793	0.861833	0.0998349	1.11086	0.453529	1.06489	0.419196	0.842713	0.377681
568	12	12	60	gi|15224648	steroid binding protein	11	0.761869	0.0203364	0.992451	0.908003	1.04601	0.507973	1.16703	0.567022	1.01397	0.835625	1.02979	0.927997
569	11.98	12.23	34.15	gi|15240353	calnexin 1 (CNX1) [Arabidopsis thaliana]	11	0.927121	0.327122	0.991977	0.885324	0.95056	0.489761	1.00063	0.994694	0.945801	0.383812	1.02413	0.765107
570	11.98	12.08	47.33	gi|15219722	aldo/keto reductase family protein [Arabidopsis thaliana]	10	1.03	0.670053	1.0098	0.916497	1.04271	0.551091	1.24392	0.234666	1.04232	0.555414	1.32367	0.426974
571	11.96	12.79	52.1	gi|18418376	LEJ1 (LOSS OF THE TIMING OF ET AND JA BIOSYNTHESIS 1) [Arabidopsis thaliana]	10	0.964412	0.669668	0.977601	0.762954	0.916092	0.268829	1.11153	0.189547	0.855522	0.0711932	1.12765	0.198863
572	11.96	11.96	43.58	gi|15226353	putative copper/zinc superoxide dismutase [Arabidopsis thaliana]	13	0.790688	0.0632764	1.12551	0.172636	1.42147	0.005279	1.17249	0.188257	1.11896	0.115416	1.78523	0.0314584
573	11.94	12.11	53.21	gi|15217937	unknown protein	7	0.895419	0.44648	0.742584	0.0884311	1.54243	0.0450115	0.816992	0.25851	1.08299	0.447043	1.21806	0.486547
574	11.93	28.1	60.03	gi|15220668	phosphoglucomutase	16	1.0031	0.976737	1.06988	0.373025	1.35224	0.0329467	1.09471	0.538245	1.14698	0.108519	1.35036	0.0319705
575	11.91	13.39	46	gi|15242813	monodehydroascorbate reductase (NADH) - like protein [Arabidopsis thaliana]	9	1.09036	0.286095	1.08573	0.250797	1.07562	0.349061	1.04948	0.643352	1.12155	0.0605812	0.972986	0.846145
576	11.9	14.29	38.52	gi|15219878	3-deoxy-D-arabino-heptulosonate 7-phosphate, putative [Arabidopsis thaliana]	9	0.964532	0.691087	0.974372	0.826277	0.931083	0.518604	0.843195	0.0939316	1.0785	0.305298	1.09165	0.537181
577	11.9	11.9	37.56	gi|15241372	ribosomal protein precursor - like [Arabidopsis thaliana]	8	1.01263	0.896984	0.926693	0.361236	1.13421	0.163652	0.865652	0.120097	1.14361	0.178447	0.785996	0.145735
578	11.88	12.5	40.56	gi|15233310	aminotransferase, putative [Arabidopsis thaliana]	7	0.891391	0.304247	1.05604	0.549071	1.11036	0.265932	0.982986	0.882089	1.08591	0.369429	1.19404	0.462479
579	11.88	11.88	32.47	gi|15232993	putative myo-inositol monophosphatase [Arabidopsis thaliana]	6	0.980968	0.872228	0.814436	0.136938	0.839319	0.165308	1.01625	0.845085	0.938349	0.417838	0.979114	0.861813
580	11.87	11.87	60.09	gi|15224305	immunophilin / FKBP-type peptidyl-prolyl cis-trans isomerase family protein [Arabidopsis thaliana]	11	0.930772	0.490302	0.949095	0.57861	0.870703	0.183583	1.12113	0.256654	0.825245	0.222406	0.895166	0.590778
581	11.85	12.03	40.69	gi|18414813	CT-BMY (BETA-AMYLASE 8); beta-amylase [Arabidopsis thaliana]	10	0.946366	0.435592	0.96733	0.635641	1.04894	0.4731	1.10044	0.332828	1.05035	0.569881	0.944728	0.704315
582	11.77	12.14	35.64	gi|18402234	GATB (GLU-ADT SUBUNIT B); glutamyl-tRNA(Gln) amidotransferase [Arabidopsis thaliana]	8	1.06398	0.475533	1.27752	0.0494935	1.10835	0.339053	0.840442	0.207141	0.883641	0.206029	0.826127	0.387886
583	11.77	11.86	30.2	gi|15232515	chloroplast 30S ribosomal protein S20, putative [Arabidopsis thaliana]	8	1.25751	0.0189383	0.827302	0.0660994	1.48048	0.00789172	1.06477	0.731351	1.14564	0.107109	1.43757	0.14891
584	11.77	11.77	67.26	gi|15232965	PBF1 (20S proteasome beta subunit F1); peptidase [Arabidopsis thaliana]	8	1.04592	0.644256	1.01338	0.899306	1.04361	0.656732	1.06968	0.583815	1.00465	0.969937	1.06178	0.884096
585	11.71	11.78	35.94	gi|15232625	TOC75-III (translocon outer membrane complex 75-III); protein translocase [Arabidopsis thaliana]	8	1.11195	0.177751	1.12132	0.301	0.985682	0.894508	0.893932	0.43158	1.01427	0.842202	0.92611	0.688932
586	11.66	11.66	36.26	gi|15242240	sorbitol dehydrogenase-like protein [Arabidopsis thaliana]	7	1.09804	0.349485	1.04344	0.618335	1.05227	0.560025	0.887779	0.212983	0.91274	0.324253	0.945888	0.798357
587	11.66	11.66	46.88	gi|15238521	6-phosphogluconolactonase-like protein [Arabidopsis thaliana]	6	1.3318	0.215935	1.17434	0.262437	1.01008	0.908323	1.0729	0.562255	0.932909	0.588766	1.01996	0.923487
588	11.65	11.72	31.12	gi|15227951	DEAD box RNA helicase, putative [Arabidopsis thaliana]	13	1.23292	0.259282	1.07394	0.705303	0.861408	0.220775	1.11839	0.669889	0.920445	0.748712	0.880692	0.606795
589	11.64	11.64	56.98	gi|15231674	GUN4 (Genomes uncoupled 4) [Arabidopsis thaliana]	8	1.09038	0.690658	1.03837	0.864651	1.09805	0.533527	1.38697	0.194343	1.08825	0.563921	1.18038	0.351211
590	11.63	11.63	40.24	gi|15229874	dnaJ protein homolog atj3 [Arabidopsis thaliana]	9	0.906167	0.38918	1.00481	0.950637	1.01609	0.848269	0.977094	0.737128	0.957419	0.534601	1.06619	0.376458
591	11.63	11.63	41.05	gi|15228425	unknown protein [Arabidopsis thaliana]	6	0.970789	0.899948	1.04517	0.783809	0.985204	0.865849	1.08033	0.659389	1.01275	0.894212	0.94739	0.808644
592	11.6	11.63	33.93	gi|15233161	phosphoribosylformylglycinamidine cyclo-ligase precursor [Arabidopsis thaliana]	10	1.21456	0.368986	1.23324	0.133547	1.13277	0.518231	0.902999	0.724287	0.979769	0.937261	0.818532	0.575721
593	11.59	11.59	47.14	gi|18391370	thylakoid lumenal protein-related [Arabidopsis thaliana]	10	1.07683	0.598732	0.899815	0.313486	1.00227	0.97703	1.11402	0.415953	1.17832	0.335518	1.02029	0.929937
594	11.56	11.56	65.03	gi|6513924	40S ribosomal protein S19	11	1.14979	0.394071	1.32034	0.219172	1.61642	0.130458	0.946574	0.719521	1.31103	0.226141	1.37338	0.194733
595	11.49	11.55	49.47	gi|9755823	40S ribosomal protein S7	9	1.19741	0.13449	1.12435	0.446852	1.33264	0.068414	0.894971	0.245322	1.07998	0.409434	0.800837	0.288391
596	11.46	11.6	18.01	gi|15221254	beta-fructosidase, putative [Arabidopsis thaliana]	7	1.00233	0.979868	0.825133	0.142613	0.855731	0.279164	0.899778	0.332153	1.05781	0.561326	0.807495	0.376465
597	11.39	11.39	59.7	gi|15240695	40S ribosomal protein S4	9	1.1431	0.385633	1.18277	0.20524	1.53637	0.0243348	0.807575	0.179172	1.32989	0.0120954	1.056	0.803603
598	11.36	11.38	56.91	gi|90762113	phosphomannomutase [Arabidopsis thaliana]	9	0.942598	0.75499	1.0084	0.91793	0.958662	0.609088	0.968144	0.699542	0.914218	0.301294	0.950803	0.5483
599	11.32	26.61	43.45	gi|15241005	chlorophyll A-B binding protein CP29 (LHCB4) [Arabidopsis thaliana]	23	0.939601	0.434699	0.854976	0.0931783	0.74159	0.0154244	1.24215	0.122365	1.09672	0.264075	0.715651	0.0343245
600	11.32	11.33	64.29	gi|15232856	NADPH:quinone oxidoreductase (NQR)	7	1.0383	0.729088	0.94287	0.859182	0.810295	0.286342	1.02256	0.835745	0.808593	0.155391	0.895743	0.691165
601	11.31	11.39	51.72	gi|15232723	putative 60S ribosomal protein L1 [Arabidopsis thaliana]	9	0.922941	0.420484	0.935939	0.497632	1.0653	0.519459	1.01053	0.956291	1.09504	0.445556	1.09891	0.633821
602	11.28	17.79	37.6	gi|15226185	fructose-bisphosphate aldolase, putative [Arabidopsis thaliana]	14	0.97535	0.776511	1.04243	0.574998	1.11627	0.278895	0.862858	0.212305	1.03711	0.634579	1.02024	0.904186
603	11.27	11.43	45.68	gi|15226731	putative methionyl-tRNA synthetase [Arabidopsis thaliana]	8	1.02504	0.736657	1.17743	0.0800817	1.17446	0.0588214	0.907205	0.495912	0.965708	0.561357	1.09016	0.668301
604	11.26	21.09	68.19	gi|15234354	S-adenosylmethionine synthase 2 [Arabidopsis thaliana]	23	0.925401	0.599762	0.962722	0.855144	1.1154	0.444707	0.894898	0.471417	1.11089	0.659714	0.843245	0.6717
605	11.24	11.24	59.06	gi|15220092	cytochrome c oxidase subunit, putative [Arabidopsis thaliana]	8	0.979512	0.88252	0.869639	0.283616	0.93475	0.461366	1.17117	0.135563	0.934187	0.508255	1.06948	0.467498
606	11.23	11.33	42.53	gi|15221733	acyl-carrier protein	7	1.04256	0.667151	0.971105	0.835032	1.23	0.212473	0.871522	0.198697	1.13814	0.300042	0.687846	0.0771603
607	11.19	11.32	58.24	gi|15231126	(VACUOLAR ATP SYNTHASE SUBUNIT D); hydrogen ion transporting ATP synthase, rotational mechanism / hydrogen ion transporting ATPase, rotational mechanism [Arabidopsis thaliana]	7	1.01779	0.808382	1.03684	0.625308	1.13654	0.118815	0.95627	0.69673	1.13688	0.113117	0.934672	0.706003
608	11.17	11.9	59.68	gi|22331606	40S ribosomal protein S20 (RPS20A)	10	0.874216		0.741337		1.3107		0.667647		1.24305		0.436566
609	11.1	11.73	31.52	gi|15233120	Lhca2 protein [Arabidopsis thaliana]	13	1.02896	0.808044	0.856059	0.243245	0.71423	0.0451168	0.847902	0.367577	0.763807	0.0915606	0.526538	0.0487336
610	11.07	11.27	35.01	gi|30696904	xylose isomerase family protein [Arabidopsis thaliana]	6	1.04076	0.774276	1.13521	0.116598	1.12379	0.162436	0.881026	0.229823	1.03868	0.583045	0.942187	0.675696
611	11.06	17.62	52.59	gi|42571587	GRF10 (GENERAL REGULATORY FACTOR 10); protein phosphorylated amino acid binding [Arabidopsis thaliana]	18	0.936021	0.406624	0.956809	0.574086	0.991531	0.918278	1.06554	0.470414	1.03056	0.703871	1.00953	0.942956
612	11.04	11.07	36.29	gi|15225820	putative ripening-associated protein [Arabidopsis thaliana]	6	0.951814	0.724967	0.99971	0.997666	0.986789	0.907942	1.01226	0.91271	0.930416	0.269191	0.980305	0.884742
613	11.04	11.04	55.4	gi|18406593	CHL-CPN10 (chloroplast chaperonin 10) [Arabidopsis thaliana]	9	0.896867	0.625174	0.902192	0.749616	0.897131	0.632391	1.13053	0.747996	0.887815	0.312957	1.08326	0.854138
614	10.99	11.04	37.54	gi|15227257	mitochondrial F1-ATPase, gamma subunit	9	1.05689	0.517868	1.31271	0.167735	1.322	0.057897	0.999257	0.992279	1.16285	0.201506	0.769048	0.0539781
615	10.99	11.03	27.31	gi|30699237	thylakoid lumenal 29.8 kDa protein [Arabidopsis thaliana]	6	0.839242	0.223528	0.97631	0.878267	0.777344	0.043352	1.04528	0.629701	0.83728	0.0958402	0.809865	0.182899
616	10.99	10.99	41.35	gi|15218535	germin-like protein [Arabidopsis thaliana]	9	1.00671	0.96237	1.05932	0.619864	1.11517	0.252459	1.44624	0.23488	1.05694	0.662721	1.76139	0.162039
617	10.96	10.96	43.43	gi|15238558	eIF4Eiso protein (emb|CAA71579.1) [Arabidopsis thaliana]	7	0.887554	0.138489	0.990413	0.90714	1.02655	0.696354	0.988792	0.865442	1.04846	0.483486	0.90545	0.169231
618	10.94	11.26	61.44	gi|15219947	ubiquitin conjugating enzyme (UBC4)	9	1.1406		1.00389		1.22325		1.22636		0.910265		0.918437
619	10.94	10.94	48.47	gi|15229364	putative 40S ribosomal protein S3A (S phase specific) [Arabidopsis thaliana]	7	1.10313		1.10649		1.18098		1.12781		1.38766		1.33022
620	10.93	11	56.4	gi|18403352	unknown protein [Arabidopsis thaliana]	8	0.969346	0.709152	0.99333	0.932014	1.01583	0.811941	1.11098	0.482226	0.954297	0.47883	0.964291	0.846275
621	10.9	10.9	42.47	gi|15231254	putative DNA-binding protein [Arabidopsis thaliana]	7	1.02581	0.758973	1.00219	0.982055	0.842526	0.14356	0.979199	0.91428	0.962542	0.807866	1.02525	0.899961
622	10.89	33.76	63.4	gi|15232922	putative 14-3-3 protein [Arabidopsis thaliana]	34	0.842873	0.364853	1.13579	0.457355	1.08245	0.606494	0.931029	0.631303	1.05069	0.779509	1.03701	0.796715
623	10.88	10.9	30.84	gi|15226983	putative chloroplast RNA binding protein precursor [Arabidopsis thaliana]	7	0.904998	0.191806	0.722665	0.00579464	0.643503	0.00111782	1.05642	0.658608	0.932735	0.413715	0.417392	0.0100329
624	10.85	10.85	47.54	gi|6562980	auxin-induced atb2 [Arabidopsis thaliana]	9	0.968088	0.819219	1.07853	0.325275	1.03187	0.646352	0.938534	0.569621	0.839968	0.0417848	0.883175	0.402738
625	10.82	10.84	23.43	gi|18399933	ubiquitin family protein [Arabidopsis thaliana]	8	1.02313	0.858258	1.09932	0.506254	1.03417	0.667878	0.902834	0.46779	0.925365	0.379251	0.843548	0.373502
626	10.8	15.85	27.22	gi|15221131	sulfotransferase family protein [Arabidopsis thaliana]	10	1.00709	0.936987	1.05635	0.554264	1.28675	0.104818	1.18012	0.246006	1.03025	0.826524	1.45965	0.107446
627	10.8	10.82	47.25	gi|15231008	TOM40 (translocase of the outer mitochondrial membrane 40); voltage-gated ion-selective channel [Arabidopsis thaliana]	9	0.986849	0.928643	1.05027	0.587049	0.982874	0.866858	1.11817	0.441362	0.974259	0.800261	0.945011	0.802351
628	10.8	10.81	18.91	gi|6437552	putative dehydroquinase shikimate dehydrogenase [Arabidopsis thaliana]	6	1.00897	0.943509	0.79869	0.240071	0.907898	0.424668	0.889456	0.464415	0.982489	0.864937	1.00799	0.975068
629	10.79	17.4	61.05	gi|15236211	peptidylprolyl isomerase (cyclophilin)	17	1.00641	0.96574	1.2601	0.0850943	1.32138	0.220501	1.0334	0.767885	1.05433	0.754194	1.12015	0.839269
630	10.75	10.75	42.35	gi|15240250	ribulose-5-phosphate-3-epimerase [Arabidopsis thaliana]	11	0.959728	0.678446	1.10203	0.226423	0.924868	0.319395	1.02716	0.7245	0.914009	0.480109	0.822779	0.151346
631	10.73	77.52	68.07	gi|15229042	AtClpC	76	1.12242	0.401557	0.953373	0.80337	1.20863	0.251885	0.94405	0.87172	1.20172	0.265646	1.25555	0.608019
632	10.69	10.7	38.24	gi|15228268	putative protein [Arabidopsis thaliana]	7	0.946775	0.621136	1.01865	0.757669	1.02046	0.736467	1.02694	0.818579	0.856136	0.039041	0.922927	0.738717
633	10.65	10.76	49.57	gi|15232828	immunophilin, putative / FKBP-type peptidyl-prolyl cis-trans isomerase, putative [Arabidopsis thaliana]	10	1.00795	0.919119	1.04022	0.617211	1.04426	0.584244	1.01447	0.886785	0.957703	0.607175	0.961206	0.880988
634	10.65	10.7	58.86	gi|15230449	5,10-methylenetetrahydrofolate dehydrogenase:5,10-methenyltetrahydrofolate cyclohydrolase, putative [Arabidopsis thaliana]	7	0.949674	0.537949	1.01964	0.811794	0.882845	0.19265	0.881396	0.214377	1.00113	0.991137	0.732796	0.251366
635	10.63	10.74	40.14	gi|30693321	co-chaperone grpE family protein [Arabidopsis thaliana]	6	1.04894	0.553268	1.05001	0.493321	1.13772	0.11682	1.13776	0.117172	1.03947	0.582845	1.19512	0.134002
636	10.59	11.74	23.84	gi|18397283	CARB (CARBAMOYL PHOSPHATE SYNTHETASE B); ATP binding / carbamoyl-phosphate synthase [Arabidopsis thaliana]	9	1.03692	0.603524	1.02354	0.770852	1.12474	0.182623	0.848988	0.223507	1.18056	0.238515	0.943603	0.791936
637	10.59	10.72	29.9	gi|145332953	unknown protein	7	0.782131	0.474936	0.690851	0.209644	0.636356	0.27292	0.967912	0.771596	1.04489	0.750351	0.941001	0.571135
638	10.57	11.2	36	gi|15224669	putative fructokinase [Arabidopsis thaliana]	7	1.03793	0.66345	1.01651	0.854265	0.934145	0.810227	0.986272	0.903985	0.940259	0.673129	0.951751	0.789593
639	10.54	10.54	47.37	gi|18411110	oxygen-evolving complex-related [Arabidopsis thaliana]	9	0.948505	0.658807	1.04199	0.730197	0.9678	0.783846	1.0916	0.479973	0.936671	0.590532	0.727141	0.20419
640	10.51	10.53	37.62	gi|18425032	unknown protein [Arabidopsis thaliana]	6	0.926307	0.352558	1.08267	0.480728	1.00991	0.917433	1.08303	0.333136	0.913669	0.283312	0.984515	0.937855
641	10.49	10.49	36.07	gi|15240625	transaldolase	7	1.08038	0.297156	1.2396	0.0491982	1.35148	0.145678	1.0261	0.719692	1.23494	0.0270699	1.24083	0.104607
642	10.48	10.83	29.97	gi|15221253	unknown protein [Arabidopsis thaliana]	6	1.15842	0.271828	1.09933	0.269737	1.11277	0.221943	1.15426	0.119919	1.06987	0.409545	1.16239	0.109565
643	10.47	10.52	61.79	gi|15223537	PBG1 (20S proteasome beta subunit G1); peptidase [Arabidopsis thaliana]	9	0.984255	0.799804	1.04819	0.601092	1.05748	0.432293	0.919873	0.384444	0.979319	0.811198	0.901053	0.464403
644	10.45	10.48	31.31	gi|15236025	myo-inositol-1-phosphate synthase [Arabidopsis thaliana]	8	0.936509	0.600815	1.08846	0.518247	1.0955	0.517238	1.00223	0.983225	1.03097	0.69019	0.814489	0.241401
645	10.43	10.43	41.28	gi|30696347	thylakoid lumenal 17.4 kDa protein, chloroplast [Arabidopsis thaliana]	11	1.09701	0.198624	0.968417	0.636532	0.902356	0.162231	0.918007	0.454893	0.810802	0.0196876	0.816217	0.367591
646	10.42	10.46	29.05	gi|15237194	methylthioalkylmalate synthase 1 (MAM1)	5	1.21531	0.34756	0.978073	0.892966	1.75677	0.0342198	1.12128	0.276466	0.960568	0.760562	2.23299	0.266205
647	10.42	10.42	37.67	gi|15220838	glyoxalase II, putative [Arabidopsis thaliana]	8	0.888745	0.178787	1.00482	0.952637	0.949061	0.673531	1.15723	0.2053	1.05891	0.705098	1.24589	0.342281
648	10.41	10.41	50.19	gi|30686836	early responsive to dehydration 10	7	1.0457	0.588102	0.878366	0.207156	1.52614	0.0224115	0.826775	0.183589	0.859807	0.0822262	0.98736	0.953841
649	10.39	10.63	36.25	gi|15220770	ACC oxidase, putative [Arabidopsis thaliana]	8	1.22693	0.0793683	1.03172	0.833205	0.975458	0.813736	1.05205	0.558071	1.06571	0.587122	1.08028	0.715288
650	10.38	11.58	30.06	gi|15227815	PAB4 (POLY(A) BINDING PROTEIN 4); RNA binding / translation initiation factor [Arabidopsis thaliana]	9	0.964724	0.650473	0.899404	0.3298	0.967759	0.862049	0.86521	0.540484	0.986762	0.943312	0.684269	0.307055
651	10.37	10.4	30.91	gi|22330732	binding [Arabidopsis thaliana]	5	1.02399	0.770204	0.96659	0.605165	0.911294	0.183291	1.17824	0.0777922	0.871936	0.0693294	0.803171	0.454793
652	10.35	10.52	38.26	gi|15218992	beta-glucosidase 18	7	1.07966	0.452561	1.02994	0.67492	1.02592	0.815643	0.951498	0.506202	1.58492	0.0016116	1.69603	0.00643637
653	10.27	10.97	50.5	gi|79328724	uridylate kinase [Arabidopsis thaliana]	8	1.05723	0.560221	1.08988	0.286337	1.0072	0.925773	1.0663	0.54876	0.937151	0.408548	1.06823	0.434099
654	10.27	10.29	33.73	gi|30683381	uroporphyrinogen decarboxylase, putative / UPD, putative [Arabidopsis thaliana]	10	0.970949	0.688338	0.98824	0.871374	0.993826	0.93241	0.980654	0.809853	1.02645	0.722502	0.949437	0.791379
655	10.25	10.25	36.8	gi|15234763	putative protein [Arabidopsis thaliana]	8	0.977948	0.786626	0.955986	0.593522	1.32432	0.0501957	0.833603	0.480258	1.11114	0.246597	0.884144	0.751844
656	10.23	10.26	41.44	gi|15241316	40S ribosomal protein S8 (RPS8A)	7	1.04496	0.641615	1.11627	0.309065	1.50498	0.0181112	1.06043	0.593238	1.36679	0.0359264	1.39103	0.109145
657	10.22	10.22	24.76	gi|18405775	NADPH-dependent thioredoxin reductase (NTRC)	7	0.980605	0.833452	1.06651	0.520994	0.998877	0.991693	0.762516	0.01078	0.925707	0.273088	0.925438	0.452686
658	10.19	10.24	28.85	gi|15238275	dynamin-like protein (pir||S59558) [Arabidopsis thaliana]	6	0.968142	0.785903	0.85737	0.0961844	0.868364	0.177184	0.887577	0.124354	0.947535	0.663389	0.919875	0.500053
659	10.19	10.19	47.65	gi|15220003	30S ribosomal protein S17	6	1.12951	0.323088	1.09494	0.391179	1.52843	0.0525021	1.00623	0.95497	1.00545	0.966216	1.0368	0.78271
660	10.14	10.24	41.99	gi|15236836	glycine hydroxymethyltransferase (EC 2.1.2.1) - like protein [Arabidopsis thaliana]	6	1.05342	0.454332	1.15412	0.10985	1.04198	0.692494	0.898002	0.487366	1.1016	0.229178	0.9967	0.988205
661	10.11	10.11	48	gi|15240163	snap25a [Arabidopsis thaliana]	8	1.12268	0.443738	1.07404	0.429404	1.06789	0.63305	1.07325	0.454978	1.02556	0.780941	1.12997	0.226276
662	10.11	10.11	55.7	gi|15223275	major latex protein (MLP149), putative [Arabidopsis thaliana]	7	0.870641	0.104485	0.951228	0.445754	1.08235	0.242567	0.912517	0.246469	1.0822	0.238941	0.752065	0.0257163
663	10.1	10.17	44	gi|15233268	20S proteasome subunit PAC1 [Arabidopsis thaliana]	8	1.02469	0.75817	1.09436	0.405744	1.06022	0.473458	0.878728	0.465549	1.00436	0.953721	0.93535	0.767001
664	10.09	10.34	27.73	gi|42562149	IPMS1/MAML-4 (METHYLTHIOALKYLMALATE SYNTHASE-LIKE 4); 2-isopropylmalate synthase [Arabidopsis thaliana]	10	1.08431	0.643801	0.94948	0.447166	0.952758	0.47795	1.06611	0.608661	0.990664	0.939332	0.946282	0.707613
665	10.08	10.08	30.38	gi|18420570	haloacid dehalogenase-like hydrolase family protein [Arabidopsis thaliana]	5	1.13299	0.355584	1.06215	0.543812	1.0409	0.594566	0.878923	0.136163	0.921479	0.320902	0.918042	0.562915
666	10.04	10.11	42.77	gi|15231814	60S ribosomal protein L12 (RPL12B) [Arabidopsis thaliana]	10	0.944277	0.61841	1.16289	0.122358	1.34068	0.016018	1.05177	0.56025	1.11204	0.257649	1.10176	0.510223
667	10.02	10.3	68.35	gi|15236359	glycine-rich RNA-binding protein	11	0.753497	0.159766	1.03777	0.906538	1.19024	0.533942	1.15633	0.546702	1.01524	0.916255	1.0863	0.677221
668	10.01	10.02	48.08	gi|15236239	L-ascorbate peroxidase [Arabidopsis thaliana]	5	1.01268	0.953649	1.08033	0.545586	1.01947	0.805592	1.00351	0.97992	0.982034	0.815816	0.732074	0.442519
669	10.01	10.01	59.78	gi|15221089	hypothetical protein [Arabidopsis thaliana]	8	1.01289	0.94689	0.937657	0.635076	1.0383	0.781107	0.872907	0.306574	0.897392	0.427981	0.705189	0.159785
670	10	10	31.25	gi|15228424	GAMMA CAL2 (GAMMA CARBONIC ANHYDRASE-LIKE 2); acyltransferase [Arabidopsis thaliana]	5	0.995231	0.955568	1.07372	0.435161	0.94689	0.539856	1.0736	0.429574	1.09314	0.337814	1.24104	0.0707681
671	10	10	37.04	gi|42573343	unknown protein [Arabidopsis thaliana]	5	0.944232	0.677544	0.93086	0.452938	0.967181	0.735995	1.04834	0.726278	1.07101	0.548206	1.14311	0.600371
672	9.99	10.03	32.94	gi|42573670	haloacid dehalogenase-like hydrolase family protein [Arabidopsis thaliana]	6	1.16787	0.090049	0.996466	0.956965	1.08805	0.339769	1.02897	0.815563	0.974791	0.767738	0.946863	0.814537
673	9.96	10.18	27.88	gi|42573533	DEGP8 (DEGP PROTEASE 8); serine-type peptidase/ trypsin [Arabidopsis thaliana]	7	0.956163	0.671763	0.946542	0.683423	0.92293	0.669293	1.04727	0.805214	1.03708	0.835991	1.07751	0.75549
674	9.92	9.89	66.52	gi|18417050	rhodanese-like domain-containing protein [Arabidopsis thaliana]	9	1.07607	0.730209	0.922062	0.422226	0.97353	0.776909	1.06472	0.516363	1.05732	0.56261	0.799621	0.342809
675	9.91	9.96	34.26	gi|30689549	unknown protein [Arabidopsis thaliana]	5	1.1159		0.984435		0.924857		0.962398		1.01916		0.758099
676	9.87	9.88	29.67	gi|30682558	NDC1 (NAD(P)H DEHYDROGENASE C1); NADH dehydrogenase [Arabidopsis thaliana]	5	1.00448	0.970895	0.922947	0.404794	1.04415	0.622935	0.924463	0.29225	1.03786	0.734474	0.901967	0.21382
677	9.85	48.88	76.8	gi|15240912	ribulose bisphosphate carboxylase small chain 1b precursor (RuBisCO small subunit 1b) (sp|P10796) [Arabidopsis thaliana]	90	0.906666	0.418035	0.806552	0.445489	0.666415	0.0488391	1.02435	0.82445	0.777584	0.309783	0.72945	0.372975
678	9.83	9.98	42.61	gi|30697455	nuclear transport factor 2 (NTF2) family protein / RNA recognition motif (RRM)-containing protein [Arabidopsis thaliana]	7	1.10418	0.278647	1.21248	0.113829	1.02798	0.673915	0.894383	0.237717	0.911281	0.266378	0.713722	0.208882
679	9.83	9.83	28.22	gi|15219379	succinic semialdehyde dehydrogenase	5	0.943959	0.577564	0.88645	0.438595	0.475958	0.145167	0.85411	0.0742111	0.999046	0.986475	0.931946	0.417664
680	9.81	12.16	51.6	gi|15241238	26S proteasome AAA-ATPase subunit RPT6a [Arabidopsis thaliana]	11	1.05579	0.713666	0.975315	0.767545	1.04613	0.592811	0.971008	0.686112	0.954368	0.613486	0.973827	0.863301
681	9.81	9.81	34.31	gi|15241221	plastid-lipid associated protein PAP-related / fibrillin-related [Arabidopsis thaliana]	9	1.06788	0.511235	0.996604	0.983029	0.93552	0.455198	0.959813	0.734632	0.950683	0.565876	0.697675	0.126615
682	9.8	13.93	56.05	gi|15240663	adenylate kinase, putative [Arabidopsis thaliana]	8	1.07013	0.511385	1.02217	0.78878	1.07955	0.493399	1.11749	0.202932	1.01873	0.895689	1.09605	0.625109
683	9.8	9.81	30.9	gi|15242467	ribosomal protein L5 - like [Arabidopsis thaliana]	5	1.08872	0.640611	1.08523	0.471417	1.15064	0.252995	0.934116	0.776358	1.15307	0.241004	0.938464	0.764521
684	9.79	9.88	27.28	gi|22331076	subtilase family protein [Arabidopsis thaliana]	8	0.999978	1	1.06023	0.617183	1.05942	0.829263	0.988238	0.916821	1.04839	0.681565	0.876105	0.587519
685	9.78	9.81	48.85	gi|15241839	unknown protein	6	0.995159	0.962936	0.901048	0.271866	0.827413	0.0922663	1.02059	0.8102	0.957278	0.727797	1.00663	0.969397
686	9.77	9.77	25.18	gi|15239061	proteasome alpha subunit F1	7	0.858306	0.17219	0.874834	0.318988	0.834623	0.348668	0.850891	0.417397	0.944955	0.74002	0.909662	0.604536
687	9.74	9.9	26.22	gi|15223914	ADL1C (DYNAMIN-LIKE PROTEIN 5); GTP binding / GTPase [Arabidopsis thaliana]	6	0.849226	0.336222	1.00612	0.947379	0.988768	0.954633	1.01723	0.884476	1.03804	0.697319	0.923938	0.441224
688	9.74	9.76	28.64	gi|4835793	Similar to gb|U90212 DNA binding protein ACBF from Nicotiana tabacum and contains 3 PF|00076 RNA recognition motif domains. ESTs gb|T44278, gb|R65195, gb|N65904, gb|H37499, gb|R90487, gb|N95952, gb|T44278, gb|Z20166, gb|N96891, gb|W43137, gb|F15504, gb|F15495 and gb|Z30868 come from this gene. [Arabidopsis thaliana]	6	0.992958	0.965792	0.945552	0.708773	0.968435	0.847747	0.973486	0.918368	1.01307	0.907952	1.09149	0.680962
689	9.72	9.72	41.41	gi|15235431	(VACUOLAR ATPASE SUBUNIT F); hydrogen ion transporting ATP synthase, rotational mechanism / hydrogen ion transporting ATPase, rotational mechanism [Arabidopsis thaliana]	6	1.00936	0.924589	1.06094	0.483789	1.06643	0.494886	1.00677	0.958655	0.991926	0.920653	0.914908	0.687849
690	9.69	16.58	27.27	gi|15231505	putative heat-shock protein [Arabidopsis thaliana]	10	1.08665	0.531048	0.974717	0.811298	0.931628	0.600417	0.888785	0.468763	0.928206	0.476784	0.905513	0.73502
691	9.68	9.85	26.43	gi|15237339	biotin carboxyl carrier protein of acetyl-CoA carboxylase precursor (BCCP) (sp|Q42533) [Arabidopsis thaliana]	5	0.910761	0.248029	0.848116	0.149402	1.06593	0.412705	1.09378	0.809507	1.06803	0.47393	1.46201	0.364802
692	9.68	9.76	36.66	gi|42571975	unknown protein [Arabidopsis thaliana]	9	1.00147	0.995279	0.743468	0.264302	0.861295	0.253214	0.857494	0.244042	0.890658	0.374796	0.802997	0.418248
693	9.64	21.3	32.76	gi|15235763	cytosol aminopeptidase family protein [Arabidopsis thaliana]	14	0.955931	0.614243	1.03367	0.641801	1.06957	0.36104	0.862014	0.076423	0.951679	0.506116	0.795277	0.0881503
694	9.64	18.05	34.45	gi|18394801	APS2 (ATP SULFURYLASE PRECURSOR) [Arabidopsis thaliana]	14	1.00263	0.982613	1.04183	0.634084	0.984266	0.874171	0.924587	0.36763	0.877023	0.222314	0.702656	0.218818
695	9.64	9.66	50	gi|15239679	50S ribosomal protein L24	8	1.09873	0.427061	1.05369	0.57009	1.31831	0.0776844	0.966605	0.936418	1.05854	0.659983	0.803822	0.693163
696	9.64	9.64	53.28	gi|18422250	unknown protein [Arabidopsis thaliana]	7	1.02472	0.822011	0.980531	0.797132	1.07345	0.404848	0.931741	0.53006	0.887524	0.169338	0.691824	0.0624554
697	9.61	21.3	51.78	gi|15240972	pyridoxine biosynthesis protein - like [Arabidopsis thaliana]	18	0.860974	0.36119	1.17673	0.260892	0.930103	0.388888	0.946382	0.698879	0.899102	0.208757	1.0421	0.861826
698	9.61	9.61	41.67	gi|15238099	putative protein [Arabidopsis thaliana]	7	1.10871	0.357442	1.17843	0.182581	1.52922	0.0139946	0.863735	0.407107	1.25177	0.0728414	1.63361	0.00554213
699	9.61	9.61	48.28	gi|15230476	nascent polypeptide associated complex alpha chain protein, putative / alpha-NAC, putative [Arabidopsis thaliana]	8	0.791147	0.0726094	0.961427	0.646357	0.974202	0.757832	0.84482	0.129148	0.810181	0.0721484	0.855101	0.253619
700	9.57	9.57	24.24	gi|15239571	O-methyltransferase [Arabidopsis thaliana]	6	0.963441	0.6105	1.01909	0.79503	1.07337	0.349766	0.921828	0.427681	0.944484	0.448158	1.08521	0.541771
701	9.56	9.57	34.04	gi|15231613	light regulated protein, putative [Arabidopsis thaliana]	5	0.745056	0.156961	0.651428	0.013839	0.693309	0.00784713	1.1573	0.754397	0.937867	0.506274	1.12144	0.824403
702	9.54	9.61	67.59	gi|15218186	photosystem I subunit VI precursor	13	0.886474		0.685346		1.20902		1.42345		1.21866		1.62385
703	9.52	9.69	29.2	gi|15234123	EIF3K (eukaryotic translation initiation factor 3K) [Arabidopsis thaliana]	5	1.01262	0.868361	1.00458	0.950722	1.05609	0.477964	1.01964	0.801728	1.03121	0.682288	1.05441	0.719763
704	9.5	9.58	41.12	gi|15238732	putative protein [Arabidopsis thaliana]	6	0.819061	0.0566605	0.887487	0.277261	0.971411	0.748175	1.17595	0.207873	1.01274	0.917994	1.06022	0.756976
705	9.49	9.61	41.46	gi|18406590	unknown protein [Arabidopsis thaliana]	5	0.928807	0.584663	0.883788	0.222247	0.885757	0.164014	1.03772	0.62886	1.0676	0.406505	1	1
706	9.46	9.47	36.1	gi|42562778	GTP-binding protein-related [Arabidopsis thaliana]	7	0.991054	0.947351	1.0076	0.959242	1.06289	0.612449	1.06025	0.772816	0.967091	0.761675	1.26706	0.853233
707	9.44	9.44	25.62	gi|79525731	peptidyl-prolyl cis-trans isomerase	6	0.980809	0.812383	0.931453	0.41226	0.816129	0.0729051	0.977093	0.782271	0.968061	0.757251	0.947133	0.81046
708	9.42	9.67	48.24	gi|15218518	putative glutathione S-transferase TSI-1 [Arabidopsis thaliana]	8	1.02925	0.649847	0.953064	0.629539	0.971579	0.674276	1.02397	0.826643	0.979443	0.746922	0.939834	0.787087
709	9.41	9.53	40.27	gi|18425036	3-dehydroquinate synthase, putative [Arabidopsis thaliana]	8	1.11809	0.543397	0.837713	0.248879	0.919817	0.597818	0.863519	0.271898	1.03558	0.708121	0.891883	0.292749
710	9.35	9.35	50.4	gi|15235865	PYR4 (DIHYDROOROTASE, PYRIMIDIN 4, dihydroorotase); dihydroorotase [Arabidopsis thaliana]	8	1.09107	0.471738	0.955003	0.62855	0.934241	0.491586	0.973798	0.848463	0.962113	0.685468	0.949251	0.858639
711	9.35	9.35	22.01	gi|15229321	FLK (FLOWERING LOCUS KH DOMAIN); nucleic acid binding [Arabidopsis thaliana]	6	1.06482	0.545268	1.04588	0.654103	1.02187	0.896341	0.868885	0.29954	0.961947	0.698468	0.937045	0.79914
712	9.35	9.35	43.72	gi|15232104	unknown protein	10	0.993724	0.974702	0.77323	0.039825	1.03209	0.753604	1.49395	0.181659	1.03004	0.827829	2.034	0.31112
713	9.34	9.4	27.17	gi|18416493	DEAD/DEAH box helicase, putative [Arabidopsis thaliana]	6	0.927301	0.476519	0.990962	0.974723	1.07399	0.722584	0.883326	0.443236	1.1763	0.204494	0.858658	0.272411
714	9.34	9.34	42.35	gi|18411985	NADH-ubiquinone oxidoreductase 24 kDa subunit, putative [Arabidopsis thaliana]	7	0.951216	0.572181	1.10469	0.299064	1.11373	0.268194	1.02499	0.775023	0.968585	0.711034	1.17511	0.640375
715	9.32	9.33	34.55	gi|22328624	heterogeneous nuclear ribonucleoprotein, putative / hnRNP, putative [Arabidopsis thaliana]	9
716	9.29	9.29	30.69	gi|15233220	putative protein [Arabidopsis thaliana]	7	1.05293	0.644681	1.04344	0.758682	0.945608	0.683804	0.949328	0.722263	0.961928	0.665315	0.74429	0.390513
717	9.26	9.26	50.66	gi|15220785	unknown protein	5	0.92899	0.72047	0.716755	0.183457	1.05025	0.574811	0.748782	0.00682689	1.41305	0.0424294	1.36655	0.0510457
718	9.22	9.26	54.22	gi|15239230	asymmetric leaves enhancer 3	6	1.09956	0.317539	1.19206	0.0402893	1.20857	0.0310841	0.959276	0.541254	1.05685	0.622408	0.956915	0.612525
719	9.19	9.23	52.72	gi|15234001	60S ribosomal protein L16 (RPL16B)	6	1.14772	0.0893455	1.2831	0.0252928	1.60073	0.00297521	0.900027	0.171848	1.34544	0.00983261	1.38585	0.0458617
720	9.19	9.22	34.4	gi|30686280	AICARFT/IMPCHase bienzyme family protein [Arabidopsis thaliana]	7	1.08391	0.460969	1.12221	0.321748	1.1353	0.287514	0.947209	0.597694	1.05138	0.641541	0.95601	0.660896
721	9.18	9.18	54.33	gi|15241810	putative protein [Arabidopsis thaliana]	12	0.837716	0.620036	0.853755	0.352232	0.946647	0.778991	1.11405	0.418547	0.834112	0.238742	1.23647	0.126575
722	9.17	9.22	22.78	gi|18399468	unknown protein	5	0.844891	0.103972	0.757091	0.0174045	0.99871	0.994886	1.13758	0.20431	1.03801	0.669783	1.2214	0.10208
723	9.16	9.31	31.63	gi|15229833	lysyl-tRNA synthetase, putative / lysine--tRNA ligase, putative [Arabidopsis thaliana]	6	1	1	1.02741	0.766782	1.15946	0.0212397	0.956822	0.608221	1.06459	0.26772	0.98635	0.945312
724	9.16	9.16	29.11	gi|18406430	dihydrodipicolinate reductase family protein [Arabidopsis thaliana]	7	1.0102	0.953565	1.00583	0.946224	1.01127	0.902829	0.982804	0.869443	0.938435	0.445816	0.793947	0.312785
725	9.15	35.27	77.9	gi|15236677	14-3-3-like protein [Arabidopsis thaliana]	39	0.829735	0.334098	1.06582	0.683234	0.960363	0.65835	1.36208	0.196467	0.974558	0.763014	1.50667	0.222678
726	9.15	9.2	55.86	gi|15225392	putative protein phosphatase 2C [Arabidopsis thaliana]	8	0.968259	0.706149	1.06819	0.454508	1.02639	0.760823	1.09845	0.352767	0.961228	0.648712	1.08965	0.555253
727	9.13	9.77	32.18	gi|15240641	RNA-binding protein-like [Arabidopsis thaliana]	10	0.890132	0.343061	0.9679	0.773858	1.01661	0.8917	1.44744	0.401998	0.872084	0.294464	1.62853	0.516726
728	9.12	14.4	60	gi|15225331	putative photosystem I reaction center subunit IV	23	0.853368	0.113953	1.07234	0.423649	1.21975	0.0815993	1.08044	0.38493	1.07781	0.395429	1.11113	0.255702
729	9.11	9.2	60.17	gi|15239136	thioredoxin (clone GIF1) (pir||S58118) [Arabidopsis thaliana]	6	0.870576	0.16572	0.958287	0.634969	1.04202	0.643149	0.977054	0.906713	0.943068	0.681647	0.850175	0.412651
730	9.11	9.11	21.07	gi|30699063	fatty-acid synthase (FAB1)	5	1.20454	0.449927	1.21981	0.164905	1.26413	0.0836677	0.762618	0.106164	1.0182	0.879567	0.811059	0.244405
731	9.1	9.06	28.52	gi|7362767	60S ribosomal protein L17A	5	1.20255		1.24438		2.09397		0.680238		1.63775		1.11569
732	9.09	9.21	37.25	gi|15227818	unknown protein [Arabidopsis thaliana]	6	0.971802	0.728054	0.802777	0.0615681	0.840025	0.229645	1.10233	0.534746	1.07937	0.387263	1.05104	0.737744
733	9.08	9.08	37.86	gi|15219268	photosystem II polypeptide, putative [Arabidopsis thaliana]	13	1.02004	0.927332	1.04261	0.664122	1.14698	0.212004	1.74722	0.330186	1.09515	0.453974	2.11625	0.408296
734	9.07	31.35	54.04	gi|15237947	UDP-glucose pyrophosphorylase [Arabidopsis thaliana]	19	1.03876	0.75012	1.04516	0.598873	0.93505	0.437899	0.878577	0.256303	0.963257	0.6579	0.812514	0.677979
735	9.06	9.12	39.82	gi|15235549	putative protein [Arabidopsis thaliana]	6	0.936859	0.436645	1.06787	0.473013	1.08195	0.490054	0.936337	0.611589	1.02663	0.816765	0.900356	0.617119
736	9.05	27.85	56.75	gi|15242822	glutamate-1-semialdehyde 2,1-aminomutase 1 precursor (GSA 1) (glutamate-1-semialdehyde aminotransferase 1) (GSA-AT 1) (sp|P42799) [Arabidopsis thaliana]	23	0.94975	0.524124	1.03116	0.699025	0.996386	0.967841	0.961226	0.623162	0.911581	0.376131	1.03175	0.694792
737	9.02	9.06	41.14	gi|15227720	putative malonyl-CoA:Acyl carrier protein transacylase [Arabidopsis thaliana]	6	1.03685	0.63335	1.01158	0.878095	0.994369	0.939916	0.89515	0.2022	0.918056	0.313517	1.01164	0.913714
738	9.01	9.01	45.71	gi|30688547	shikimate kinase family protein	7	0.882906	0.334098	0.674104	0.106001	0.793446	0.0881043	0.870314	0.216753	1.04349	0.666615	0.781003	0.261205
739	9	20.34	64.46	gi|15223217	glycine cleavage system H protein	33	0.73024		0.898899		0.786298		1.25537		0.789313		1.04499
740	8.99	9.02	49.44	gi|15234791	putative protein [Arabidopsis thaliana]	6	0.916668	0.524187	0.913766	0.419628	1.01141	0.938437	1.00544	0.96683	0.980573	0.850096	0.822972	0.130548
741	8.98	9.37	36.51	gi|15236932	NAD+ dependent isocitrate dehydrogenase subunit 1 [Arabidopsis thaliana]	9	0.765774		0.821289		0.910976		0.878397		0.891732		0.929707
742	8.97	9.65	23.74	gi|15223674	unknown protein	7	0.752589	0.342203	0.691729	0.0609869	0.817562	0.169183	1.13468	0.732829	0.908979	0.421558	0.880877	0.79761
743	8.96	12.28	44.74	gi|18404409	chloroplast lumen common family protein [Arabidopsis thaliana]	9	0.970572	0.753591	0.861482	0.214831	0.864095	0.221087	1.09395	0.415043	1.02527	0.792722	0.830483	0.662632
744	8.94	11.86	32.05	gi|15240008	peptidyl-prolyl cis-trans isomerase cyclophilin-type family protein [Arabidopsis thaliana]	10	0.847413	0.216024	0.964157	0.75401	0.993251	0.953266	0.951394	0.762897	0.896158	0.600527	0.61178	0.0305328
745	8.94	8.99	54.12	gi|15221153	ribosomal protein L18 family protein [Arabidopsis thaliana]	5	0.991202	0.887766	1.04178	0.709886	1.13372	0.110084	0.985625	0.818551	0.977316	0.717336	1.07673	0.492437
746	8.94	8.97	54.67	gi|30687330	SOUL heme-binding family protein [Arabidopsis thaliana]	7	0.982008	0.802384	1.09921	0.180664	0.99509	0.949728	0.901548	0.381903	0.883358	0.136631	0.93864	0.671797
747	8.94	8.94	33.33	gi|15241505	pyrroline-5-carboxylate reductase [Arabidopsis thaliana]	6	0.850836	0.354259	0.78835	0.240214	0.988123	0.893246	1.0646	0.482751	1.04002	0.634443	0.883572	0.594639
748	8.92	22.33	27.62	gi|15233349	aconitate hydratase, cytoplasmic / citrate hydro-lyase / aconitase (ACO) [Arabidopsis thaliana]	14	1.15545	0.409439	1.02509	0.839094	0.96847	0.849665	0.991731	0.943858	0.896415	0.539955	0.890301	0.793044
749	8.86	8.89	39.37	gi|15229595	chaperonin subunit, putative [Arabidopsis thaliana]	9	1.04938	0.563406	1.08123	0.269241	1.09536	0.385916	0.904647	0.156531	1.07795	0.346143	1.07069	0.39955
750	8.84	8.86	30.6	gi|15230779	thioredoxin family protein [Arabidopsis thaliana]	5	0.784819	0.144242	0.890344	0.275519	0.923568	0.465678	1.28392	0.443952	1.06587	0.522011	1.22438	0.678388
751	8.82	8.82	65.32	gi|42572267	60S ribosomal protein L22-2 (RPL22B) [Arabidopsis thaliana]	5
752	8.82	8.82	35.64	gi|18415779	methionine sulfoxide reductase B 2 (MSRB2)	11	1.02944	0.104779	0.772732	0.192578	1.06973	0.100766	1.2448	0.160717	0.966963	0.722038	1.16661	0.100471
753	8.81	8.91	43.66	gi|18406507	calcium-binding EF hand family protein [Arabidopsis thaliana]	5	0.753202	0.120261	0.880319	0.194467	0.955802	0.619105	1.37525	0.280365	0.88918	0.221886	1.37634	0.583169
754	8.81	8.83	27.93	gi|15235742	unknown protein	8	0.994125	0.98075	0.853276	0.554586	0.793861	0.531669	1.13835	0.401327	0.924379	0.488921	1.02099	0.853504
755	8.81	8.81	48.55	gi|15235514	maternal effect embryo arrest 59	6	0.753053	0.0262578	0.745854	0.0123127	1.06236	0.422701	0.859231	0.526923	0.925385	0.32158	0.897275	0.7566
756	8.77	8.77	29.44	gi|30681260	anion-transporting ATPase family protein [Arabidopsis thaliana]	6	0.907592	0.214001	0.99469	0.946532	1.01965	0.786669	1.01113	0.930954	0.88037	0.119025	1.02311	0.840233
757	8.75	8.83	33.64	gi|15232923	chaperonin	6	1.34693	0.034011	1.14073	0.177575	1.10917	0.398059	0.776115	0.129824	0.947865	0.54011	0.856092	0.379448
758	8.75	8.75	33.11	gi|15230153	plastid-specific 50S ribosomal protein 5	7	1.18646	0.682475	0.752426	0.653331	0.999924	0.99956	1.25983	0.512618	1.43115	0.0444929	1.54897	0.280445
759	8.74	8.77	21.46	gi|15217510	ACLA-3 (ATP-citrate lyase A-3) [Arabidopsis thaliana]	5	0.934497	0.456441	1.07144	0.448828	1.023	0.8705	0.858146	0.0652094	1.10845	0.171586	0.868569	0.200524
760	8.73	9.01	35.48	gi|15231748	LOS4 (Low expression of osmotically responsive genes 1); ATP-dependent helicase [Arabidopsis thaliana]	6	1.01288	0.868626	1.05019	0.536984	1.13255	0.293229	1.42195	0.161305	1.28708	0.21518	0.945259	0.496176
761	8.71	8.73	27.88	gi|15222063	ribosomal protein S9, putative [Arabidopsis thaliana]	6	1.09667	0.589328	1.03412	0.844995	1.27022	0.295411	0.902164	0.33115	1.20191	0.365213	0.950088	0.826109
762	8.65	8.65	44.31	gi|30693659	ATY2 (Arabidopsis thioredoxin y2); thiol-disulfide exchange intermediate [Arabidopsis thaliana]	6	0.913214	0.242979	0.818064	0.0397595	0.947686	0.467747	1.09583	0.419307	1.02708	0.729642	0.88226	0.592571
763	8.62	8.62	36.04	gi|15242674	glutaredoxin -like protein [Arabidopsis thaliana]	5	0.910787	0.297975	0.900098	0.196195	1.35634	0.00686453	1.12375	0.323933	1.03893	0.605334	2.06136	0.00695077
764	8.61	8.61	38.75	gi|22331102	legume lectin family protein	7	0.789971	0.63091	1.17784	0.391352	0.789818	0.511101	1.11331	0.515049	0.881	0.458456	0.690675	0.18508
765	8.6	8.6	38.98	gi|15224899	putative nonspecific lipid-transfer protein [Arabidopsis thaliana]	6	1.01988	0.794583	1.24727	0.0357878	1.32168	0.0171645	0.912023	0.262689	1.23015	0.0613902	1.81807	0.00456707
766	8.58	8.59	31.02	gi|15222152	proteasome epsilon chain precursor [Arabidopsis thaliana]	8	1.20206		0.910816		1.16762		1.13686		0.908252		0.595374
767	8.57	8.68	56.06	gi|15242241	40S ribosomal protein - like [Arabidopsis thaliana]	6	1.00515	0.943705	0.99053	0.896907	1.10901	0.185934	0.998696	0.993772	1.15289	0.0321872	0.999169	0.994248
768	8.55	8.68	44.28	gi|18417021	band 7 family protein	6	1.00784	0.937338	0.897796	0.547687	0.718252	0.206989	0.984969	0.886052	0.885906	0.256468	0.837706	0.511778
769	8.54	8.54	23.26	gi|15227954	EMB2296 (EMBRYO DEFECTIVE 2296); structural constituent of ribosome [Arabidopsis thaliana]	5	1.06959	0.576996	1.18792	0.0804134	1.40356	0.00540875	0.843717	0.111777	1.21315	0.047126	1.31606	0.045437
770	8.53	8.53	40.78	gi|15238284	putative protein [Arabidopsis thaliana]	8	1.06553	0.558633	1.19831	0.184639	1.16787	0.230604	0.931849	0.517771	1.01853	0.857619	0.901663	0.372233
771	8.46	8.59	33.99	gi|15239315	translation releasing factor RF-2 [Arabidopsis thaliana]	5	1.01892	0.898413	0.932517	0.434814	0.959324	0.764651	1.22576	0.0722831	1.06383	0.482806	1.22662	0.60621
772	8.45	8.46	35.86	gi|15226199	ATPase	6	1.10233	0.546643	1.19082	0.22971	1.19589	0.431156	0.937165	0.603655	0.950337	0.814526	0.771003	0.264041
773	8.45	8.45	40.95	gi|15224730	putative dioxygenase [Arabidopsis thaliana]	5	1.00908	0.927278	0.931764	0.472058	1.13143	0.157322	1.15101	0.331617	1.01889	0.799727	1.74864	0.0515941
774	8.43	8.51	29.7	gi|15226106	heterogeneous nuclear ribonucleoprotein, putative / hnRNP, putative [Arabidopsis thaliana]	6	0.987547	0.939783	1.03022	0.780568	1.18842	0.271103	1.09226	0.410379	1.02412	0.830027	0.852397	0.851379
775	8.42	8.42	34.93	gi|15222192	ornithine carbamoyltransferase precursor [Arabidopsis thaliana]	9	1.08064	0.462419	1.17787	0.0809585	0.902369	0.209588	0.856675	0.485297	0.883815	0.227074	1.12725	0.679505
776	8.39	8.43	53.98	gi|42571941	unknown protein [Arabidopsis thaliana]	6	1.38702	0.249781	1.10108	0.610051	1.07526	0.584699	1.23767	0.148293	1.14889	0.323172	0.953584	0.65414
777	8.37	9.74	37.94	gi|18400195	chaperonin, putative [Arabidopsis thaliana]	7	0.993529	0.953991	1.11623	0.280164	1.0288	0.761831	0.855039	0.401536	0.947253	0.708441	0.989296	0.952423
778	8.35	8.35	72.92	gi|15219363	hypothetical protein [Arabidopsis thaliana]	4	1.1033	0.387902	1.03935	0.657757	1.13008	0.301741	1.00396	0.977665	1.11367	0.278297	1.19709	0.466883
779	8.34	8.38	30.2	gi|79330284	KAT5/PKT1/PKT2 (PEROXISOMAL 3-KETO-ACYL-COA THIOLASE 1, PEROXISOMAL 3-KETO-ACYL-COA THIOLASE 2); acetyl-CoA C-acyltransferase [Arabidopsis thaliana]	6	0.989821	0.967348	1.04451	0.891677	1.12738	0.415886	0.897048	0.420281	1.06279	0.628216	1.64317	0.178141
780	8.29	10.49	39.42	gi|15233115	LHCA1; chlorophyll binding [Arabidopsis thaliana]	13	0.820281	0.36803	0.724823	0.243981	0.71075	0.231287	1.05325	0.7586	0.735979	0.290536	0.606628	0.662028
781	8.29	8.31	50.63	gi|18403812	dienelactone hydrolase	6	1.11239	0.276326	1.07698	0.387978	1.21432	0.0610802	0.952956	0.763773	0.902177	0.269783	1.02225	0.92967
782	8.28	20.85	52.16	gi|15240454	2-oxoacid dehydrogenase family protein [Arabidopsis thaliana]	18	1.01609	0.90339	1.20576	0.316814	1.05418	0.57923	1.00431	0.965335	0.907356	0.339722	1.11488	0.514014
783	8.28	8.3	38.15	gi|15228878	unknown protein [Arabidopsis thaliana]	4	0.87372	0.381451	0.9985	0.995174	1.07018	0.803297	1.04805	0.71218	0.901383	0.433451	1.03834	0.884839
784	8.28	8.27	30.62	gi|15220723	5'-adenylylphosphosulfate reductase, putative [Arabidopsis thaliana]	8	0.963145	0.808147	1.01892	0.881765	1.00927	0.941497	0.854927	0.360853	0.939339	0.643212	0.759991	0.446466
785	8.25	8.88	32.75	gi|79315898	lipid binding	4	0.661479	0.274374	0.661467	0.333429	0.715376	0.35847	0.975793	0.886959	0.998249	0.989775	1.08323	0.641101
786	8.23	8.23	23.47	gi|15224796	putative WD-40 repeat protein, MSI4 [Arabidopsis thaliana]	5	1.08308	0.2877	1.13286	0.130775	1.1121	0.61869	1.3526	0.273775	1.39082	0.208084	0.999404	0.99632
787	8.23	8.23	34.76	gi|15237836	unknown protein	7	0.91689	0.390299	0.970673	0.776423	1.12233	0.20792	0.944243	0.660029	1.25823	0.0394443	2.09152	0.157321
788	8.21	8.21	45.56	gi|18405982	avirulence-responsive protein, putative / avirulence induced gene (AIG) protein, putative [Arabidopsis thaliana]	7	0.847629	0.106153	1.06641	0.492029	0.980901	0.821423	1.06042	0.502414	0.904767	0.276686	0.999428	0.996584
789	8.2	46.67	58.98	gi|42561751	FTSH8 (FtsH protease 8); ATP-dependent peptidase/ ATPase/ metallopeptidase/ zinc ion binding [Arabidopsis thaliana]	44	0.971399	0.773615	1.00847	0.933154	0.93364	0.520493	0.896122	0.344883	0.883721	0.301424	0.748905	0.0833916
790	8.18	8.22	34.05	gi|79527307	unknown protein [Arabidopsis thaliana]	4	1.07337	0.347572	1.04493	0.535881	1.01493	0.833233	0.907799	0.234231	0.968481	0.638561	0.913713	0.412704
791	8.18	8.18	18.62	gi|15221360	unknown protein [Arabidopsis thaliana]	5	1.01115	0.901023	1.08279	0.422429	1.1298	0.23613	0.864333	0.175117	1.18644	0.130001	1.1443	0.198475
792	8.17	8.23	52.55	gi|15225564	putative signal recognition particle receptor (alpha subunit) [Arabidopsis thaliana]	4	1.02229	0.895683	0.97157	0.796714	0.96218	0.813024	0.707038	0.0657575	0.90011	0.401531	0.680253	0.361692
793	8.16	8.16	12.37	gi|15217921	unknown protein [Arabidopsis thaliana]	4	0.991544	0.911968	1.16315	0.279465	1.31626	0.313686	0.789294	0.176438	1.15916	0.129966	0.722887	0.483443
794	8.16	8.16	25.36	gi|15219345	latex-abundant protein, putative [Arabidopsis thaliana]	4	0.965923	0.651947	1.01548	0.8975	0.985192	0.902808	0.833593	0.0633194	0.943341	0.463993	0.671755	0.053338
795	8.15	8.16	44.59	gi|15219265	NADH dehydrogenase	4	0.966201		0.946685		1.30273		1.3537		1.11811		1.452
796	8.14	8.16	33.1	gi|15242719	RNA recognition motif (RRM)-containing protein [Arabidopsis thaliana]	5	0.979232	0.759722	1.10261	0.307038	1.07138	0.343806	1.07037	0.572391	0.948071	0.518356	1.10619	0.427546
797	8.14	8.14	35.75	gi|22327625	unknown protein [Arabidopsis thaliana]	4	0.992544	0.960662	0.971577	0.737854	0.943044	0.560605	1.11559	0.395146	1.11147	0.262522	1.26667	0.790793
798	8.12	8.12	41.33	gi|15234360	P II nitrogen sensing protein GLB I [Arabidopsis thaliana]	7	0.970564	0.880555	1.03056	0.867542	1.03651	0.649119	1.02919	0.714614	0.969158	0.692449	0.765895	0.243603
799	8.11	8.11	17.47	gi|15229451	neoxanthin cleavage enzyme nc1 [Arabidopsis thaliana]	5	1.09877	0.339625	0.917029	0.308366	0.966562	0.663718	1.04347	0.728585	0.921977	0.398576	1.02813	0.83341
800	8.1	8.73	84.4	gi|18401423	stable protein 1-related [Arabidopsis thaliana]	7	0.958204	0.624168	0.955663	0.649376	1.013	0.882766	1.0502	0.730712	0.984375	0.854612	0.927141	0.530171
801	8.1	8.15	24.58	gi|15224491	40S ribosomal protein S17 [Arabidopsis thaliana]	11	1.15467	0.42207	1.15584	0.522197	1.6268	0.0231232	1.24559	0.147572	1.29846	0.0119188	1.49063	0.0256569
802	8.08	8.08	52.7	gi|15226998	putative membrane channel protein [Arabidopsis thaliana]	8	0.802402	0.400349	0.920302	0.635373	1.11908	0.239894	1.40536	0.336227	1.14632	0.177285	1.47529	0.427961
803	8.07	8.12	22.66	gi|18403587	katanin, putative [Arabidopsis thaliana]	4	0.994567	0.967426	0.918234	0.390511	1.01513	0.873682	1.19806	0.101958	1.0343	0.822833	1.66658	0.099006
804	8.07	8.08	38.64	gi|79425151	unknown protein [Arabidopsis thaliana]	4	0.951465	0.643285	1.07253	0.6237	1.01507	0.903425	0.917931	0.738125	0.82944	0.0773686	0.82458	0.666973
805	8.07	8.08	24.7	gi|15219795	putative K+ channel, beta subunit [Arabidopsis thaliana]	4	1.07298	0.449685	1.13158	0.215118	1.16416	0.155937	0.953616	0.612654	1.11263	0.448262	1.16358	0.590011
806	8.07	8.07	76.99	gi|15236166	SSR16 (ribosomal protein S16); structural constituent of ribosome [Arabidopsis thaliana]	11	0.994161	0.946763	0.87113	0.302271	1.03308	0.716948	0.954294	0.847219	1.07062	0.448499	0.862598	0.617867
807	8.07	8.07	54.26	gi|7594527	protein kinase C inhibitor-like protein [Arabidopsis thaliana]	4	0.816465	0.0379886	1.02565	0.8239	1.00298	0.980017	1.25235	0.146392	0.97644	0.748394	1.3678	0.442119
808	8.07	8.07	34.26	gi|15241824	60S ribosomal protein L36 (RPL36C)	4	1.18093	0.356249	0.99485	0.968659	1.75552	0.034011	0.864209	0.558821	1.21634	0.410149	1.18558	0.401541
809	8.06	8.13	17.12	gi|30680395	unknown protein	5	1.08819	0.547218	1.31256	0.118479	1.22505	0.143951	0.921362	0.550678	0.845201	0.354222	1.15245	0.27503
810	8.05	8.07	54.7	gi|18418498	complex 1 family protein / LVR family protein [Arabidopsis thaliana]	5	1.01676	0.810007	1.1171	0.162433	1.04758	0.511887	0.977535	0.851095	0.997497	0.970913	1.1423	0.549904
811	8.03	9.44	23.74	gi|18424599	ALDH12A1 (Aldehyde dehydrogenase 12A1); 1-pyrroline-5-carboxylate dehydrogenase/ 3-chloroallyl aldehyde dehydrogenase [Arabidopsis thaliana]	6	0.90732	0.505918	1.00613	0.942722	1.00613	0.969589	0.91332	0.632171	0.959465	0.766913	1.11174	0.598424
812	8.03	8.03	56	gi|15229775	40S ribosomal protein S14 (RPS14B)	4	1.3063	0.100253	1.12798	0.31714	1.43037	0.0579433	0.778708	0.122166	1.0927	0.433647	1.00324	0.978239
813	8.03	8.03	41.56	gi|22328854	unknown protein [Arabidopsis thaliana]	4	0.856349	0.13882	0.856193	0.503595	0.862632	0.586255	1.05872	0.525815	1.00393	0.96312	1.17787	0.12788
814	8.02	8.02	23.5	gi|15240075	succinate dehydrogenase flavoprotein alpha subunit (emb|CAA05025.1) [Arabidopsis thaliana]	4	1.03036	0.793324	1.04585	0.699863	1.13798	0.462409	0.843495	0.311498	1.09316	0.690726	1.20371	0.541192
815	8.02	8.02	21.14	gi|15224367	putative alcohol dehydrogenase [Arabidopsis thaliana]	5	0.929575	0.354617	1.0099	0.894084	0.987248	0.870085	1.0731	0.367399	1.01736	0.844118	0.914452	0.243713
816	8.01	23.01	29.83	gi|15241338	3-isopropylmalate dehydrogenase [Arabidopsis thaliana]	18	0.29699	0.0572657	0.950105	0.80993	0.268415	0.0216738	0.360977	0.00958674	0.962678	0.678209	0.432758	0.547542
817	8.01	8.07	31.42	gi|15242885	4-amino-4-deoxychorismate lyase	6	1.05268	0.664975	1.00758	0.951274	1.19757	0.221115	0.831865	0.316384	0.826904	0.204106	0.890676	0.564373
818	8.01	8.03	36.68	gi|18395648	unknown protein	6	0.715827	0.115921	0.772625	0.100381	0.821784	0.308977	1.12364	0.314077	0.750398	0.121659	0.854022	0.699862
819	8.01	8.01	25.71	gi|30686068	flavin reductase-related [Arabidopsis thaliana]	4	0.997408	0.976052	1.00842	0.923142	1.02321	0.794238	1.46292	0.0506991	1.08515	0.385981	1.32242	0.190894
820	8	41.43	64.66	gi|15222111	putative calcium-binding protein, calreticulin [Arabidopsis thaliana]	70	0.927827	0.440812	1.06506	0.509819	0.995456	0.970418	0.912089	0.358724	0.81548	0.0947187	0.822922	0.148585
821	8	8.46	48.59	gi|15235985	60S ribosomal protein S10	5	1.11833	0.593199	1.18437	0.463021	1.60062	0.0568889	1.10016	0.675958	1.33747	0.062178	1.31874	0.723264
822	8	8.05	41.21	gi|15237763	ferredoxin-thioredoxin reductase, putative [Arabidopsis thaliana]	4	0.866139	0.25806	0.808867	0.356094	1.05015	0.665529	1.05856	0.597863	0.876018	0.367917	1.02011	0.893162
823	8	8	40.95	gi|15220033	SOUL heme-binding family protein [Arabidopsis thaliana]	9	0.953218	0.80117	1.01994	0.910215	0.918056	0.642493	1.08247	0.59723	0.846733	0.368284	1.17921	0.370843
824	7.98	8.06	21.91	gi|15226273	unknown protein [Arabidopsis thaliana]	4	0.788258	0.493148	0.84405	0.379941	0.890493	0.521087	1.20853	0.334109	1.13705	0.367479	1.23466	0.230901
825	7.97	7.97	33.14	gi|15242451	avirulence-responsive protein-related / avirulence induced gene (AIG) protein-related [Arabidopsis thaliana]	4	0.897248	0.228687	0.947629	0.507282	1.03839	0.635782	0.998674	0.988361	0.968216	0.683535	0.930541	0.855991
826	7.96	8.18	46.54	gi|79328339	heat shock protein binding [Arabidopsis thaliana]	4	1.01106	0.892325	0.949934	0.685906	0.837251	0.158014	0.961954	0.642339	0.930774	0.741755	0.877104	0.179393
827	7.96	7.98	46.09	gi|15241023	macrophage migration inhibitory factor family protein / MIF family protein [Arabidopsis thaliana]	5	0.934558	0.431073	1.12371	0.213747	1.09076	0.324591	1.08967	0.329092	0.89183	0.220362	1.06332	0.468652
828	7.95	7.99	34.35	gi|15220176	acetylornithine transaminase	7	1.15842	0.117932	1.01318	0.893598	1.09152	0.352396	0.770966	0.0244544	0.966766	0.676049	0.721457	0.0120441
829	7.95	7.95	31.48	gi|18414804	ATP-dependent Clp protease proteolytic subunit, putative [Arabidopsis thaliana]	7	0.904771	0.2755	1.02509	0.766677	1.04975	0.645631	1.11315	0.261435	0.9614	0.647068	1.18465	0.316066
830	7.94	7.98	35.69	gi|30682530	alanine racemase family protein [Arabidopsis thaliana]	5	0.92304	0.422227	1.05484	0.493338	0.964928	0.639755	0.937647	0.429162	0.92217	0.312634	0.905641	0.395618
831	7.94	7.97	26.6	gi|15225771	heme oxygenase 1 (HO1) [Arabidopsis thaliana]	4	0.970904	0.901844	0.857498	0.398807	0.969674	0.852956	0.751399	0.343506	0.90511	0.348057	0.68168	0.178168
832	7.94	7.96	26.22	gi|15232931	unknown protein [Arabidopsis thaliana]	4	0.866478	0.126487	0.970219	0.704712	1.14238	0.150134	1.46426	0.116906	1.587	0.0640609	3.47983	0.0530096
833	7.92	8.03	28.8	gi|15221972	40S ribosomal protein S7 homolog, putative [Arabidopsis thaliana]	6	1.11157	0.541872	1.03517	0.661881	1.29554	0.0464	0.937314	0.637421	1.09946	0.278033	0.762426	0.551695
834	7.91	8	21.37	gi|7269867	nucleotide pyrophosphatase-like protein [Arabidopsis thaliana]	5	1.06487	0.497872	1.09885	0.299639	1.00676	0.92692	1.04829	0.665021	1.04244	0.745158	1.07931	0.742442
835	7.91	7.96	32.71	gi|15233910	putative protein [Arabidopsis thaliana]	4	0.99442	0.951687	1.07762	0.401227	1.08722	0.352735	1.0244	0.798694	0.987325	0.914197	1.00733	0.958609
836	7.9	7.96	26.62	gi|15227863	putative acetone-cyanohydrin lyase [Arabidopsis thaliana]	4	0.915177	0.493422	0.955338	0.70954	0.95369	0.702042	0.974838	0.881202	0.870282	0.318661	0.952484	0.8378
837	7.9	7.9	36.93	gi|145358477	phytosystem II subunit related protein	6	0.853674	0.115496	0.607927	0.0465025	0.587662	0.0415767	1.17648	0.123722	0.871911	0.274849	0.902026	0.932354
838	7.87	7.87	60.49	gi|15221442	unknown protein [Arabidopsis thaliana]	6	0.972714	0.510909	0.964283	0.708998	1.20714	0.152065	1.19741	0.879826	1.19843	0.887776	1.42589	0.0392404
839	7.87	7.87	55.97	gi|15238776	cytochrome b5 (dbj|BAA74839.1) [Arabidopsis thaliana]	11	0.843517	0.119277	0.971032	0.745385	1.05827	0.546507	1.18227	0.355448	1.03098	0.738603	1.2458	0.553353
840	7.85	20.42	37.28	gi|6730747	putative 3-isopropylmalate dehydrogenase; 30797-28504 [Arabidopsis thaliana]	16	0.940196	0.541481	1.19151	0.172425	1.02595	0.845836	1.06005	0.723981	1.0071	0.977485	0.833068	0.166528
841	7.85	8.67	57.14	gi|15220431	60S ribosomal protein L17 (RPL17B)	5	1.1245	0.19138	1.31354	0.0452449	1.56225	0.00791624	0.895012	0.223241	1.18572	0.146382	1.08329	0.642096
842	7.85	7.9	20.73	gi|15222076	S1 RNA-binding domain-containing protein [Arabidopsis thaliana]	5	1.03306	0.607859	0.941252	0.360352	0.986736	0.831213	1.02163	0.832549	0.969745	0.631449	1.09249	0.202795
843	7.85	7.89	32.43	gi|15232210	RAB GDP-dissociation inhibitor	6	1.10569	0.572451	1.21279	0.368237	1.19409	0.394027	0.794867	0.318933	1.1352	0.498568	0.914768	0.607358
844	7.85	7.85	55.42	gi|18422918	unknown protein [Arabidopsis thaliana]	5	0.906323	0.301781	1.08188	0.397558	1.08235	0.39283	1.02366	0.875389	0.944532	0.520465	0.977838	0.932125
845	7.82	8.14	74.79	gi|15227956	putative peptidyl-prolyl cis-trans isomerase [Arabidopsis thaliana]	7	0.895788	0.424353	0.929005	0.570486	1.04819	0.73443	1.28943	0.145024	1.00996	0.901433	1.39084	0.176633
846	7.8	7.8	21.43	gi|15223426	glycine-rich protein [Arabidopsis thaliana]	5	0.788905	0.104272	0.90987	0.342306	0.978163	0.810026	1.2899	0.108788	0.983968	0.860485	1.41176	0.0654007
847	7.78	7.82	45	gi|15230193	unknown protein [Arabidopsis thaliana]	6	0.891009	0.399304	0.946974	0.702596	1.01319	0.919312	1.04457	0.663024	0.933233	0.435617	1.01704	0.837482
848	7.77	7.88	36.59	gi|15234080	unknown protein	5	0.840825	0.091057	0.893738	0.240007	0.79765	0.0820238	1.17711	0.195974	0.941561	0.580325	0.929985	0.757634
849	7.77	7.77	29.03	gi|15223138	12-oxophytodienoate reductase (OPR1) [Arabidopsis thaliana]	4	0.9507	0.570031	0.984785	0.846881	0.885564	0.451292	0.999627	0.997953	1.00634	0.948224	1.07031	0.858988
850	7.77	7.77	36.6	gi|15226875	putative thioredoxin [Arabidopsis thaliana]	4	0.786887	0.0575898	0.925362	0.590562	1.0065	0.938289	1.06902	0.691604	0.966835	0.68964	1.0285	0.940544
851	7.76	7.76	55.23	gi|42562501	OHP2 (ONE-HELIX PROTEIN 2) [Arabidopsis thaliana]	3	0.89128	0.4417	0.868304	0.179233	1.06243	0.674454	1.0176	0.944592	0.931492	0.484682	0.914604	0.730849
852	7.75	8.94	22.07	gi|15217539	peroxidase 12	6	1.10846	0.482487	1.23061	0.111704	1.16815	0.12678	0.955875	0.579916	1.07928	0.761247	0.680357	0.0206355
853	7.75	7.82	49.7	gi|15220008	prephytoene pyrophosphatase dehydrogenase	4	0.474718	0.381263	0.412822	0.356414	0.359425	0.255425	0.973795	0.813435	1.13558	0.653804	0.675667	0.244384
854	7.73	7.81	49.14	gi|15227359	unknown protein	4	1.34682	0.138379	1.47478	0.0683231	1.43211	0.0784754	0.987371	0.978756	1.08468	0.516754	1.33975	0.497989
855	7.73	7.74	18.74	gi|18398463	ATNAP6 (NON-INTRINSIC ABC PROTEIN 6) [Arabidopsis thaliana]	5	1.09309	0.502798	1.02542	0.948074	1.06594	0.837684	1.02786	0.830534	1.17564	0.325594	1.24622	0.320401
856	7.71	13.93	49.13	gi|15227825	ankyrin repeat family protein [Arabidopsis thaliana]	14	0.843705	0.271794	0.90452	0.277396	0.958175	0.614407	1.1773	0.306003	0.911217	0.313829	1.18968	0.471132
857	7.71	7.79	46.85	gi|15242919	unknown protein [Arabidopsis thaliana]	4	0.746916	0.155678	0.946281	0.547744	0.87396	0.198168	1.40474	0.270601	0.904839	0.383095	0.898597	0.505509
858	7.69	7.71	40.82	gi|18401882	tetratricopeptide repeat (TPR)-containing protein [Arabidopsis thaliana]	6	0.845983	0.353997	0.921858	0.660961	0.951298	0.694	1.09497	0.390844	0.945658	0.582816	1.1253	0.459243
859	7.68	7.75	25.12	gi|30686602	PGI1 (CHLOROPLASTIC PHOSPHOGLUCOSE ISOMERASE) [Arabidopsis thaliana]	5	0.985835	0.942231	1.00084	0.993211	1.02334	0.816087	0.909675	0.366913	1.19258	0.198813	1.10193	0.71111
860	7.68	7.68	38.44	gi|15221372	unknown protein	5	0.896556	0.37133	1.00735	0.943785	1.26215	0.166253	1.04652	0.660525	1.14989	0.229167	1.33153	0.387619
861	7.67	7.69	45.48	gi|15224991	putative translation initiation factor eIF-2B alpha subunit [Arabidopsis thaliana]	5	1.09604	0.329453	0.930633	0.514722	0.935798	0.489919	1.00031	0.997768	1.01299	0.887214	1.09783	0.48683
862	7.66	7.82	24.89	gi|15228611	polynucleotide phosphorylase	4	0.959788	0.798519	0.825364	0.203121	0.859331	0.306164	0.796545	0.0247467	0.995015	0.923571	0.930806	0.453816
863	7.64	7.72	32.76	gi|79324933	thylakoid membrane phospoprotein of 14kDa	7	0.886369	0.215184	0.834942	0.104203	0.580488	0.068521	1.34295	0.444008	0.905579	0.28475	1.09255	0.854208
864	7.64	7.64	31.08	gi|15227800	HSK (HOMOSERINE KINASE); homoserine kinase [Arabidopsis thaliana]	8	1.08091	0.49746	1.05282	0.76828	1.25031	0.127051	1.06977	0.463155	1.0626	0.516558	1.39921	0.0280674
865	7.63	7.71	33.33	gi|15232230	putative sulfite oxidase [Arabidopsis thaliana]	5	1.07126	0.41926	1.01547	0.86437	1.05579	0.631871	1.11813	0.422409	1.05697	0.506252	1.18702	0.525821
866	7.63	7.65	39.67	gi|18415805	ferredoxin-thioredoxin reductase, putative [Arabidopsis thaliana]	4	0.929373	0.273974	0.962198	0.550008	0.917476	0.20205	1.12204	0.206642	0.820445	0.0147635	0.780072	0.229767
867	7.62	7.62	33.72	gi|15234942	protein-methionine-S-oxide reductase [Arabidopsis thaliana]	9	0.902161	0.371508	0.94463	0.49244	0.954121	0.527478	1.05163	0.660996	0.943568	0.53994	1.00006	1
868	7.62	7.62	20.06	gi|15230262	beta-1,3-glucanase 2 (BG2) (PR-2) [Arabidopsis thaliana]	5	1.2023	0.413814	1.4569	0.200763	0.984376	0.863545	0.792249	0.0677416	0.918298	0.383075	1.34887	0.493673
869	7.59	9.1	45.54	gi|18422766	AtRABD2b/AtRab1A (Arabidopsis Rab GTPase homolog D2b); GTP binding [Arabidopsis thaliana]	8	1.00866	0.938046	1.20462	0.0850113	1.18652	0.191315	1.17122	0.221461	1.12629	0.219145	1.12315	0.63437
870	7.59	7.59	36	gi|15238541	unknown protein [Arabidopsis thaliana]	4	1.04217	0.718289	0.985618	0.92803	0.910842	0.497329	0.858656	0.205142	0.901267	0.38556	0.822913	0.0996327
871	7.58	7.72	25.35	gi|18395019	unknown protein [Arabidopsis thaliana]	7	1.01382		1.13832		1.07643		0.883343		0.90466		0.761957
872	7.58	7.58	42.93	gi|15237524	50S ribosomal protein L27	4	1.08779	0.538452	0.82557	0.400215	1.43171	0.310719	1.06534	0.854235	1.13827	0.665472	1.40066	0.550777
873	7.57	11.87	34.52	gi|42571077	FTSZ2-1 (FtsZ homolog 2-1); structural molecule [Arabidopsis thaliana]	13	0.893433	0.303342	0.917358	0.539671	0.906584	0.356748	1.14662	0.449803	1.08237	0.438701	1.03354	0.850218
874	7.57	7.57	37.01	gi|15221985	chorismate synthase	7	0.934864	0.755041	1.17025	0.263822	1.152	0.202108	0.888894	0.341071	1.01678	0.87709	1.15307	0.104773
875	7.52	26.8	34.13	gi|79319830	ATPPC1 (PHOSPHOENOLPYRUVATE CARBOXYLASE 1); phosphoenolpyruvate carboxylase [Arabidopsis thaliana]	14	0.957903	0.546104	1.0393	0.604429	0.951526	0.489382	0.808892	0.17227	1.19845	0.0511487	0.843791	0.226713
876	7.52	7.63	23.48	gi|15234320	putative SecA-type chloroplast protein transport factor [Arabidopsis thaliana]	5	0.993563	0.962703	0.853799	0.417208	0.840909	0.26874	0.913917	0.566591	1.12549	0.62902	1.01431	0.889105
877	7.5	25.75	26.34	gi|15225249	glycine dehydrogenase	25	1.10655	0.449541	1.01836	0.796345	0.89187	0.155877	0.863772	0.497418	0.989616	0.924293	0.765754	0.420584
878	7.46	7.48	37.31	gi|15228142	indole-3-glycerol phosphate synthase	5	0.921795	0.567916	0.851263	0.0859523	0.931965	0.51388	1.06894	0.574366	1.07007	0.426397	1.25994	0.0120514
879	7.46	7.47	21.68	gi|42571811	3-phosphoshikimate 1-carboxyvinyltransferase, putative / 5-enolpyruvylshikimate-3-phosphate, putative / EPSP synthase, putative [Arabidopsis thaliana]	4	1.04977	0.658418	1.08802	0.566766	1.03803	0.647975	0.845594	0.109075	1.05743	0.507227	0.882756	0.348732
880	7.43	7.49	21.21	gi|15217650	unknown protein [Arabidopsis thaliana]	6	0.885997	0.438294	0.783564	0.112103	1.01109	0.912847	1.02118	0.837277	0.854068	0.220551	0.826693	0.508639
881	7.4	7.4	21.88	gi|15222757	photosystem I subunit V precursor, putative [Arabidopsis thaliana]	6	0.800161	0.486508	0.800023	0.608739	0.722092	0.0181675	1.9243	0.104356	1.07701	0.424986	1.55885	0.590743
882	7.37	7.4	30.42	gi|15226489	mannose 6-phosphate reductase (NADPH-dependent), putative [Arabidopsis thaliana]	4	0.94559	0.696534	0.971753	0.820276	0.842685	0.28786	0.876556	0.476414	1.15297	0.166734	0.947673	0.700769
883	7.36	7.36	57.14	gi|18400436	unknown protein [Arabidopsis thaliana]	7	0.925677	0.440412	0.893149	0.296917	0.928296	0.454809	0.900296	0.415978	0.850382	0.182982	0.868338	0.486115
884	7.35	7.38	32.02	gi|15232959	thioredoxin f1 [Arabidopsis thaliana]	6	0.604925	0.15929	0.912559	0.402791	0.676656	0.281133	1.15417	0.319896	0.880244	0.242432	1.46138	0.34568
885	7.34	7.44	22.47	gi|15225477	putative dihydrodipicolinate synthase [Arabidopsis thaliana]	4	1.01999	0.89941	0.926531	0.491162	0.965482	0.749831	0.957545	0.678666	1.00211	0.984948	1.04014	0.938892
886	7.33	7.74	34.8	gi|15228805	multicatalytic endopeptidase complex, proteasome component, beta subunit [Arabidopsis thaliana]	5
887	7.33	7.37	47.13	gi|15222189	NADPH oxidoreductase, putative [Arabidopsis thaliana]	10	1.03908	0.674059	1.03537	0.701679	1.06448	0.50435	1.00789	0.928788	1.01405	0.87566	0.769745	0.182755
888	7.3	7.3	39.43	gi|15238320	annexin [Arabidopsis thaliana]	5	1.04681	0.594851	1.01142	0.891077	1.0498	0.571412	1.16017	0.206455	1.11783	0.24731	1.21387	0.346719
889	7.3	7.3	36.07	gi|18399899	lipid-associated family protein [Arabidopsis thaliana]	6	0.74573	0.250721	0.885136	0.480476	0.994745	0.970444	1.16064	0.836923	0.988002	0.933409	1.72275	0.666031
890	7.28	7.32	29.14	gi|20530143	aldehyde dehydrogenase ALDH1a [Arabidopsis thaliana]	4	0.929259	0.442519	1.02683	0.788863	1.01994	0.885795	0.998016	0.985766	0.94785	0.566593	0.943259	0.835172
891	7.28	7.28	23.59	gi|7019678	allyl alcohol dehydrogenase-like protein [Arabidopsis thaliana]	4	0.825613		0.824855		0.876513		1.17897		1.09152		1.0147
892	7.25	7.33	16.85	gi|15225438	malate oxidoreductase (malic enzyme) [Arabidopsis thaliana]	4	1.10567	0.270275	1.05035	0.620606	1.07506	0.523146	0.928289	0.496896	1.02437	0.770084	1.06578	0.724384
893	7.24	18.77	43.72	gi|18391048	elongation factor 1B-gamma, putative / eEF-1B gamma, putative [Arabidopsis thaliana]	9	0.961192	0.672373	1.00238	0.977602	1.07838	0.393786	1.02239	0.81998	1.22198	0.0586033	1.20783	0.161732
894	7.24	7.27	28.19	gi|15224809	COS1 (COI1 SUPPRESSOR1); 6,7-dimethyl-8-ribityllumazine synthase [Arabidopsis thaliana]	6	0.895074	0.696296	1.07696	0.418319	0.979145	0.903512	0.923523	0.587399	1.2353	0.0495262	0.775529	0.307137
895	7.23	7.27	13.14	gi|15230418	GDP-D-mannose-4,6-dehydratase (MUR1) [Arabidopsis thaliana]	5	1.03267	0.762256	1.12206	0.620025	0.996869	0.973895	1.22072	0.529567	1.06451	0.545773	1.0486	0.909974
896	7.23	7.25	27.93	gi|15229529	dihydroorotate dehydrogenase family protein / dihydroorotate oxidase family protein [Arabidopsis thaliana]	4	1.15497	0.68082	0.985799	0.962942	1.09168	0.732803	1.15975	0.598337	1.24725	0.149197	0.902562	0.822407
897	7.23	7.23	31.36	gi|18399910	beta-hydroxyacyl-ACP dehydratase, putative [Arabidopsis thaliana]	7	1.02157	0.883142	1.10694	0.541043	1.09113	0.588189	1.07148	0.659737	1.03133	0.836026	1.03314	0.978218
898	7.21	9.26	30.46	gi|15225407	putative riboflavin synthase alpha chain [Arabidopsis thaliana]	6	0.962934	0.656789	1.03395	0.696554	0.90881	0.290271	1.11024	0.599713	0.921719	0.436805	1.0001	0.999634
899	7.21	7.21	32.81	gi|15233624	unknown protein [Arabidopsis thaliana]	5	0.934065	0.484373	0.992881	0.938568	0.929506	0.454525	0.910259	0.70955	1.14208	0.385759	0.851479	0.649042
900	7.2	7.21	33.5	gi|18398302	unknown protein	5	1.07966	0.463523	1.12797	0.307309	1.05976	0.631662	1.33361	0.194616	1.07392	0.608953	1.36411	0.0391394
901	7.19	7.33	61.5	gi|15222163	DHAR2; glutathione dehydrogenase (ascorbate) [Arabidopsis thaliana]	5	0.818045	0.0938611	0.933932	0.465004	0.954284	0.736258	1.07641	0.66401	0.981806	0.907562	1.16804	0.576581
902	7.18	7.2	28.7	gi|30680605	60S ribosomal protein L10A	4	1.19196	0.370909	1.12397	0.493822	1.39598	0.292838	1.02643	0.921841	1.31633	0.376985	1.19544	0.424685
903	7.18	7.18	34.7	gi|15234162	Tic22 -like protein [Arabidopsis thaliana]	4	0.894604	0.173057	0.929868	0.536543	0.898514	0.551482	1.12453	0.458285	1.06262	0.589051	1.11649	0.294657
904	7.16	7.19	60.91	gi|15232110	vacuolar membrane ATPase subunit G (AVMA10) [Arabidopsis thaliana]	5	0.671374	0.0698898	0.790856	0.0340806	0.963689	0.774025	1.23635	0.6405	1.33072	0.120056	1.92484	0.272843
905	7.14	7.15	16.88	gi|15241562	molybdenum cofactor sulfurase family protein [Arabidopsis thaliana]	4	1.00267	0.98124	1.16845	0.0929621	1.35865	0.0474889	0.950896	0.566887	0.977943	0.782148	0.727216	0.37506
906	7.12	7.12	38	gi|15236710	ribosomal protein S13	5	0.921157	0.43107	1.01403	0.887837	1.24049	0.182736	0.770789	0.124372	1.26624	0.0825065	1.50936	0.0369818
907	7.11	9.29	57.84	gi|15222983	early responsive to dehydration 14	6	0.83003	0.156691	0.870404	0.0516562	1.42858	0.0463989	0.991392	0.948388	1.09319	0.372252	1.57163	0.042678
908	7.11	7.12	38.01	gi|7329634	putative protein [Arabidopsis thaliana]	8	0.95609	0.656094	1.01447	0.873141	0.886212	0.545807	0.973244	0.802933	0.917885	0.369116	0.797159	0.0620589
909	7.1	7.12	23.65	gi|15227570	hypothetical protein [Arabidopsis thaliana]	4	1.01411	0.930137	0.772081	0.53954	0.920348	0.543704	1.10628	0.417422	1.01567	0.872514	1.11954	0.711453
910	7.1	7.12	36.32	gi|79313191	universal stress protein (USP) family protein [Arabidopsis thaliana]	4	0.961029	0.794867	0.962608	0.822758	0.957044	0.773595	0.934592	0.67519	0.984925	0.919732	1.13026	0.496286
911	7.1	7.11	33.07	gi|15239993	aluminum-induced protein-like [Arabidopsis thaliana]	3	1.01819	0.749077	0.977955	0.809511	0.919334	0.244015	1.06992	0.577038	1.10621	0.292755	1.06829	0.73603
912	7.09	7.09	21.78	gi|15221434	UDP glucose:flavonoid 3-o-glucosyltransferase	5	1.25814	0.260289	1.69717	0.141977	0.979758	0.89582	0.6807	0.208835	1.27498	0.271557	0.515884	0.155145
913	7.09	7.09	48.87	gi|15226694	40S ribosomal protein S26 [Arabidopsis thaliana]	6	1.2663	0.125115	1.45518	0.114223	1.15933	0.216078	0.903341	0.576622	1.13997	0.389214	1.29489	0.0903781
914	7.08	7.08	34.2	gi|15240009	aldose 1-epimerase family protein [Arabidopsis thaliana]	5	0.880431	0.261068	0.99052	0.903829	0.997005	0.969624	0.946811	0.695497	1.0156	0.844398	0.750568	0.351051
915	7.07	24.19	49.41	gi|15242541	magnesium chelatase subunit of protochlorophyllide reductase [Arabidopsis thaliana]	22	0.916381	0.458704	0.879187	0.17544	0.874813	0.240591	0.94136	0.71548	0.82397	0.0812468	0.998676	0.991082
916	7.07	7.07	41.02	gi|30685174	PUR ALPHA-1 (purin-rich alpha 1); nucleic acid binding [Arabidopsis thaliana]	5	1.08907	0.606805	1.24025	0.252828	0.934506	0.586965	1.00726	0.963416	0.926408	0.520055	0.519095	0.249687
917	7.06	7.06	32.86	gi|7547099	60S ribosomal protein L17	4	1.15973	0.520967	1.628	0.0244239	1.55347	0.0412914	0.942717	0.74355	1.31018	0.0339288	1.64308	0.046514
918	7.05	7.05	29.92	gi|15234516	thioredoxin family protein [Arabidopsis thaliana]	4	1.01905	0.891825	1.01036	0.938294	0.993295	0.929947	1.06834	0.582071	1.01544	0.841238	1.23293	0.413888
919	7.03	18.74	65.87	gi|15218640	glutathione S-transferase, putative [Arabidopsis thaliana]	15	1.10892	0.345664	1.54465	0.0475596	1.35682	0.140772	0.869173	0.240087	1.2335	0.132675	1.03158	0.845614
920	7.03	7.06	43.87	gi|15235122	nascent polypeptide associated complex alpha chain protein, putative / alpha-NAC, putative [Arabidopsis thaliana]	8	0.850205	0.233869	1.03079	0.784634	0.948377	0.640188	1.12292	0.628533	0.867079	0.317774	0.866733	0.616825
921	7.03	7.05	37.81	gi|18420568	DNAJ heat shock family protein [Arabidopsis thaliana]	4	1.07489	0.574934	1.06175	0.801601	1.14495	0.342524	0.855501	0.355195	0.997142	0.991947	0.78506	0.593509
922	7.02	7.07	41.67	gi|15235317	prohibitin-like protein [Arabidopsis thaliana]	6	0.856253	0.362297	0.952525	0.70936	0.97487	0.83971	1.4627	0.161898	1.23761	0.34136	1.44569	0.416419
923	7.02	7.02	47.22	gi|30684617	40S ribosomal protein S12 (RPS12A) [Arabidopsis thaliana]	5	0.803361	0.278755	1.00815	0.949551	1.12848	0.44574	0.848278	0.631825	0.989166	0.933622	0.989402	0.968696
924	7	7.05	31.82	gi|15237785	26S proteasome regulatory subunit, putative [Arabidopsis thaliana]	4	0.936473	0.457114	1.02571	0.76562	1.06527	0.4733	1.01334	0.876651	0.908818	0.307691	0.961094	0.642412
925	6.97	7.04	21.59	gi|15231261	OVA5 (OVULE ABORTION 5); ATP binding / aminoacyl-tRNA ligase [Arabidopsis thaliana]	4	1.0631	0.921919	1.1358	0.421105	1.18705	0.673755	0.789013	0.251548	0.931189	0.887277	0.842751	0.436725
926	6.94	7.06	16.72	gi|15242124	molybdenum ion binding	4	0.828807	0.196371	0.83056	0.186537	0.577336	0.116577	1.23104	0.333756	0.953737	0.624784	0.984244	0.865656
927	6.93	25.59	43.93	gi|30685604	chaperonin, putative [Arabidopsis thaliana]	17	1.04901	0.472998	1.07512	0.362682	1.12485	0.195997	1.04978	0.802006	1.09505	0.535855	0.9593	0.815804
928	6.92	6.94	51.59	gi|15218231	unknown protein [Arabidopsis thaliana]	5	1.00009	0.999689	1.04494	0.852846	1.06363	0.579707	1.03324	0.901081	0.864254	0.648291	1.13895	0.813388
929	6.92	6.92	42.86	gi|18423476	protein phosphatase 2C, putative / PP2C, putative [Arabidopsis thaliana]	4	1.00449	0.964524	0.941079	0.564469	0.958268	0.680761	1.17656	0.489795	0.998076	0.984863	1.00279	0.99131
930	6.89	8.6	40.94	gi|15222956	plastocyanin [Arabidopsis thaliana]	15	0.793519	0.596498	0.856311	0.416386	0.844075	0.388611	1.18955	0.382146	0.955787	0.76946	1.03112	0.837833
931	6.89	6.93	29.28	gi|15237660	3,4-dihydroxy-2-butanone-4-phoshate synthase	6	1.31909	0.0298266	1.10852	0.242504	1.07501	0.553305	0.790763	0.212722	0.870264	0.245392	0.891781	0.307031
932	6.89	6.89	47.98	gi|42571279	CRR6 (CHLORORESPIRATORY REDUCTION 6) [Arabidopsis thaliana]	5	0.941416	0.538667	1.04688	0.711152	0.963415	0.779651	1.03423	0.683949	0.896868	0.237905	0.949291	0.533702
933	6.88	6.88	41.84	gi|18403820	dienelactone hydrolase family protein [Arabidopsis thaliana]	6	0.993421	0.948516	1.07904	0.48966	1.11757	0.347177	0.946672	0.712155	0.971455	0.776043	1.14509	0.307805
934	6.86	6.86	10.25	gi|145334857	AALP (ARABIDOPSIS ALEURAIN-LIKE PROTEASE) [Arabidopsis thaliana]	3	1.07745	0.446158	1.07516	0.450548	1.15991	0.176587	0.919893	0.383037	0.935312	0.481568	1.2025	0.488424
935	6.85	14.2	27.79	gi|15218486	ADL6 (DYNAMIN-LIKE PROTEIN 6) [Arabidopsis thaliana]	8	1.14095	0.462448	1.00371	0.979787	1.00934	0.960838	0.900974	0.556967	1.0575	0.572976	1.11632	0.269366
936	6.84	13.36	54.09	gi|18417644	translation initiation factor 3 (IF-3)	9	1.02868	0.771515	0.988152	0.919974	0.943688	0.606425	1.30193	0.0198553	1.10396	0.232062	1.46086	0.024293
937	6.82	6.94	26.51	gi|15220055	translation initiation factor IF-2, chloroplast, putative [Arabidopsis thaliana]	8	0.949242	0.565065	1.08333	0.507595	1.00105	0.993421	0.966231	0.845112	1.06075	0.528814	1.00583	0.974548
938	6.8	7.5	48.31	gi|15234564	LEJ2 (LOSS OF THE TIMING OF ET AND JA BIOSYNTHESIS 2) [Arabidopsis thaliana]	5	1.05928	0.66864	1.14998	0.412862	1.17069	0.273002	1.1096	0.427544	1.08238	0.531001	1.30826	0.127672
939	6.8	6.83	26.75	gi|15234551	SKU5 (skewed 5); copper ion binding [Arabidopsis thaliana]	4	1.10079	0.254947	1.08027	0.576967	1.11858	0.406368	1.01203	0.937654	1.0725	0.387507	1.03011	0.951255
940	6.8	6.8	22.77	gi|15235389	photosystem II protein W - like [Arabidopsis thaliana]	11
941	6.78	6.82	51.52	gi|30697556	unknown protein	4	1.07491	0.520106	0.997288	0.982231	1.16694	0.198338	1.31529	0.0341266	1.22312	0.0311768	1.09445	0.483045
942	6.78	6.78	40	gi|15242943	progesterone-binding protein-like [Arabidopsis thaliana]	6	0.777444	0.110987	0.900752	0.392266	1.07548	0.512736	1.25347	0.297013	1.0303	0.77406	1.26713	0.638992
943	6.75	6.83	20.28	gi|15238783	unknown protein [Arabidopsis thaliana]	4	0.90159	0.245018	0.92708	0.370168	0.884818	0.187125	0.977926	0.85117	1.01061	0.906453	1.02281	0.774741
944	6.75	6.75	80.3	gi|15219602	copper homeostasis factor, putative [Arabidopsis thaliana]	4	0.894772	0.482335	1.08554	0.58144	1.09898	0.536793	1.07664	0.729447	0.889163	0.467637	1.08981	0.572687
945	6.73	13.26	39.92	gi|15232888	6-phosphogluconate dehydrogenase, putative [Arabidopsis thaliana]	8	1.05723	0.650514	1.117	0.486865	1.12157	0.591493	0.971382	0.717739	1.15098	0.131803	1.07563	0.754489
946	6.71	6.89	43.03	gi|30684381	HHOA (DEGP PROTEASE 5); serine-type peptidase/ trypsin [Arabidopsis thaliana]	4	1.12005	0.274148	0.941814	0.636973	0.965731	0.680528	0.950942	0.561106	0.902584	0.36059	1.76176	0.16634
947	6.71	6.75	19.88	gi|30684307	thiamine biosynthesis family protein / thiC family protein [Arabidopsis thaliana]	5	1.12604	0.469865	1.06442	0.624241	0.967107	0.8307	0.935511	0.554287	1.05106	0.49407	0.986414	0.930953
948	6.71	6.71	22.68	gi|15220005	putative D-isomer specific 2-hydroxyacid dehydrogenase [Arabidopsis thaliana]	5	1.04025	0.681159	0.942794	0.635533	0.892925	0.230431	0.94174	0.44585	0.953957	0.545179	1.05496	0.493414
949	6.69	6.86	16.91	gi|15232671	putative phospholipase D [Arabidopsis thaliana]	7	0.84737	0.48814	0.836921	0.419127	0.906022	0.555236	1.05853	0.773346	1.08223	0.433943	1.09852	0.704538
950	6.69	6.71	19.84	gi|15218874	glutamate decarboxylase (gad), putative [Arabidopsis thaliana]	6	1.11425	0.383606	0.993973	0.943098	0.99412	0.967615	1.0254	0.771318	1.20094	0.154414	1.04724	0.719632
951	6.69	6.71	43.84	gi|15223190	60S ribosomal protein L27A (RPL27A)	5	1.17126	0.11915	1.89503	0.00549881	1.73883	0.00947587	0.833192	0.323989	1.5025	0.0491327	1.50823	0.0472269
952	6.67	6.8	25.69	gi|15223252	phosphoglucomutase, putative / glucose phosphomutase, putative [Arabidopsis thaliana]	4	0.985811	0.854935	0.948557	0.514986	0.854557	0.116218	0.88858	0.198289	0.951974	0.543068	0.937555	0.548485
953	6.65	10.81	48.06	gi|15234026	rab7 -like protein [Arabidopsis thaliana]	5	1.05802	0.771219	0.986202	0.869562	1.08645	0.640156	0.969434	0.93833	1.07235	0.758377	0.907156	0.83588
954	6.64	7	37.89	gi|15223432	glutathione transferase, putative [Arabidopsis thaliana]	6	0.984501	0.912737	1.13213	0.455074	0.971725	0.835272	0.921111	0.588278	0.952956	0.809957	0.973233	0.942017
955	6.62	6.82	18.6	gi|18394547	GER2; catalytic [Arabidopsis thaliana]	4	0.9888	0.928037	1.04148	0.738521	1.00313	0.990351	0.928955	0.564814	1.01021	0.963001	0.916363	0.585534
956	6.62	6.69	41.77	gi|15225839	20S proteasome subunit C8 (PAG1/PRC8_ARATH) [Arabidopsis thaliana]	7	0.856571	0.326097	0.899251	0.253721	0.934224	0.433936	0.943661	0.575751	1.04925	0.564338	0.897422	0.534349
957	6.6	6.6	38.89	gi|18405912	rhodanese-like domain-containing protein	7	0.951568	0.622476	0.942275	0.610717	0.803751	0.127463	1.13997	0.268177	0.957914	0.667819	1.10687	0.62281
958	6.58	20.78	48.57	gi|15236385	selenium-binding protein like [Arabidopsis thaliana]	15	0.97839	0.846943	0.96094	0.723809	0.952359	0.67201	1.09584	0.692085	0.944555	0.619613	1.07268	0.829792
959	6.57	16.33	34.41	gi|7573308	isocitrate dehydrogenase-like protein [Arabidopsis thaliana]	9	1.00703	0.928237	1.03219	0.732948	1.1779	0.206296	0.927255	0.328409	1.1655	0.0778465	1.31303	0.436328
960	6.57	6.65	50.75	gi|42573551	electron carrier/ protein disulfide oxidoreductase [Arabidopsis thaliana]	4	0.830873	0.40591	0.866792	0.318871	0.988322	0.924203	1.06804	0.629056	0.928566	0.568365	1.07915	0.562918
961	6.56	7.12	25.34	gi|15231752	unknown protein	4	0.901582	0.31477	0.910098	0.354237	0.792612	0.074538	1.01382	0.884564	1.06007	0.551105	0.89926	0.310292
962	6.56	6.56	53	gi|15236885	SUM1 (SMALL UBIQUITIN-LIKE MODIFIER 1) [Arabidopsis thaliana]	3	0.942915	0.778651	0.9645	0.794468	1.07678	0.618432	1.10797	0.825722	0.974739	0.850964	1.05944	0.892249
963	6.55	6.55	31.04	gi|15220512	lipase	10	1.2194	0.299837	0.987821	0.95075	0.777749	0.633477	1.15255	0.740975	0.940261	0.651218	0.996397	0.982782
964	6.53	6.53	51.67	gi|18423981	GS1 (GLYCEROL-3-PHOSPHATASE 2); hydrolase [Arabidopsis thaliana]	7	0.955121	0.645629	1.01114	0.917386	1.06049	0.759709	1.23905	0.261499	1.04673	0.663931	1.25946	0.63213
965	6.52	6.52	35.62	gi|42572005	unknown protein	4	1.08849	0.676996	0.975982	0.844786	0.80887	0.137824	1.01339	0.917607	0.933947	0.52107	1.31095	0.403842
966	6.51	6.57	21.98	gi|18403021	ATHX (THIOREDOXIN X); thiol-disulfide exchange intermediate [Arabidopsis thaliana]	5	0.802873	0.394832	0.854763	0.403069	0.857795	0.31127	1.14478	0.534895	0.803645	0.0649424	0.662828	0.252764
967	6.49	6.5	44.69	gi|15225333	glutaredoxin family protein [Arabidopsis thaliana]	10	0.887877	0.371187	0.967508	0.894973	1.13321	0.351917	0.784484	0.644831	1.03835	0.868898	0.858763	0.67352
968	6.48	6.48	39.9	gi|15234010	glycine-rich protein 2 (GRP2) [Arabidopsis thaliana]	9	0.913934		1.02007		1.01037		1.07832		0.917381		1.18035
969	6.47	6.54	41.91	gi|18420643	CLPP2 (Clp protease proteolytic subunit 2); endopeptidase Clp [Arabidopsis thaliana]	3	0.849517	0.188889	0.957879	0.657342	1.02652	0.782839	0.998883	0.990551	0.987571	0.89434	0.988483	0.902322
970	6.44	6.56	47.02	gi|15223413	hypothetical protein [Arabidopsis thaliana]	4	0.824747	0.423583	0.911168	0.551662	0.889303	0.391721	1.02994	0.948702	0.937125	0.663756	1.07246	0.911682
971	6.44	6.46	72.31	gi|15238544	cytoplasmic ribosomal protein S15a - like [Arabidopsis thaliana]	4	1.09083	0.533043	1.20661	0.0612129	1.29881	0.0233426	0.954504	0.557456	1.22197	0.0515275	1.0753	0.377846
972	6.44	6.44	34.63	gi|75314059	ATP-dependent Clp protease proteolytic subunit 3, chloroplast precursor (Endopeptidase ClpP3) (nClpP3) (nClpP4)	8	0.883234	0.202833	1.008	0.927907	1.015	0.887899	1.32656	0.107469	1.00423	0.968532	1.38252	0.257262
973	6.44	6.44	52.13	gi|15235981	AT-RAB2 (Arabidopsis Rab GTPase homolog B1c); GTP binding [Arabidopsis thaliana]	4	1.11027	0.455181	0.998334	0.985683	1.00851	0.92772	1.07447	0.651163	1.119	0.433069	0.932837	0.487658
974	6.41	6.41	29.82	gi|15219956	putative cytochrome C [Arabidopsis thaliana]	5	1.08119	0.639276	0.902395	0.554562	1.19214	0.386787	0.849971	0.411779	1.19353	0.383915	1.26479	0.597082
975	6.39	6.39	31.94	gi|15217944	RNA-binding protein, putative [Arabidopsis thaliana]	5	0.947188	0.57426	1.01207	0.909697	0.985678	0.896818	1.01995	0.830548	0.896479	0.31223	0.835896	0.250351
976	6.36	14.67	36.36	gi|15219413	putative transcription factor BTF3 (RNA polymerase B transcription factor 3) [Arabidopsis thaliana]	7	0.778753	0.30138	0.941797	0.582408	1.12617	0.326246	1.1414	0.368311	0.916561	0.443417	1.52141	0.0473378
977	6.35	6.38	21.64	gi|79313255	unknown protein [Arabidopsis thaliana]	4	0.943325	0.635041	0.848935	0.153315	0.75972	0.0498811	0.955968	0.730316	0.850528	0.172688	0.681236	0.0455012
978	6.34	8.16	29.63	gi|15240922	DNA repair protein RAD23 homolog [Arabidopsis thaliana]	8	0.921836	0.559306	1.11987	0.624444	1.07333	0.718303	1.12359	0.480074	0.902129	0.471346	0.901194	0.487677
979	6.34	6.38	30.84	gi|15230338	aspartate/glutamate/uridylate kinase family protein [Arabidopsis thaliana]	4	1.03859	0.728171	0.993632	0.932963	0.938737	0.38126	0.990515	0.892185	0.896301	0.162868	0.971881	0.797059
980	6.33	6.33	47.28	gi|15225693	dienelactone hydrolase family protein [Arabidopsis thaliana]	4	0.940538	0.419245	1.02494	0.737548	0.966999	0.649423	1.04504	0.558331	0.993446	0.928574	1.08258	0.505255
981	6.31	6.48	37.84	gi|15240317	chaperonin gamma chain protein	4	1.00074	0.994481	1.25351	0.280367	1.53843	0.0761114	0.84258	0.21388	1.16906	0.39605	1.10287	0.598307
982	6.3	6.41	29.91	gi|15231024	t-complex polypeptide 1 homologue	4	1.10849	0.268539	1.30427	0.0475286	1.41954	0.0458512	1.02165	0.707449	1.23091	0.036378	1.52779	0.0457244
983	6.29	6.29	43.97	gi|15232125	cytochrome c1, putative [Arabidopsis thaliana]	6	1.03956	0.739033	0.993492	0.944197	0.966144	0.71608	1.1392	0.25598	0.91282	0.384951	1.13513	0.398707
984	6.26	6.3	25	gi|15218039	immunophilin / FKBP-type peptidyl-prolyl cis-trans isomerase family protein [Arabidopsis thaliana]	5	0.981604	0.84142	0.930844	0.472781	0.850841	0.124785	1.09884	0.52515	0.89379	0.240366	0.932718	0.698649
985	6.25	6.26	26.38	gi|15235730	phosphoenolpyruvate carboxykinase (ATP) -like protein [Arabidopsis thaliana]	4	0.997133	0.97497	0.898467	0.600757	1.05152	0.710733	0.841163	0.278056	1.1184	0.341725	0.952313	0.872977
986	6.25	6.25	17.45	gi|15228197	putative lectin [Arabidopsis thaliana]	4	0.94426	0.598139	1.0121	0.898099	1.07304	0.417151	0.987359	0.932947	1.17512	0.176965	1.31634	0.358911
987	6.24	6.38	13.75	gi|15218936	ATPase	4	0.843294	0.124308	0.786435	0.0489003	0.782531	0.100114	1.01559	0.851732	1.09759	0.405801	1.00423	0.988874
988	6.24	6.28	45.26	gi|30683953	unknown protein [Arabidopsis thaliana]	4	0.977843	0.814545	0.922794	0.263558	0.897425	0.296164	1.09761	0.479985	0.98792	0.865255	0.838516	0.185688
989	6.21	11.58	50	gi|15239877	elongation factor 1B alpha-subunit	13	0.892946	0.816291	1.07644	0.756025	0.80867	0.481192	1.08568	0.748903	0.862811	0.403376	1.09114	0.571952
990	6.21	7.66	43.79	gi|15234243	phospholipid hydroperoxide glutathione peroxidase [Arabidopsis thaliana]	6	0.827724	0.0774193	0.953534	0.553296	1.00192	0.980258	1.09438	0.327821	0.99622	0.96139	1.10001	0.788187
991	6.19	6.21	22.98	gi|15222777	unknown protein [Arabidopsis thaliana]	5	0.954728	0.636043	0.983706	0.862529	1.14558	0.386777	1.00101	0.991455	0.964548	0.708509	1.11019	0.341314
992	6.18	6.25	25.74	gi|15233545	unknown protein	3	1.12611	0.15496	1.06776	0.395833	0.934784	0.574018	0.888683	0.492517	0.861762	0.0820118	0.693531	0.041758
993	6.18	6.18	18.63	gi|4220464	myrosinase binding protein	4	0.876025	0.554641	0.86163	0.457274	0.803249	0.294406	1.37916	0.62289	2.04859	0.346562	2.26681	0.349079
994	6.18	6.18	18.28	gi|30694711	CbbY protein-related [Arabidopsis thaliana]	5	0.729115	0.101665	0.804505	0.0959644	0.867397	0.531592	1.16098	0.444382	0.867649	0.182008	1.04198	0.667936
995	6.17	10.07	41.08	gi|15221275	stress-inducible protein, putative [Arabidopsis thaliana]	9	1.06203	0.510191	1.09545	0.496579	1.11186	0.520039	0.729391	0.163141	0.892381	0.252757	0.624381	0.175428
996	6.16	12.05	29.41	gi|15223115	spermidine synthase, putative [Arabidopsis thaliana]	6	1.07439	0.486039	0.996168	0.968133	0.981739	0.848225	0.805509	0.168332	0.999199	0.993377	0.722053	0.1955
997	6.16	6.21	35.62	gi|79485806	unknown protein [Arabidopsis thaliana]	6	1.01587	0.885079	1.08803	0.467761	1.08245	0.49592	1.15111	0.264428	1.04658	0.686457	1.12931	0.546226
998	6.16	6.2	26.27	gi|15240682	GTP-binding protein typA (tyrosine phosphorylated protein A) [Arabidopsis thaliana]	3	1.10596	0.551126	1.01696	0.96593	1.06587	0.774537	0.969796	0.839526	1.24733	0.315878	1.08248	0.625735
999	6.15	6.32	34.85	gi|15223054	ribulose-1,5 bisphosphate carboxylase/oxygenase large subunit N-methyltransferase	3	1.08368	0.559939	0.992584	0.941089	1.08387	0.390612	0.726581	0.0371483	0.969058	0.709443	0.709231	0.0997127
1000	6.14	6.14	36.24	gi|30678679	malate oxidoreductase	4	0.933984	0.500786	1.29141	0.184221	1.27652	0.218378	0.943423	0.562376	1.10725	0.496648	1.09603	0.66031
1001	6.12	7.96	42.91	gi|15232694	unknown protein	5	1.0513	0.761641	0.748742	0.0325383	1.12869	0.601894	0.925193	0.503532	0.890557	0.359201	1.23864	0.332469
1002	6.11	6.11	53.13	gi|15236099	GTP-binding protein 3	3	0.98629	0.924925	0.718673	0.321768	0.684859	0.243856	0.713364	0.108049	0.908248	0.322136	0.643616	0.150755
1003	6.11	6.11	40.15	gi|18404133	biotin/lipoyl attachment domain-containing protein [Arabidopsis thaliana]	10	0.89685	0.328183	0.944144	0.564866	0.993833	0.947971	1.0638	0.705163	0.825168	0.146948	1.13925	0.632944
1004	6.1	6.13	19	gi|15229367	putative zeta-carotene desaturase precursor [Arabidopsis thaliana]	3	1.07074	0.491773	0.990519	0.958991	1.1039	0.349776	1.07788	0.5509	1.26895	0.0741102	0.950768	0.60872
1005	6.1	6.11	28.54	gi|15235347	putative protein [Arabidopsis thaliana]	4	1.13439	0.161435	1.06909	0.500257	0.996879	0.970086	0.953922	0.612919	0.992439	0.914213	1.02223	0.860728
1006	6.1	6.11	38.79	gi|15241954	unknown protein	3	0.867761	0.0502925	0.711203	0.0917876	1.18881	0.0910356	0.830473	0.12081	0.993257	0.929266	1.03367	0.902491
1007	6.09	6.18	27.02	gi|15233457	hexokinase [Arabidopsis thaliana]	3	1.11046	0.240658	1.03527	0.6693	1.11708	0.367759	0.811262	0.361296	1.19589	0.0884934	0.8897	0.246533
1008	6.08	6.08	44.88	gi|30680073	unknown protein [Arabidopsis thaliana]	4	0.953455	0.549811	1.02839	0.740633	1.00573	0.940782	0.986318	0.91716	1.00817	0.915953	1.06846	0.420032
1009	6.07	9.09	61.11	gi|145330372	MMZ3 (MMS ZWEI HOMOLOGE 3) [Arabidopsis thaliana]	6	0.90027	0.406953	0.950815	0.584561	0.898042	0.286175	1.09275	0.351158	0.974187	0.788243	0.932974	0.826842
1010	6.07	8.09	35.44	gi|15222098	small GTP-binding protein, putative [Arabidopsis thaliana]	4	1.08191	0.573144	0.978832	0.864906	1.10385	0.500718	0.848352	0.345232	1.09254	0.536203	0.619157	0.203703
1011	6.07	6.21	35.4	gi|15239733	protein translation factor Sui1 homolog (sp|P41568) [Arabidopsis thaliana]	3	0.984892	0.909621	1.10216	0.354757	1.18576	0.193399	0.953906	0.627395	1.0526	0.605153	0.755442	0.158594
1012	6.07	6.1	32.75	gi|15237888	2-alkenal reductase	3	1.00949	0.948407	1.16193	0.423416	1.20817	0.355601	0.868873	0.448239	1.053	0.740031	0.777034	0.744972
1013	6.06	6.12	47.8	gi|18396441	NADH:ubiquinone oxidoreductase family protein [Arabidopsis thaliana]	4	0.905037	0.40591	1.02669	0.866074	1.09451	0.573826	1.17384	0.238368	1.07709	0.458683	1.40046	0.335131
1014	6.06	6.06	34.86	gi|42573125	unknown protein [Arabidopsis thaliana]	3	1.04673	0.70847	1.00008	0.999414	0.885431	0.516958	1.10509	0.235415	0.996768	0.971104	1.26143	0.159373
1015	6.05	6.09	37.27	gi|18418200	rubredoxin family protein	3	1.13275	0.275693	1.25977	0.19312	1.53791	0.103911	1.01401	0.940904	1.07635	0.649016	1.16239	0.626627
1016	6.05	6.05	39.55	gi|15242100	EIF2 BETA (EMBRYO DEFECTIVE 1401) [Arabidopsis thaliana]	7	1.0846	0.399949	1.06112	0.532287	1.00718	0.938249	0.95109	0.757828	0.964721	0.718651	0.997573	0.991396
1017	6.04	6.1	29.32	gi|15236689	putative protein [Arabidopsis thaliana]	4	1.07399	0.476377	0.989228	0.907223	1.05715	0.567877	1.35838	0.177808	1.13227	0.285729	1.37261	0.194798
1018	6.04	6.09	51.64	gi|15236811	ubiquinol-cytochrome c reductase	7	1.11029	0.250196	1.07221	0.410219	1.25743	0.0681158	0.98323	0.831862	1.05367	0.527476	1.05987	0.484839
1019	6.04	6.05	72.82	gi|7339494	Histone H4-like protein [Arabidopsis thaliana]	5	0.782032	0.262224	0.752222	0.114296	0.957591	0.655514	0.86897	0.35707	1.33282	0.152882	1.01647	0.962079
1020	6.03	6.1	23.65	gi|15222072	uridine diphosphate glucose epimerase [Arabidopsis thaliana]	4	0.933307	0.524259	1.07819	0.492692	1.14122	0.474235	0.926438	0.489995	0.840505	0.274432	0.794344	0.7431
1021	6.03	6.03	63.33	gi|15239237	senescence-associated protein sen1-like protein; ketoconazole resistance protein-like [Arabidopsis thaliana]	7	1.0202	0.922962	1.10622	0.317519	1.13099	0.390734	1.0266	0.775201	0.966393	0.742171	1.10539	0.318188
1022	6.02	6.02	28.38	gi|18412499	lant UBX domain-containing protein 4	3	0.973414	0.785128	0.963106	0.704874	0.799545	0.190025	0.95979	0.84773	0.890747	0.307193	0.938636	0.754054
1023	6.02	6.02	62.73	gi|15235036	putative protein [Arabidopsis thaliana]	3	1.07534	0.700061	0.896621	0.483892	1.0927	0.548739	0.970815	0.822574	1.10446	0.515361	0.760429	0.285324
1024	6.02	6.02	28.82	gi|30685754	calcium-binding protein, putative [Arabidopsis thaliana]	6	0.888322		0.935485		1.17935		1.0768		0.895609		1.12515
1025	6.01	9.74	32.81	gi|15218287	PRLI-interacting factor L, putative [Arabidopsis thaliana]	5	1.00013	0.999589	0.919324	0.559123	0.866283	0.599109	0.803079	0.274218	0.879772	0.454249	0.819912	0.301373
1026	6.01	6.13	18.31	gi|15238915	acetyl-CoA C-acetyltransferase [Arabidopsis thaliana]	3	1.07878	0.762445	1.05599	0.59748	0.979204	0.938206	0.947442	0.831148	1.35052	0.0793182	0.745906	0.506729
1027	6.01	6.05	10.28	gi|15225138	UDP-glucoronosyl/UDP-glucosyl transferase family protein [Arabidopsis thaliana]	4	1.11074	0.402727	1.06067	0.613862	1.42911	0.0693241	1.02718	0.896861	0.89297	0.367595	1.29793	0.310946
1028	6	25.09	64.63	gi|30698124	GRF8 (GENERAL REGULATORY FACTOR 8); protein phosphorylated amino acid binding [Arabidopsis thaliana]	23	1.01549	0.871251	1.19525	0.168007	1.1039	0.361446	1.10909	0.525582	1.10605	0.359143	1.02997	0.875563
1029	6	16.94	77.03	gi|15221593	calmodulin, putative [Arabidopsis thaliana]	12	0.957476	0.68109	0.849594	0.216921	0.964025	0.78591	1.27351	0.11719	1.05775	0.599983	0.922406	0.820473
1030	6	8.06	35.54	gi|15232681	dUTP pyrophosphatase-like protein [Arabidopsis thaliana]	6	0.968111	0.803018	1.00716	0.957019	1.00568	0.968221	1.06134	0.579054	1.00075	0.994187	1.04604	0.785277
1031	6	6.02	31.46	gi|18417512	heavy-metal-associated domain-containing protein [Arabidopsis thaliana]	7	0.884752	0.271201	0.93276	0.48225	0.859414	0.203597	1.19322	0.162295	0.859958	0.204944	0.944755	0.559116
1032	6	6.02	30	gi|42572609	MAG1 (MAIGO 1); protein serine/threonine phosphatase [Arabidopsis thaliana]	3	1.04166	0.667884	0.965453	0.70928	1.01749	0.851319	1.05747	0.565281	1.00397	0.96575	1.25811	0.141753
1033	6	6	26.98	gi|18400838	transducin family protein / WD-40 repeat family protein [Arabidopsis thaliana]	3	1.10206	0.389574	1.02626	0.799825	1.06342	0.623181	1.11022	0.574087	1.16698	0.230045	1.13048	0.607591
1034	6	6	23.56	gi|15219886	COX6B (CYTOCHROME C OXIDASE 6B); cytochrome-c oxidase [Arabidopsis thaliana]	3	0.826299	0.341425	0.831404	0.129995	1.00893	0.95041	0.931702	0.686784	1.25228	0.128849	1.2523	0.275734
1035	6	6	8.711	gi|79314872	PIP2A (plasma membrane intrinsic protein 2;1) [Arabidopsis thaliana]	3	1.14744	0.279768	1.52891	0.0458999	1.13287	0.312519	1.0058	0.958976	1.36872	0.0783976	1.27814	0.160732
1036	6	6	45.73	gi|15238738	Cu/Zn superoxide dismutase-like protein [Arabidopsis thaliana]	4	1.16361		1.02274		1.00255		1.0641		1.02798		1.19857
1037	6	6	51.72	gi|15224548	putative glycine-rich protein [Arabidopsis thaliana]	5
1038	6	6	23.53	gi|18424366	ATPDX2/EMB2407/PDX2 (PYRIDOXINE BIOSYNTHESIS 2); glutaminase/ glutamyl-tRNA(Gln) amidotransferase/ protein heterodimerization [Arabidopsis thaliana]	4	0.902673	0.341498	0.882019	0.267951	0.912427	0.382857	0.986741	0.890985	0.973125	0.773429	1.03283	0.783245
1039	6	6	55.1	gi|15220404	hypothetical protein [Arabidopsis thaliana]	3	1.03352	0.815227	1.08534	0.810297	0.941606	0.684845	1.03951	0.786084	0.983423	0.934365	0.930242	0.658887
1040	6	6	34.13	gi|15217779	NTF2B (NUCLEAR TRANSPORT FACTOR 2B); Ran GTPase binding / protein transporter [Arabidopsis thaliana]	3	1.10005		0.987159		1.02774		1.05514		1.03161		1.01359
1041	5.97	6.05	50.37	gi|15233637	60S ribosomal protein L27 (RPL27C)	3	1.33586	0.264403	1.42089	0.257083	1.63873	0.0373883	0.686731	0.19043	1.31736	0.387202	1.27594	0.0532557
1042	5.92	5.93	23.74	gi|15239530	DVR (PALE-GREEN AND CHLOROPHYLL B REDUCED 2); 3,8-divinyl protochlorophyllide a 8-vinyl reductase [Arabidopsis thaliana]	5	1.0618	0.667801	0.99859	0.990894	0.955363	0.685632	0.917359	0.594432	1.03963	0.687413	0.915919	0.438749
1043	5.9	5.94	25.29	gi|15235775	cytochrome P450 - like protein [Arabidopsis thaliana]	4	1.07381	0.580315	0.911864	0.321863	0.978593	0.872785	0.958393	0.785093	0.998127	0.987378	0.982207	0.956352
1044	5.89	5.9	35.18	gi|15238827	unknown protein [Arabidopsis thaliana]	4	0.864545	0.290011	1.07169	0.570093	0.98024	0.891677	1.177	0.249289	0.927532	0.642819	1.45783	0.345829
1045	5.88	5.96	38.3	gi|15238899	argininosuccinate lyase, putative / arginosuccinase, putative [Arabidopsis thaliana]	3	1.08808	0.563995	1.03676	0.914506	0.920004	0.627619	0.855236	0.376641	0.989433	0.970257	1.06555	0.67972
1046	5.87	6.03	41.99	gi|15236014	putative protein [Arabidopsis thaliana]	6	0.907958	0.394119	1.04023	0.710141	1.06811	0.577623	0.955808	0.681397	1.05762	0.607381	1.14061	0.677053
1047	5.86	5.93	28.01	gi|15240913	glutathione synthetase gsh2 [Arabidopsis thaliana]	5	0.95541	0.554378	0.907873	0.383515	0.967353	0.725414	1.17355	0.204846	1.03207	0.795529	1.42009	0.0864831
1048	5.86	5.92	26.92	gi|15225571	delta-1-pyrroline 5-carboxylase synthetase (P5C1) [Arabidopsis thaliana]	4	1.16127	0.172043	1.09081	0.318171	1.13558	0.180239	0.959374	0.821762	1.11381	0.261564	1.2664	0.0819043
1049	5.86	5.9	54.62	gi|30690937	double-stranded DNA-binding family protein [Arabidopsis thaliana]	4	1.00797		0.929094		1.03514		1.15825		0.926321		1.36272
1050	5.84	5.86	32.53	gi|15232963	dimethylmenaquinone methyltransferase family protein	5	1.00636	0.954929	0.858198	0.41225	0.779514	0.351774	1.00462	0.963617	0.879325	0.353799	0.842131	0.165135
1051	5.82	9.51	58.78	gi|15233538	profilin 2 [Arabidopsis thaliana]	9	1.07096	0.641871	1.16506	0.394632	0.999482	0.996986	0.798894	0.337303	0.968738	0.817183	0.797689	0.738436
1052	5.82	5.84	34.54	gi|18403429	apoptosis inhibitory 5 (API5) family protein [Arabidopsis thaliana]	3	1.06278	0.391634	1.04747	0.624675	1.12912	0.187159	0.933129	0.531225	0.973345	0.693104	1.15894	0.0803484
1053	5.82	5.82	31.89	gi|15242306	NADH dehydrogenase [Arabidopsis thaliana]	4	1.2579	0.16043	1.09942	0.363617	1.04844	0.62686	1.18695	0.17015	1.22026	0.127309	0.948056	0.854281
1054	5.81	67.04	90.83	gi|15229231	glyceraldehyde-3-phosphate dehydrogenase C subunit (GapC) [Arabidopsis thaliana]	95	0.917142		1.14215		1.13631		1.11262		1.14262		0.965796
1055	5.81	5.82	33.67	gi|79325199	translation initiation factor	6	1.15872		0.935627		0.78538		1.02338		0.689378		0.821765
1056	5.79	5.94	29.93	gi|79394340	aminopeptidase [Arabidopsis thaliana]	5	1.2294	0.340813	1.02997	0.864036	1.07019	0.677322	0.847477	0.406128	1.0083	0.985437	1.1073	0.561882
1057	5.76	10.85	50.79	gi|15232926	40S ribosomal protein	7	1.04888	0.715641	1.07133	0.614724	1.20982	0.307336	0.991531	0.945445	0.9423	0.65622	0.963801	0.805555
1058	5.76	5.78	9.268	gi|15229191	branched-chain-amino-acid transaminase -like protein [Arabidopsis thaliana]	4	1.12273	0.340783	1.06286	0.581298	1.26827	0.125576	0.774444	0.106722	0.989014	0.958514	1.03106	0.951147
1059	5.75	5.81	41.56	gi|15240784	putative protein [Arabidopsis thaliana]	6	0.949304	0.619462	1.13756	0.28778	1.13816	0.364371	1.11502	0.403912	1.00788	0.938277	0.981087	0.953489
1060	5.74	5.75	33.13	gi|15233848	geranylgeranyl pyrophosphate synthase-related protein [Arabidopsis thaliana]	5	1.27036	0.104379	1.06351	0.730805	1	1	0.874778	0.640684	0.908363	0.760918	0.790952	0.319372
1061	5.74	5.74	57.61	gi|15222465	Acyl CoA binding protein, putative [Arabidopsis thaliana]	3	0.830942	0.223428	0.694053	0.029802	1.14341	0.185252	0.873358	0.177405	0.956674	0.60463	0.863036	0.522805
1062	5.73	5.74	23	gi|18390444	ubiquitin-associated (UBA)/TS-N domain-containing protein [Arabidopsis thaliana]	3	1.02539	0.927842	1.15328	0.486356	1.12051	0.512231	1.2289	0.218166	1.08287	0.562898	1.16064	0.737459
1063	5.72	23.73	59.13	gi|7378610	adenosine kinase-like protein [Arabidopsis thaliana]	18	0.904322	0.590227	1.06639	0.647108	0.932066	0.622637	0.923886	0.591667	1.03796	0.782763	0.860232	0.389157
1064	5.72	5.85	23.27	gi|15232718	amine oxidase family protein [Arabidopsis thaliana]	3	0.872793	0.410652	0.975233	0.802226	1.0095	0.905556	0.915386	0.633424	0.812557	0.100172	0.950508	0.972897
1065	5.69	5.69	42.11	gi|15229845	ribosomal protein S19	4	1.1687	0.359975	0.882059	0.4252	1.19896	0.317584	0.926013	0.579169	1.22875	0.284788	0.941024	0.870027
1066	5.68	5.77	25.88	gi|15234534	geranylgeranyl pyrophosphate synthase [Arabidopsis thaliana]	6	1.05017	0.72659	0.916707	0.706292	0.899062	0.476119	1.06076	0.750189	0.889505	0.647802	0.934512	0.837278
1067	5.68	5.69	21.82	gi|15231159	dihydrolipoamide S-acetyltransferase 3	3	1.48413	0.156627	1.29085	0.236194	1.20901	0.411251	0.837062	0.345804	0.920578	0.559733	0.946983	0.682389
1068	5.68	5.68	17.41	gi|15229203	putative short-chain type dehydrogenase/reductase [Arabidopsis thaliana]	3	0.92509	0.449199	1.01496	0.90367	0.876404	0.255007	0.84169	0.479671	0.942763	0.74522	0.751077	0.347159
1069	5.65	5.68	25.61	gi|15237413	SART-1 family protein	3	0.891964	0.596597	0.931068	0.44726	0.790829	0.132557	0.89336	0.558365	0.987932	0.920947	0.990728	0.974983
1070	5.62	5.69	22.76	gi|42573363	SET domain-containing protein [Arabidopsis thaliana]	4	1.24201	0.151831	1.19753	0.105299	1.07839	0.669339	0.683941	0.123746	0.900176	0.277838	0.792405	0.363223
1071	5.62	5.62	21.24	gi|15217806	unknown protein [Arabidopsis thaliana]	3	0.958281	0.812682	0.948168	0.736248	0.938372	0.793647	0.962701	0.770033	0.896439	0.373415	1.02594	0.910207
1072	5.6	5.6	23.59	gi|15221842	rubredoxin family protein	4	1.03704	0.681372	0.906488	0.304875	0.834719	0.0814489	1.16586	0.613223	1.03668	0.664862	1.14483	0.676507
1073	5.58	5.58	37.61	gi|15224134	putative inorganic pyrophosphatase [Arabidopsis thaliana]	4	0.93828	0.580773	1.03211	0.815286	0.943728	0.637339	1.12933	0.577432	0.93583	0.656181	0.951383	0.696544
1074	5.56	5.01	24.63	gi|15226781	transketolase family protein [Arabidopsis thaliana]	5	0.927708	0.648818	1.11108	0.240172	1.01993	0.838433	0.82762	0.149286	0.996873	0.969519	0.98581	0.937028
1075	5.55	5.56	37.4	gi|15221692	pyruvate dehydrogenase E1 alpha subunit [Arabidopsis thaliana]	4	1.19935	0.568143	1.13811	0.56597	1.13066	0.704564	1.02094	0.91784	1.07922	0.491697	1.05271	0.86268
1076	5.54	5.55	39.48	gi|15221798	60S ribosomal protein L6	6	1.17031	0.358521	1.15643	0.512823	1.44955	0.340625	0.900846	0.482496	1.24867	0.266549	1.11239	0.816411
1077	5.52	9.72	60.83	gi|15217568	ATRAB11C (ARABIDOPSIS RAB GTPASE HOMOLOG A2A); GTP binding [Arabidopsis thaliana]	5	1.01927	0.961265	1.21166	0.581218	0.937325	0.842836	1.0849	0.758289	1.08415	0.742284	1.09259	0.501521
1078	5.52	5.52	41.26	gi|30693285	APE1 (ACCLIMATION OF PHOTOSYNTHESIS TO ENVIRONMENT) [Arabidopsis thaliana]	7	1.01616	0.915953	0.992347	0.929011	0.882878	0.306264	1.06079	0.698462	1.12019	0.248804	0.973861	0.757704
1079	5.52	5.52	15.61	gi|30692186	inositol monophosphatase family protein [Arabidopsis thaliana]	3	1.14699	0.296856	0.967491	0.724836	0.973072	0.769885	1.07912	0.575445	1.00202	0.989711	1.1048	0.50708
1080	5.51	8.48	45.62	gi|15227700	Ran binding protein	5	0.701243	0.17289	0.648344	0.172545	0.810903	0.423515	1.80288	0.306774	1.04006	0.726035	2.58232	0.110805
1081	5.48	5.52	21.42	gi|30698088	ASN2 (ASPARAGINE SYNTHETASE 2); asparagine synthase (glutamine-hydrolyzing) [Arabidopsis thaliana]	4	1.09352	0.483007	1.00598	0.959698	0.986331	0.907129	0.903618	0.430437	1.10027	0.451014	0.936054	0.856
1082	5.48	5.52	15.72	gi|22327934	glycosyl hydrolase family 17 protein [Arabidopsis thaliana]	3	1.08872	0.7272	1.25065	0.266045	1.18781	0.332859	1.00677	0.957027	1.0612	0.709398	1.02086	0.958914
1083	5.45	5.49	33.05	gi|18408126	unknown protein	5	0.982623	0.809712	0.771563	0.0526111	0.824422	0.139801	0.884314	0.210497	0.85253	0.0813897	0.833005	0.297812
1084	5.45	5.47	24.42	gi|15230955	cell elongation protein, Dwarf1 [Arabidopsis thaliana]	4	1.01603	0.874492	1.03481	0.737904	0.991005	0.939948	1.00358	0.971936	1.44053	0.0569943	1.19577	0.755944
1085	5.45	5.45	53.13	gi|15220021	unknown protein [Arabidopsis thaliana]	4	1.02956	0.802222	1.02035	0.784397	0.957721	0.559999	1.07122	0.642454	1.02482	0.737556	1.05673	0.852067
1086	5.45	5.45	24.53	gi|15231383	unknown protein [Arabidopsis thaliana]	3	0.917974	0.429606	0.986968	0.893076	0.947367	0.593527	0.981966	0.89063	0.901479	0.347023	1.02618	0.845717
1087	5.41	5.5	33.82	gi|15223003	phosphoribosylanthranilate isomerase	3	1.21605	0.305799	1.1279	0.464274	1.26513	0.260124	0.830832	0.318706	1.05068	0.746973	0.868359	0.440618
1088	5.4	5.51	22.07	gi|15227742	ferrochelatase II [Arabidopsis thaliana]	4	1.05554	0.572152	0.973712	0.882423	0.976691	0.881726	0.994265	0.975018	0.970291	0.876311	0.796494	0.484419
1089	5.4	5.49	25.42	gi|22331787	uridine 5'-monophosphate synthase / UMP synthase (PYRE-F) (UMPS) [Arabidopsis thaliana]	4	1.09627	0.286801	1.10348	0.309809	0.984294	0.841716	0.946967	0.779664	1.07701	0.368724	1.10243	0.493922
1090	5.39	5.39	17.9	gi|15224034	unknown protein [Arabidopsis thaliana]	3	0.938712	0.519645	1.09712	0.364416	1.02528	0.792109	0.785524	0.0753718	0.929666	0.472965	0.805997	0.0962664
1091	5.38	5.4	29.55	gi|15241423	putative protein [Arabidopsis thaliana]	6	1.05406	0.745125	0.967139	0.831794	1.13217	0.750001	0.787028	0.379833	1.62906	0.149945	0.939863	0.685373
1092	5.38	5.38	20.44	gi|18416643	aldose 1-epimerase family protein [Arabidopsis thaliana]	3	1.02146	0.881693	1.1286	0.32886	0.977925	0.910456	1.05141	0.601784	1.11986	0.29959	1.21111	0.617175
1093	5.36	5.4	23.4	gi|18417441	thioredoxin family protein [Arabidopsis thaliana]	5	1.03991	0.747662	1.07093	0.584062	0.9482	0.666957	0.930024	0.77791	0.824655	0.400203	0.745145	0.385192
1094	5.35	9.68	56.21	gi|15225103	putative glutathione peroxidase [Arabidopsis thaliana]	7	1.04192	0.624768	1.11808	0.254031	1.12475	0.231116	0.993915	0.941425	1.00356	0.96559	0.876018	0.299839
1095	5.35	5.35	24.63	gi|15242870	purple acid phosphatase 26	7	1.08464	0.414355	1.13733	0.338032	1.30674	0.101583	1.04586	0.734952	1.02238	0.877867	1.07112	0.727744
1096	5.32	5.4	24.31	gi|15217924	glutamyl-tRNA reductase, putative [Arabidopsis thaliana]	3	1.11661	0.236775	0.969223	0.794359	0.956023	0.598504	0.977904	0.953208	1.0974	0.30259	1.05655	0.764923
1097	5.32	5.38	34.72	gi|30696431	naphthoate synthase, putative / dihydroxynaphthoic acid synthetase, putative / DHNA synthetase, putative [Arabidopsis thaliana]	4	0.930801	0.571139	0.958839	0.689596	0.971444	0.747103	0.978903	0.83753	0.937838	0.484071	1.03627	0.791952
1098	5.32	5.34	20.84	gi|7269553	putative DNA binding protein [Arabidopsis thaliana]	4	0.971234	0.821314	1.11494	0.558079	1.06465	0.724573	1.00889	0.944487	1.00455	0.97143	0.796843	0.408559
1099	5.32	5.32	19.38	gi|15218972	29 kDa ribonucleoprotein, chloroplast, putative / RNA-binding protein cp29, putative [Arabidopsis thaliana]	3	0.892046	0.574717	0.757872	0.390799	0.699962	0.451205	1.04784	0.718853	0.863261	0.37673	0.591875	0.873825
1100	5.3	5.34	43.55	gi|18399662	dienelactone hydrolase family protein [Arabidopsis thaliana]	4	0.924677	0.362237	0.897768	0.41712	0.907085	0.276103	1.0056	0.96036	0.888482	0.419323	0.91942	0.335603
1101	5.29	5.29	34.23	gi|30685197	short-chain dehydrogenase/reductase (SDR) family protein [Arabidopsis thaliana]	4	0.8385	0.174225	0.887953	0.381053	0.935581	0.678723	1.00748	0.968018	1.09596	0.711723	1.00827	0.9493
1102	5.29	5.29	24.66	gi|15230382	cinnamyl alcohol dehydrogenase [Arabidopsis thaliana]	4	0.953473	0.765604	1.17593	0.263213	1.10067	0.593244	0.825685	0.136276	1.04859	0.654266	0.715505	0.272003
1103	5.28	5.38	29.97	gi|15233642	cinnamyl-alcohol dehydrogenase ELI3-1 [Arabidopsis thaliana]	4	1.18559	0.488885	1.0608	0.571974	1.10073	0.515616	0.964484	0.836104	0.967966	0.806118	0.951902	0.880554
1104	5.27	5.35	26.49	gi|15242339	flavonol synthase (FLS) (sp Q96330) [Arabidopsis thaliana]	3	0.872028	0.159239	1.21185	0.0820834	1.08994	0.636588	0.968946	0.883039	1.13185	0.436192	0.926439	0.39973
1105	5.27	5.27	15.63	gi|15242462	octicosapeptide/Phox/Bem1p (PB1) domain-containing protein	4	1.02051	0.838043	1.04842	0.640963	0.823023	0.154364	1.04717	0.648467	0.883197	0.290641	1.02241	0.920951
1106	5.26	5.26	45.81	gi|18391169	unknown protein [Arabidopsis thaliana]	2	1.2412	0.310516	1.07407	0.609054	0.901559	0.560938	1.00532	0.985995	0.925401	0.650022	0.970861	0.951781
1107	5.23	5.25	23.69	gi|22328976	PPI1 (PROTON PUMP INTERACTOR 1) [Arabidopsis thaliana]	6	1.0616	0.727355	1.10671	0.693765	1.06595	0.551406	0.997131	0.988625	1.09807	0.595654	1.1136	0.788593
1108	5.23	5.23	20.85	gi|15240679	unknown protein [Arabidopsis thaliana]	8	0.877624	0.345224	0.736269	0.101877	0.9509	0.682718	0.905939	0.448633	0.897335	0.411854	0.899337	0.421357
1109	5.21	10.52	46.18	gi|18407710	NRS/ER (NUCLEOTIDE-RHAMNOSE SYNTHASE/EPIMERASE-REDUCTASE) [Arabidopsis thaliana]	8	0.958572	0.81361	1.09568	0.501138	1.09889	0.454242	1.03514	0.761425	1.00669	0.952442	1.03751	0.747071
1110	5.21	5.21	23.06	gi|18390964	ATAMI1 (AMIDASE-LIKE PROTEIN 1); amidase [Arabidopsis thaliana]	4	0.965499	0.753425	1.0754	0.472737	0.953154	0.744927	0.908611	0.4541	1.05369	0.642199	0.950014	0.798301
1111	5.2	5.25	49.49	gi|15242951	unknown protein [Arabidopsis thaliana]	3	1.04945	0.682428	0.922169	0.572095	0.996795	0.974243	1.05003	0.612208	0.967677	0.827605	1.01331	0.956139
1112	5.19	5.5	27.19	gi|15237594	ATERS/ERS/OVA3 (OVULE ABORTION 3); glutamate-tRNA ligase [Arabidopsis thaliana]	5	1.07248	0.306222	1.01897	0.898745	0.945117	0.618555	0.909686	0.713021	1.00675	0.962682	0.963338	0.942937
1113	5.19	5.19	29.08	gi|15227952	cold-regulated protein cor15b precursor	3	0.690991	0.166495	0.53194	0.23826	0.788509	0.251143	0.793227	0.671352	1.2683	0.364779	1.76754	0.16516
1114	5.18	5.2	42.08	gi|18401322	SE (SERRATE); transcription factor [Arabidopsis thaliana]	4	1.09347	0.566109	1.14318	0.516853	1.09653	0.589275	1.07048	0.711871	0.921046	0.429727	1.23631	0.143563
1115	5.17	5.27	18.65	gi|42567849	proline-rich family protein [Arabidopsis thaliana]	4	0.876594	0.408604	0.895545	0.347522	1.07647	0.496608	0.980085	0.840656	0.923268	0.458361	1.11066	0.353421
1116	5.17	5.24	44.86	gi|15241124	putative cytidine deaminase - like [Arabidopsis thaliana]	3	0.987892	0.899027	1.12947	0.457746	1.11108	0.338051	0.907838	0.365224	0.981412	0.843831	1.02447	0.800343
1117	5.17	5.22	25.21	gi|15239974	GTP-binding protein-like [Arabidopsis thaliana]	3	0.355912	0.126993	0.705181	0.342088	0.914782	0.709061	1.09595	0.609292	1.2125	0.179159	2.23082	0.344066
1118	5.16	5.16	17.85	gi|18425101	DGL1 (defective glycosylation 1); dolichyl-diphosphooligosaccharide-protein glycotransferase [Arabidopsis thaliana]	3	1.40713		1.01321		0.90181		0.747714		1.06976		0.707899
1119	5.15	5.19	25.46	gi|15236331	hypothetical protein [Arabidopsis thaliana]	3	0.991956	0.93921	0.833033	0.180933	0.921466	0.536305	1.23441	0.301842	1.02184	0.889537	1.01999	0.929106
1120	5.13	5.13	20.74	gi|15232946	tRNA synthetase class I (W and Y) family protein [Arabidopsis thaliana]	4	1.03575	0.887002	1.00332	0.977231	0.996185	0.978609	0.989252	0.978219	1.08277	0.739112	1.16331	0.707055
1121	5.12	31.19	62.17	gi|15232468	mitochondrial NAD-dependent malate dehydrogenase	32	0.703683	0.174845	0.776506	0.237615	0.79395	0.279863	0.960194	0.901527	1.12387	0.473917	1.3557	0.201095
1122	5.12	13.66	27.78	gi|18406468	MTHFR2 (METHYLENETETRAHYDROFOLATE REDUCTASE 2); methylenetetrahydrofolate reductase (NADPH) [Arabidopsis thaliana]	8	1.2071	0.191479	1.1738	0.127463	1.12091	0.328661	0.717331	0.085957	0.989111	0.910317	0.87531	0.187348
1123	5.11	5.2	39.69	gi|15231785	unknown protein [Arabidopsis thaliana]	5	0.984193	0.923516	0.941905	0.739074	1.00953	0.932193	0.99459	0.961563	1.06738	0.575257	1.04256	0.719822
1124	5.11	5.15	19.82	gi|79313221	ECT2 [Arabidopsis thaliana]	3	0.926912	0.512481	1.18883	0.247792	1.13669	0.528093	0.86622	0.464069	1.00847	0.92845	0.80503	0.423722
1125	5.11	5.13	18.82	gi|18409618	anthranilate phosphoribosyltransferase, putative [Arabidopsis thaliana]	4	0.981271	0.892356	0.986169	0.919758	0.996266	0.968426	1.08733	0.591878	1.05049	0.616783	1.00109	0.997559
1126	5.11	5.11	32.41	gi|15225288	unknown protein [Arabidopsis thaliana]	6	0.897937	0.586945	0.963135	0.819524	0.939844	0.580708	1.11067	0.382934	0.998734	0.990684	1.01721	0.898613
1127	5.11	5.11	19.83	gi|4741197	aldose 1-epimerase-like protein	4	1.12786	0.631241	1.31111	0.254627	1.47598	0.181682	0.976312	0.866835	1.21834	0.332864	1.25024	0.299945
1128	5.11	5.11	54.96	gi|15241510	unknown protein [Arabidopsis thaliana]	5	0.772532	0.568718	0.864154	0.605072	0.874487	0.527455	1.0092	0.953319	0.87017	0.635438	1.17866	0.416043
1129	5.1	5.16	33.43	gi|15240940	hydrolase, alpha/beta fold family protein [Arabidopsis thaliana]	4	0.902205	0.399361	0.841948	0.21609	0.922134	0.493122	0.951299	0.839934	0.916139	0.695823	0.871091	0.797144
1130	5.09	5.12	25.3	gi|30686401	phosphoglucosamine mutase family protein [Arabidopsis thaliana]	3	0.988723	0.907231	0.97916	0.894408	1.06334	0.770073	1.01697	0.926185	1.05939	0.561417	0.759234	0.788818
1131	5.08	5.08	29.89	gi|15237122	putative protein [Arabidopsis thaliana]	3	1.03855	0.690655	1.1858	0.174526	1.08225	0.439123	0.893348	0.539379	0.983519	0.859682	0.927908	0.663418
1132	5.07	7.08	32.11	gi|15230945	RNA helicase, putative [Arabidopsis thaliana]	3	1.12164	0.33629	1.0729	0.526264	1.06186	0.576968	0.984295	0.894103	1.1717	0.225477	1.26973	0.120488
1133	5.06	5.03	43.93	gi|18414305	unknown protein	2	0.836972	0.210788	0.714919	0.0285787	1.03731	0.770178	0.995862	0.986099	0.987769	0.951502	0.974558	0.911242
1134	5.05	5.05	28.71	gi|15237153	unknown protein	4	0.98969	0.937414	0.833629	0.330461	0.807051	0.496625	0.97435	0.841873	1.01609	0.902414	0.812786	0.774058
1135	5.04	5.06	26.44	gi|18378884	short-chain dehydrogenase/reductase (SDR) family protein [Arabidopsis thaliana]	4	1.0688	0.421242	0.917425	0.49138	1.08335	0.489968	0.914897	0.612856	1.11805	0.320457	0.887715	0.606878
1136	5.03	5.05	18.52	gi|15225578	putative serine protease [Arabidopsis thaliana]	3	1.16109	0.379483	1.19306	0.544068	1.0189	0.936201	1.02006	0.948282	0.908675	0.632059	0.820375	0.578865
1137	5.02	5.06	32.52	gi|15222218	MAP1C (METHIONINE AMINOPEPTIDASE 1B); metalloexopeptidase [Arabidopsis thaliana]	3	0.883782	0.418811	0.846813	0.499218	0.93671	0.718066	0.920115	0.387572	0.924866	0.410241	0.905201	0.367771
1138	5.01	6.16	26.48	gi|15218940	pyruvate dehydrogenase e1 alpha subunit, putative [Arabidopsis thaliana]	4	0.881359	0.319014	0.957281	0.670795	1.07318	0.510141	1.04001	0.843479	0.96484	0.726246	1.23506	0.215809
1139	5.01	5.05	33.21	gi|18422466	unknown protein	2	0.947657	0.762418	0.948655	0.703848	0.766556	0.311712	1.506	0.542988	0.922571	0.765847	1.05584	0.927444
1140	5	5	56.43	gi|15239718	cytochrome b5 (dbj|BAA74840.1) [Arabidopsis thaliana]	3	0.914858	0.533723	1.0372	0.775061	0.952222	0.707677	1.07218	0.609295	1.01528	0.903256	1.22169	0.292028
1141	4.99	34.94	78.37	gi|15235503	putative photosystem I reaction center subunit II precursor [Arabidopsis thaliana]	51	1.07802		0.947014		0.872161		0.792262		0.842074		0.556619
1142	4.97	6.86	27.06	gi|15241018	ferritin 1 precursor [Arabidopsis thaliana]	11	1.00162	0.987412	1.00256	0.979805	1.06172	0.530402	1.11909	0.234344	1.00078	0.992443	1.31762	0.0252474
1143	4.97	4.97	41.51	gi|79324889	ATOEP16-3; protein translocase [Arabidopsis thaliana]	3	1.0642	0.707813	1.10949	0.561642	1.08743	0.627796	1.12653	0.520884	1.09943	0.590914	1.01461	0.927958
1144	4.96	4.96	46.51	gi|15233044	ribosomal protein S27 [Arabidopsis thaliana]	4	1.03306	0.799022	0.891016	0.453984	1.05239	0.69813	0.887508	0.442539	1.21279	0.304144	1.23525	0.580004
1145	4.95	4.96	17.87	gi|79607896	jacalin lectin family protein	3	0.977983	0.811819	1.23891	0.121329	1.45457	0.0528261	1.07271	0.481928	1.2661	0.102893	1.13903	0.675885
1146	4.93	4.93	33.7	gi|15230110	hydrolase, alpha/beta fold family protein [Arabidopsis thaliana]	5	0.969578	0.808124	1.04771	0.720793	0.93259	0.804101	0.892367	0.457963	0.913446	0.530375	0.925705	0.619137
1147	4.92	5.07	21.52	gi|15220209	unknown protein [Arabidopsis thaliana]	3	1.16425	0.201096	1.06578	0.513272	1.02623	0.779123	0.938979	0.812384	1.49232	0.0577582	1.11233	0.648806
1148	4.92	4.92	13.41	gi|15230864	glutamyl-tRNA(Gln) amidotransferase, putative [Arabidopsis thaliana]	3	1.14963	0.338021	0.938726	0.604471	1.03128	0.757161	1.68548	0.337195	1.03439	0.831385	4.15474	0.127333
1149	4.9	4.95	27.18	gi|30694324	D-CDES (D-CYSTEINE DESULFHYDRASE); 1-aminocyclopropane-1-carboxylate deaminase/ D-cysteine desulfhydrase/ catalytic [Arabidopsis thaliana]	4	1.03094	0.843701	1.1231	0.488073	0.97665	0.924999	0.854766	0.530858	0.9903	0.950263	0.763333	0.470353
1150	4.89	4.93	16.7	gi|15240485	ATMAP65-1 (MICROTUBULE-ASSOCIATED PROTEINS 65-1); microtubule binding [Arabidopsis thaliana]	3	0.885123		0.94878		0.934275		1.38461		1.01345		1.51788
1151	4.89	4.89	32.63	gi|79321384	chromatin protein family [Arabidopsis thaliana]	5	0.946029	0.564551	1.14243	0.172968	1.10372	0.499291	0.919641	0.648749	0.944878	0.528001	0.868692	0.449367
1152	4.89	4.89	35.11	gi|79351187	unknown protein [Arabidopsis thaliana]	3	0.922136	0.777312	1.02817	0.938061	1.03779	0.896382	1.14031	0.447881	0.945766	0.76736	0.894646	0.845972
1153	4.86	4.9	53.38	gi|15223016	histone H2B	6	1.13215	0.542166	1.11947	0.37231	1.53038	0.144159	0.922684	0.430644	1.45384	0.0242961	1.48624	0.174328
1154	4.84	4.85	49.32	gi|15238809	40S ribosomal protein S16	3	1.05174	0.859883	1.17317	0.322053	1.32676	0.158414	0.695059	0.156937	1.16233	0.225156	0.888455	0.473597
1155	4.83	4.83	19.48	gi|18410709	VLN3 (VILLIN 3); actin binding [Arabidopsis thaliana]	3	0.895594	0.475974	0.879583	0.405226	1.01962	0.891179	0.874604	0.251755	1.20802	0.145412	1.17094	0.191741
1156	4.82	4.82	7.708	gi|15240941	tryptophan synthase-related [Arabidopsis thaliana]	2	1.11792	0.478979	1.49458	0.380691	1.3115	0.395745	0.957091	0.801349	1.1604	0.388949	1.35014	0.305402
1157	4.81	4.99	26.92	gi|15238036	unknown protein	3	1.18216	0.0936169	1.03544	0.676864	1.2809	0.0533295	0.949279	0.732667	1.09496	0.308534	0.743856	0.200283
1158	4.79	4.84	18.02	gi|30684169	C-terminal processing protease, putative [Arabidopsis thaliana]	3	1.15105	0.626171	1.10384	0.550735	0.991766	0.954476	1.02411	0.956303	0.839285	0.515203	1.20946	0.816494
1159	4.79	4.82	20	gi|15234382	putative protein [Arabidopsis thaliana]	3	0.934455	0.57453	0.823047	0.145667	0.873802	0.247202	1.08757	0.662676	0.832245	0.161423	0.942288	0.749308
1160	4.79	4.79	11.47	gi|15232149	SDH2-1 (succinate dehydrogenase 2-1) [Arabidopsis thaliana]	3	1.05804	0.547061	1.21274	0.215224	1.30301	0.0506187	1.01396	0.914677	0.887267	0.246961	1.27739	0.246225
1161	4.78	4.82	14.8	gi|15227607	phosphoribosylformimino-5-aminoimidazole carboxamide ribotide isomerase [Arabidopsis thaliana]	3	1.05086	0.602231	1.01086	0.921198	0.969489	0.809507	1.06572	0.597049	1.00966	0.916199	0.923814	0.713775
1162	4.75	32.8	66.67	gi|18415155	2-cys peroxiredoxin, chloroplast, putative [Arabidopsis thaliana]	42	0.816117	0.152085	0.838744	0.095155	0.839351	0.0966814	1.28808	0.410224	1.04093	0.723767	1.15839	0.725396
1163	4.73	5.12	28.85	gi|15225337	unknown protein [Arabidopsis thaliana]	4	1.03205	0.808187	0.84964	0.35317	0.872675	0.407243	1.13087	0.44172	1.01461	0.910506	1.04734	0.922977
1164	4.73	4.76	25.85	gi|30695549	tRNA synthetase class II (G, H, P and S) family protein [Arabidopsis thaliana]	5	1.05011	0.615027	1.06558	0.524522	1.16109	0.215514	0.916347	0.405471	1.10253	0.36273	1.19157	0.531283
1165	4.72	4.83	38.75	gi|15236498	enoyl-CoA hydratase	2	1.1339	0.596194	1.10297	0.645121	1.20384	0.545635	0.941771	0.767751	1.15837	0.247179	1.04448	0.890237
1166	4.71	4.76	23.55	gi|30690426	threonyl-tRNA synthetase / threonine--tRNA ligase (THRRS) [Arabidopsis thaliana]	3	1.15682	0.213922	1.08044	0.567792	1.0705	0.596275	0.834911	0.25345	1.04179	0.765257	0.966433	0.714159
1167	4.69	4.71	18.91	gi|15237500	AGD8 (ARF-GAP DOMAIN 8); DNA binding [Arabidopsis thaliana]	3	1.1822	0.143808	1.10927	0.308842	1.1374	0.482861	1.118	0.272957	1.01099	0.90384	0.657716	0.322293
1168	4.68	4.68	20.24	gi|15217553	unknown protein [Arabidopsis thaliana]	3	0.751139	0.231072	0.77047	0.252193	0.855375	0.388699	1.12408	0.544116	1.25459	0.284104	1.43971	0.2424
1169	4.67	4.67	58.18	gi|15236954	acidic ribosomal protein p1 [Arabidopsis thaliana]	4	0.764364	0.477289	0.821889	0.681426	0.860816	0.4933	0.928861	0.602838	0.913897	0.765378	0.853188	0.664038
1170	4.65	4.67	35.9	gi|42571541	unknown protein	4	1.37637		0.860035		0.653538		0.85451		0.818725		0.781669
1171	4.65	4.65	54.08	gi|15224171	putative RSZp22 splicing factor [Arabidopsis thaliana]	4	1.18779		1.14584		1.02116		1.20084		0.955892		0.691819
1172	4.63	4.64	51.13	gi|18398623	SYP71 (SYNTAXIN OF PLANTS 71) [Arabidopsis thaliana]	6	1.17555	0.405389	1.09222	0.589627	0.984232	0.882051	0.89229	0.346545	1.14827	0.444253	0.906753	0.604487
1173	4.62	7.67	29.9	gi|15237739	ROC7 (rotamase CyP 7); peptidyl-prolyl cis-trans isomerase [Arabidopsis thaliana]	5	0.851186	0.381861	0.950974	0.914873	0.878017	0.858762	1.14718	0.551786	1.00216	0.99391	0.740296	0.633895
1174	4.62	4.76	26.54	gi|15224315	putative ADP ribosylation factor 1 GTPase activating protein [Arabidopsis thaliana]	4	0.977598		1.09167		0.909858		1.17043		1.09949		0.588752
1175	4.62	4.71	24.78	gi|15220811	hypothetical protein [Arabidopsis thaliana]	9	0.925189	0.467946	1.11832	0.32378	0.957168	0.671441	1.0018	0.989737	0.944829	0.594061	1.06778	0.554744
1176	4.62	4.65	27.4	gi|15222496	phosphoribosyl-ATP pyrophosphohydrolase	4	0.989179	0.977235	0.941954	0.938403	0.805432	0.50619	0.875896	0.538513	0.960004	0.923807	1.02359	0.942893
1177	4.62	4.62	15.01	gi|15237703	octicosapeptide/Phox/Bem1p (PB1) domain-containing protein [Arabidopsis thaliana]	3	0.988427	0.934172	1.04496	0.907809	0.960737	0.782704	1.02013	0.888048	0.991432	0.966375	1.50324	0.285631
1178	4.61	4.63	19.81	gi|30695795	pyridoxamine 5'-phosphate oxidase-related [Arabidopsis thaliana]	4	0.951586	0.764497	1.09643	0.624627	0.970281	0.822404	1.03546	0.835161	0.978687	0.872326	1.26344	0.550426
1179	4.6	4.7	14.97	gi|15221437	ATXYL1/XYL1 (ALPHA-XYLOSIDASE 1); alpha-N-arabinofuranosidase/ hydrolase, hydrolyzing O-glycosyl compounds / xylan 1,4-beta-xylosidase [Arabidopsis thaliana]	4	0.961466	0.84659	0.917215	0.55974	1.02029	0.916886	1.07162	0.803034	1.17228	0.160822	1.45069	0.691673
1180	4.58	4.64	34.96	gi|79319275	structural constituent of ribosome	5	1.01545	0.925942	0.961349	0.741461	1.08048	0.685899	0.704801	0.0298351	1.38942	0.0575039	0.645829	0.0593061
1181	4.57	4.8	30.74	gi|79327017	clathrin adaptor complexes medium subunit-related [Arabidopsis thaliana]	3	1.18059	0.516874	1.03661	0.778388	1.02457	0.833881	0.876019	0.652356	1.22276	0.190753	1.10827	0.882816
1182	4.57	4.58	38.26	gi|15227564	putative proliferating cell nuclear antigen, PCNA [Arabidopsis thaliana]	3	1.09989	0.623313	1.10018	0.467233	1.07236	0.699972	0.908713	0.711331	1.0223	0.851651	0.892413	0.344649
1183	4.57	4.58	36.87	gi|15237320	putative protein [Arabidopsis thaliana]	3	0.924802	0.681124	0.986337	0.9059	0.896639	0.664724	1.00153	0.995951	0.840628	0.210261	0.961665	0.938261
1184	4.57	4.57	19.23	gi|15223615	unknown protein [Arabidopsis thaliana]	3	0.806726	0.401841	1.01288	0.957558	0.927909	0.610806	1.06751	0.532381	0.901689	0.355195	1.03766	0.949564
1185	4.56	4.67	31.49	gi|15230505	putative protein [Arabidopsis thaliana]	2	0.873313	0.411033	0.850475	0.183463	0.872735	0.307989	1.26879	0.392055	0.917564	0.400021	1.31545	0.416055
1186	4.55	4.75	18.85	gi|15219853	hypothetical protein [Arabidopsis thaliana]	3	0.907296	0.511937	1.04419	0.741896	0.906126	0.506492	0.711881	0.186003	0.770168	0.297946	0.701617	0.283961
1187	4.55	4.67	16.06	gi|15234875	acyl carrier - like protein [Arabidopsis thaliana]	2	0.820157	0.0973438	0.766144	0.0826446	0.874692	0.207877	1.63076	0.417421	1.51256	0.0161631	2.29952	0.309189
1188	4.55	4.55	24.44	gi|15241528	asparaginase [Arabidopsis thaliana]	2	1.14644	0.435325	1.08536	0.561708	1.15828	0.434144	1.00429	0.972567	1.04064	0.757097	1.17174	0.356751
1189	4.54	6.82	53.01	gi|15235709	adenine phosphoribosyltransferase (EC 2.4.2.7) - like protein [Arabidopsis thaliana]	6	1.00242	0.994743	0.979664	0.872785	0.932578	0.783222	0.989547	0.934327	0.948567	0.693425	1.02909	0.826441
1190	4.54	4.55	44.63	gi|30693729	unknown protein [Arabidopsis thaliana]	4	0.888529	0.373321	0.816664	0.120009	1.18315	0.255366	1.06708	0.534046	1.0043	0.965972	1.23535	0.24293
1191	4.54	4.55	14.66	gi|15224625	TIC55 (TRANSLOCON AT THE INNER ENVELOPE MEMBRANE OF CHLOROPLASTS 55); oxidoreductase [Arabidopsis thaliana]	2	1.2297	0.110389	1.07803	0.474668	0.995257	0.962114	0.944823	0.581066	1.08885	0.414305	1.10283	0.619184
1192	4.51	4.51	20.83	gi|15235669	putative protein [Arabidopsis thaliana]	3	1.03668	0.729472	1.05853	0.576477	1.14186	0.261383	1.00207	0.986798	1.01054	0.91961	1.03713	0.830928
1193	4.5	4.56	38.31	gi|15239935	sorting nexin-like protein [Arabidopsis thaliana]	3	1.15874	0.386359	1.12237	0.461744	1.13341	0.435607	1.22658	0.317291	1.10587	0.720194	1.22951	0.351082
1194	4.49	11.77	45.69	gi|15227831	putative thioredoxin reductase [Arabidopsis thaliana]	6	0.934301	0.630337	1.20213	0.328589	0.932776	0.623952	1.09944	0.531393	1.0406	0.768089	1.05138	0.838429
1195	4.48	4.87	50.7	gi|15239978	ferripyochelin-binding protein-like [Arabidopsis thaliana]	6
1196	4.47	4.47	44.9	gi|15237509	carnitine/acylcarnitine translocase-like protein [Arabidopsis thaliana]	3	1.1048	0.453757	1.04919	0.698587	0.983132	0.887171	0.991023	0.949016	1.03545	0.785686	0.755813	0.784214
1197	4.47	4.47	33.6	gi|18394580	immunophilin	2	0.940579	0.647648	0.791809	0.42929	0.475325	0.214311	0.787038	0.269959	0.843801	0.336149	0.909259	0.860124
1198	4.46	5.08	59.09	gi|15238550	actin depolymerizing factor 3 - like protein [Arabidopsis thaliana]	5	0.982125	0.890644	0.996949	0.97769	1.00647	0.964253	1.03936	0.714846	1.06734	0.40207	1.01293	0.965549
1199	4.45	4.45	25.52	gi|15225913	aquaporin (plasma membrane intrinsic protein 1B) [Arabidopsis thaliana]	5	1.24667	0.412025	1.22318	0.359758	1.1193	0.3533	0.824455	0.199405	1.27533	0.121139	0.625541	0.0895322
1200	4.44	4.49	25.62	gi|18410982	SKP1 (ARABIDOPSIS SKP1 HOMOLOGUE); ubiquitin-protein ligase [Arabidopsis thaliana]	3	0.93718	0.465877	1.01511	0.869288	0.91248	0.323307	1.02269	0.893627	0.947206	0.685365	0.8695	0.486478
1201	4.43	4.52	39.86	gi|18410886	phenylalanyl-tRNA synthetase class IIc family protein [Arabidopsis thaliana]	6	0.926359	0.430679	0.912044	0.357471	1.05286	0.610112	0.895982	0.475152	1.01119	0.902421	0.896903	0.275979
1202	4.43	4.51	31.51	gi|15230822	immunophilin (FKBP15-1) [Arabidopsis thaliana]	3	0.91231	0.535837	0.877161	0.423474	0.912717	0.53539	1.453	0.616755	0.965723	0.813937	1.32222	0.876214
1203	4.43	4.46	56.34	gi|15223233	unknown protein	3	1.03289	0.781148	1.13257	0.347708	1.20674	0.205465	1.06955	0.578406	1.09174	0.481948	0.750234	0.291109
1204	4.43	4.44	56.82	gi|15232644	putative cytochrome c oxidase subunit Vb [Arabidopsis thaliana]	5	0.794966	0.18185	0.82131	0.344443	0.990798	0.976405	1.10312	0.508001	1.0572	0.67878	1.16612	0.713032
1205	4.42	4.43	20.52	gi|15219217	putative inosine-5-monophosphate dehydrogenase [Arabidopsis thaliana]	3	1.18065	0.264609	1.1381	0.421621	1.08447	0.657846	0.826656	0.156898	0.876862	0.264896	0.834021	0.206064
1206	4.42	4.42	35	gi|15242089	60S acidic ribosomal protein P3 (RPP3B) [Arabidopsis thaliana]	11	0.728187	0.165863	0.952061	0.725079	0.913248	0.510922	1.32498	0.297646	0.94129	0.669833	1.36411	0.1245
1207	4.41	4.66	15.57	gi|42561840	glycoside hydrolase family 2 protein [Arabidopsis thaliana]	2	1.01622	0.859727	1.01289	0.875797	0.946446	0.503234	0.988794	0.949781	1.00147	0.987037	0.771835	0.681129
1208	4.4	6.47	43.52	gi|15238542	GTP-binding protein ara-3	4	1.06136	0.74893	0.949952	0.803127	1.27771	0.463997	1.33642	0.336337	1.36973	0.0227029	1.35935	0.313005
1209	4.39	4.39	31.4	gi|18398480	armadillo/beta-catenin repeat family protein [Arabidopsis thaliana]	3	1.06079	0.657356	1.03644	0.778858	0.987707	0.920755	0.949785	0.694069	0.937734	0.632885	0.944504	0.666658
1210	4.36	4.46	11.17	gi|15229064	60S ribosomal protein L13, BBC1 protein [Arabidopsis thaliana]	2	1.00756	0.954037	0.980684	0.891768	1.36604	0.135143	0.846556	0.47607	1.11847	0.232678	1.04439	0.797637
1211	4.36	4.4	16.37	gi|18410730	3-chloroallyl aldehyde dehydrogenase	2	1.14788	0.637528	1.22089	0.584181	1.21788	0.572225	0.956245	0.646029	0.971042	0.757097	0.807792	0.272656
1212	4.35	4.39	25.08	gi|42571535	PSP (3-PHOSPHOSERINE PHOSPHATASE) [Arabidopsis thaliana]	3	1.0246	0.841949	0.997259	0.984114	0.98468	0.899427	1.06363	0.771985	0.945564	0.658112	0.893666	0.46015
1213	4.34	4.41	13.45	gi|15232282	protein synthesis initiation factor	3	1.21174	0.158572	1.02605	0.906318	1.38818	0.293377	1.21493	0.553018	1.14192	0.280395	1.71613	0.279281
1214	4.34	4.34	43.36	gi|22326744	carbon-nitrogen hydrolase family protein [Arabidopsis thaliana]	2	0.979259	0.941431	0.901006	0.377232	0.93748	0.744145	1.16553	0.356157	1.01503	0.889552	1.18905	0.483261
1215	4.34	4.34	33.82	gi|15217660	plastid ribosomal protein S6, putative [Arabidopsis thaliana]	10	0.866063	0.240812	0.822768	0.257119	0.868258	0.247428	1.11685	0.73372	0.895429	0.423652	0.952286	0.947727
1216	4.34	4.34	22.73	gi|15233226	60S ribosomal protein L23A (RPL23A)	2	1.15462	0.251371	1.02719	0.809893	1.65124	0.0455286	0.882882	0.620566	1.23033	0.139276	1.30852	0.310422
1217	4.32	4.81	16.78	gi|22326761	G6PD2 (GLUCOSE-6-PHOSPHATE DEHYDROGENASE 2); glucose-6-phosphate 1-dehydrogenase [Arabidopsis thaliana]	2	0.870117		1.10511		0.847098		0.74266		1.08513		0.369562
1218	4.32	4.39	23.81	gi|15217894	acyl carrier family protein / ACP family protein [Arabidopsis thaliana]	2	1.11568	0.650624	0.824849	0.151303	0.950836	0.540844	1.17828	0.595009	1.25629	0.0519176	1.63003	0.374048
1219	4.32	4.34	29.58	gi|15227376	esterase, putative [Arabidopsis thaliana]	4	1.02996	0.852489	1.12324	0.451652	1.10651	0.332034	1.07774	0.441841	1.11487	0.290771	1.28514	0.329482
1220	4.29	4.29	27.16	gi|30685977	unknown protein [Arabidopsis thaliana]	3	1.09803	0.486894	0.924063	0.549885	0.865319	0.321496	1.17708	0.655209	1.00532	0.967096	1.23848	0.493422
1221	4.28	18.6	47.86	gi|15224572	putative photosystem II oxygen-evolving complex 23K protein [Arabidopsis thaliana]	68	1.20226	0.513889	0.947208	0.833781	0.908748	0.529963	1.05866	0.818417	0.97425	0.846983	1.05349	0.726838
1222	4.28	4.28	11.52	gi|15231154	30S ribosomal protein S10, putative [Arabidopsis thaliana]	4	0.79929	0.12219	0.819011	0.148964	0.900962	0.353812	1.09763	0.45611	0.953301	0.643044	1.37982	0.183772
1223	4.27	4.33	31.36	gi|15232659	unknown protein [Arabidopsis thaliana]	3	0.91865	0.570607	0.88898	0.467428	1.05665	0.817386	1.14796	0.417702	1.02303	0.925388	1.1121	0.743505
1224	4.27	4.32	29.85	gi|42572249	tRNA synthetase class I (W and Y) family protein [Arabidopsis thaliana]	2	1.19454	0.158606	1.04857	0.616887	1.04725	0.625754	0.746956	0.0887177	0.954748	0.624358	0.829252	0.394794
1225	4.27	4.31	20.4	gi|15219328	oxidoreductase/ transcriptional repressor [Arabidopsis thaliana]	2	1.12458	0.368181	1.08796	0.597521	1.15949	0.672225	0.903328	0.418135	1.43115	0.207392	0.836738	0.221253
1226	4.27	4.22	28.17	gi|18398604	40S ribosomal protein S23 (RPS23A)	2	1.0156	0.903104	1.11158	0.601372	1.90902	0.155461	0.590636	0.147094	1.43107	0.174999	0.709143	0.181645
1227	4.26	4.39	32.6	gi|18398135	unknown protein [Arabidopsis thaliana]	3	1.08389	0.588445	0.991758	0.963126	0.938291	0.656029	0.899604	0.500222	0.982645	0.896365	0.931082	0.653443
1228	4.26	4.26	37.04	gi|15227115	unknown protein [Arabidopsis thaliana]	4	1.0685		1.04455		0.907437		0.985629		0.90883		0.870483
1229	4.25	4.28	20.04	gi|42566487	SAY1	3	0.970965	0.896054	1.08088	0.678927	0.8209	0.297562	1.30831	0.225226	1.13425	0.531935	1.17453	0.466052
1230	4.25	4.25	16.75	gi|15233747	vein patterning (VEP1)	3	0.820946	0.372979	0.86582	0.474469	0.85635	0.137576	0.569248	0.204186	0.764747	0.104723	0.751461	0.495474
1231	4.24	4.25	24.68	gi|15241507	unknown protein [Arabidopsis thaliana]	2	1.00033	0.997456	0.865557	0.232688	1.10123	0.393678	0.937702	0.730498	1.16366	0.21457	0.741702	0.408531
1232	4.23	4.27	16.81	gi|15229938	unknown protein	2	0.950331	0.600997	0.997416	0.977938	0.821636	0.364315	0.858738	0.324311	0.76989	0.0871136	0.828346	0.356779
1233	4.22	4.22	12.93	gi|30683137	CYP97B3 (cytochrome P450, family 97, subfamily B, polypeptide 3); oxygen binding [Arabidopsis thaliana]	3	1.11755	0.757852	0.809951	0.301894	1.04992	0.72885	1.10274	0.538289	1.16323	0.406081	1.20354	0.342172
1234	4.22	4.22	38.99	gi|18397961	electron carrier/ iron ion binding [Arabidopsis thaliana]	3	1.05774	0.765828	1.01369	0.972394	0.928277	0.80873	0.988001	0.962223	0.946746	0.817146	0.88454	0.751959
1235	4.21	4.35	23.43	gi|15221723	GYF domain-containing protein [Arabidopsis thaliana]	2	1.16195	0.377588	1.19459	0.328524	0.933781	0.778163	1.30327	0.232594	0.974563	0.841853	1.30804	0.261039
1236	4.21	4.24	31.58	gi|15223100	unknown protein [Arabidopsis thaliana]	4	1.0533		1.05456		1.08891		0.786742		0.832739		0.783506
1237	4.21	4.21	31.03	gi|15235475	HCF164 (High chlorophyll fluorescence 164); thiol-disulfide exchange intermediate [Arabidopsis thaliana]	2	0.934893	0.607719	1.02222	0.862999	0.964874	0.778583	1.10093	0.760994	0.872605	0.459255	1.18136	0.652516
1238	4.2	6.74	20.44	gi|15219255	putative thiosulfate sulfurtransferase [Arabidopsis thaliana]	4	0.793615	0.258696	0.925786	0.580392	0.971606	0.820015	1.32469	0.310894	1.26454	0.450953	1.1494	0.74412
1239	4.2	4.3	29.89	gi|15229167	mitochondrial import inner membrane translocase subunit Tim17/Tim22/Tim23 family protein	4	1.01024	0.930058	1.21726	0.31161	1.3025	0.307998	0.969938	0.913518	1.06298	0.775521	0.887704	0.76739
1240	4.2	4.22	25.55	gi|30686076	VHS domain-containing protein	4	1.57058	0.137976	1.41311	0.29489	1.30678	0.287142	1.04171	0.750819	1.29791	0.30872	1.0725	0.608589
1241	4.2	4.2	17.6	gi|15234822	EF-Hand containing protein -like [Arabidopsis thaliana]	3	1.61679	0.239235	1.41496	0.241424	1.04425	0.680426	0.749895	0.224229	0.81582	0.09889	0.707879	0.205117
1242	4.2	4.2	15.5	gi|15218254	hypothetical protein [Arabidopsis thaliana]	3	1.07801	0.46543	1.10202	0.368673	1.06538	0.529921	0.802572	0.16516	0.964631	0.712987	0.697592	0.259939
1243	4.19	4.98	26.04	gi|15233360	unknown protein	2	0.970709	0.826744	0.862064	0.652315	0.801744	0.285397	0.907633	0.522598	0.858289	0.759887	0.857977	0.749725
1244	4.19	4.2	33.94	gi|15224900	putative non-green plastid inner envelope membrane protein	5	0.811894		0.734191		0.587833		1.04334		0.801771		1.04607
1245	4.19	4.19	26.42	gi|15241287	putative protein [Arabidopsis thaliana]	3	0.814305	0.293321	0.792337	0.256683	0.861985	0.416157	1.12248	0.60241	1.22022	0.294435	0.891724	0.928457
1246	4.18	4.21	31.27	gi|15236556	BTI1 (VIRB2-INTERACTING PROTEIN 1) [Arabidopsis thaliana]	2	1.19619	0.394492	1.20222	0.3146	1.07891	0.583996	0.767057	0.227282	1.13919	0.413084	0.928096	0.588286
1247	4.18	4.2	18.88	gi|15241897	EMB2755 (EMBRYO DEFECTIVE 2755); ATP binding / aminoacyl-tRNA ligase/ asparagine-tRNA ligase/ aspartate-tRNA ligase/ nucleic acid binding [Arabidopsis thaliana]	2	1.046	0.883304	0.764734	0.285006	1.13251	0.587502	0.941726	0.664235	1.23731	0.12836	0.995237	0.982668
1248	4.17	5.53	61.45	gi|18405887	unknown protein [Arabidopsis thaliana]	4	0.945986	0.567047	1.06738	0.50983	1.1677	0.198808	1.21626	0.140799	1.1777	0.185026	1.27725	0.181089
1249	4.17	4.18	50	gi|18395025	PBC1 (20S proteasome beta subunit C1); peptidase [Arabidopsis thaliana]	5	0.839417		1.03006		0.870087		0.904441		1.09461		0.782493
1250	4.17	4.18	30.07	gi|42567769	haloacid dehalogenase-like hydrolase family protein	3	0.93853		0.994744		0.83523		1.06162		1.05454		1.04182
1251	4.17	4.17	30.97	gi|15226326	unknown protein [Arabidopsis thaliana]	3	1.2153	0.299238	1.01627	0.92104	1.12314	0.450633	0.95794	0.738897	1.0006	0.996139	0.992173	0.972239
1252	4.16	4.2	23.46	gi|18416966	universal stress protein (USP) family protein	4	0.866291		0.888433		0.756474		1.06475		0.789043		1.18521
1253	4.16	4.19	31.37	gi|30695976	fumarate hydratase	3	0.926978	0.625177	0.877203	0.665378	0.573273	0.221771	1.31442	0.506917	0.83556	0.36196	1.01955	0.947749
1254	4.16	4.16	13.98	gi|15225623	proline iminopeptidase [Arabidopsis thaliana]	2	1.00622	0.937184	0.940141	0.63816	0.927465	0.541845	0.965792	0.852714	0.945831	0.50536	0.887968	0.659801
1255	4.15	4.16	54.55	gi|15224835	60S ribosomal protein L28 (RPL28A)	4	1.29069	0.217586	1.3397	0.105655	2.01664	0.0477344	0.81659	0.269936	1.27246	0.143328	1.27209	0.143376
1256	4.15	4.15	23.51	gi|22329256	phenylalanyl-tRNA synthetase, putative / phenylalanine--tRNA ligase, putative [Arabidopsis thaliana]	3	1.56498	0.20397	1.76047	0.10321	1.07473	0.663598	0.875334	0.457766	1.05515	0.724772	0.976578	0.87858
1257	4.14	18.14	41.27	gi|15238151	6-phosphogluconate dehydrogenase [Arabidopsis thaliana]	11	0.990572	0.930604	0.961858	0.814849	1.10517	0.408354	1.01214	0.911483	1.06107	0.731298	1.23878	0.58239
1258	4.14	5.19	23.09	gi|18419973	OEP80 (ARABIDOPSIS THALIANA OUTER ENVELOPE PROTEIN OF 80 KDA) [Arabidopsis thaliana]	4	0.90565	0.707364	0.982126	0.955415	0.958069	0.862635	0.79071	0.46732	0.958563	0.757583	1.19349	0.322547
1259	4.14	4.16	16.92	gi|15230111	HCF101 (HIGH-CHLOROPHYLL-FLUORESCENCE 101); ATP binding [Arabidopsis thaliana]	3	1.08932	0.605817	0.864831	0.493132	1.00032	0.998534	0.678434	0.243757	0.886999	0.507758	0.534847	0.755009
1260	4.13	4.2	25.37	gi|18398912	disease resistance protein	3	0.913213	0.420971	1.21957	0.223592	1.1959	0.186152	0.769124	0.107833	0.9192	0.652105	0.993252	0.981463
1261	4.13	4.2	27.25	gi|15233455	6-phosphogluconate dehydrogenase NAD-binding domain-containing protein [Arabidopsis thaliana]	3	1.08018	0.679286	1.10538	0.647558	0.983323	0.856817	1.03592	0.70955	1.03321	0.730974	1.0524	0.598187
1262	4.13	4.13	31.06	gi|15225818	unknown protein [Arabidopsis thaliana]	2	1.21326	0.300877	1.07802	0.656947	1.06171	0.69453	0.998304	0.989106	0.976029	0.847495	0.650772	0.450036
1263	4.13	4.13	8.664	gi|22329848	kinase-related [Arabidopsis thaliana]	2	1.03278	0.800064	1.13792	0.581232	1.1496	0.436866	0.914661	0.534995	1.03034	0.813693	0.936183	0.714927
1264	4.12	4.13	44.44	gi|15235304	DNA-binding protein	3	1.01556	0.853438	1.39602	0.0226868	1.48233	0.0260732	0.988831	0.893359	1.31386	0.0188633	1.50654	0.0466736
1265	4.12	4.12	42.64	gi|15222665	GCN5-related N-acetyltransferase (GNAT) family protein [Arabidopsis thaliana]	2	1.46738	0.665386	1.07537	0.857466	0.980416	0.928818	1.16254	0.402159	0.93434	0.651945	1.15264	0.421526
1266	4.12	4.12	19.31	gi|15231155	unknown protein	2	1.18138	0.363756	1.34706	0.217811	1.28865	0.479986	1.01656	0.897606	1.23634	0.296518	1.01027	0.936156
1267	4.11	6.72	27.44	gi|15230778	importin alpha [Arabidopsis thaliana]	4	1.00977	0.958641	1.2683	0.498113	1.12962	0.573905	1.06223	0.784446	0.936003	0.740235	0.718179	0.0714775
1268	4.1	4.16	27.88	gi|15239058	unknown protein [Arabidopsis thaliana]	3	0.66127	0.183119	0.925142	0.64095	0.910704	0.746846	1.02292	0.886221	0.805582	0.332993	1.02649	0.919677
1269	4.1	4.1	52.05	gi|15224046	putative ferredoxin-thioredoxin reductase [Arabidopsis thaliana]	2	1.02424	0.758869	1.04858	0.653085	0.961569	0.779803	1.2326	0.379214	0.940174	0.7042	1.03001	0.872978
1270	4.09	9.52	21.47	gi|18411520	GTPase	5	0.880873	0.354008	0.910243	0.593544	0.819597	0.351777	0.906935	0.591493	0.975639	0.795395	0.945228	0.824939
1271	4.08	6.21	26.73	gi|79316282	ATP binding	4	0.585078	0.254083	1.07804	0.577155	0.378934	0.278368	1.00097	0.99564	1.04012	0.808615	1.03037	0.825428
1272	4.08	4.12	26.42	gi|30681294	unknown protein [Arabidopsis thaliana]	2	1.03001	0.786783	0.912526	0.407834	0.90279	0.365487	0.953109	0.648398	0.942353	0.661568	0.872312	0.360744
1273	4.08	4.11	44.87	gi|18421131	unknown protein [Arabidopsis thaliana]	2	0.7655		0.908821		0.914646		2.10898		1.17329		1.12785
1274	4.08	4.08	22.75	gi|30697915	ATHDH (HISTIDINOL DEHYDROGENASE) [Arabidopsis thaliana]	3	1.02216	0.839909	1.12017	0.35177	1.02112	0.86188	0.95332	0.657871	1.03694	0.735302	0.908846	0.551495
1275	4.07	4.14	23.64	gi|30681377	xylulose kinase, putative [Arabidopsis thaliana]	3	1.13965		1.04606		0.908496		0.817305		0.677255		0.594535
1276	4.07	4.09	24.19	gi|30688949	aspartyl-tRNA synthetase, putative / aspartate--tRNA ligase, putative [Arabidopsis thaliana]	3	1.00372	0.992555	0.939249	0.600136	1.03979	0.79495	0.891515	0.56287	1.00718	0.961905	1.07556	0.816257
1277	4.07	4.09	26.97	gi|15218845	ATS9 (19S PROTEOSOME SUBUNIT 9); binding [Arabidopsis thaliana]	3	1.10793	0.643216	0.902568	0.651004	0.976828	0.932824	1.00809	0.926317	1.11783	0.222125	1.01424	0.901954
1278	4.07	4.07	20.75	gi|15234041	sulfolipid biosynthesis protein SQD1 [Arabidopsis thaliana]	4	1.06931	0.685563	1.09101	0.60979	1.02758	0.829049	0.894936	0.463529	1.12775	0.43814	1.16524	0.365486
1279	4.06	18.59	44.22	gi|18390863	AXS2 (UDP-D-APIOSE/UDP-D-XYLOSE SYNTHASE 2) [Arabidopsis thaliana]	11	1.15952	0.221503	1.10948	0.344304	0.974121	0.823885	0.935221	0.50865	1.19203	0.169858	0.858673	0.371689
1280	4.06	16.55	41.79	gi|15239983	ATP sulfurylase	13	1.12291	0.29857	1.09284	0.397318	1.09156	0.613621	0.840382	0.324123	0.914609	0.397726	0.761149	0.0470834
1281	4.06	7.64	24.86	gi|15223832	carboxyphosphonoenolpyruvate mutase, putative [Arabidopsis thaliana]	6	0.72026	0.562961	0.901844	0.487302	0.940731	0.648463	1.157	0.380268	0.982872	0.890249	1.185	0.965223
1282	4.06	4.08	22.25	gi|15220298	serpin, putative [Arabidopsis thaliana]	3	1.25841	0.52101	1.18397	0.370904	1.1672	0.394882	0.932463	0.849803	1.12016	0.479738	1.03629	0.854126
1283	4.06	4.07	27.65	gi|18420509	immunophilin, putative / FKBP-type peptidyl-prolyl cis-trans isomerase, putative [Arabidopsis thaliana]	6	1.04935	0.678347	1.15949	0.282577	1.01735	0.881445	0.957032	0.705997	0.794576	0.199408	0.650441	0.241948
1284	4.05	4.77	28.93	gi|15223458	nucleolar protein 56	3	1.01694	0.921501	1.08919	0.400033	1.30218	0.0570213	0.992493	0.940879	1.12641	0.481964	1.23871	0.14817
1285	4.05	4.18	16.38	gi|15237846	unknown protein [Arabidopsis thaliana]	3	1.0271	0.796193	0.959661	0.692325	1.09599	0.412998	0.9302	0.741236	1.16672	0.289835	1.15702	0.273772
1286	4.05	4.16	19	gi|18420373	VHA-A3 (VACUOLAR PROTON ATPASE A3); ATPase [Arabidopsis thaliana]	2	1.01173	0.987928	1.14638	0.905095	1.04954	0.969675	1.0299	0.925461	1.57989	0.195564	0.899056	0.796758
1287	4.05	4.1	22.01	gi|30685790	acetolactate synthase small subunit, putative [Arabidopsis thaliana]	3	1.0812	0.463567	0.874767	0.470444	1.04294	0.675774	1.05459	0.694453	1.10121	0.381519	1.12709	0.574293
1288	4.05	4.09	29.15	gi|15237403	inositol 1,3,4-trisphosphate 5/6-kinase [Arabidopsis thaliana]	2	1.11258	0.55616	1.00323	0.979525	1.0588	0.67023	1.35102	0.431609	1.25054	0.275013	1.15174	0.768373
1289	4.05	4.05	47.86	gi|15239134	constitutive photomorphogenic 8 (COP8)	3	0.680708	0.347806	0.788981	0.457659	0.58163	0.141621	1.15566	0.389757	1.01888	0.918433	0.923272	0.708742
1290	4.05	4.05	23.83	gi|18403023	hydroxyproline-rich glycoprotein family protein [Arabidopsis thaliana]	2	0.944018	0.665219	0.929659	0.774097	1.11506	0.470832	0.86216	0.483101	0.925345	0.576493	0.692664	0.470294
1291	4.04	8.27	35.57	gi|15231608	isopropylmalate isomerase small subunit (LeuD2)	5	1.36312	0.0242108	0.920219	0.341403	1.72661	0.00771744	1.50312	0.0173277	1.13689	0.137485	2.42746	0.00723902
1292	4.04	6.93	20.83	gi|18394525	phosphoglycerate dehydrogenase\	4	1.4959	0.164732	0.890097	0.469945	0.781578	0.258804	0.918203	0.737715	0.965872	0.921477	1.05981	0.917676
1293	4.04	5.33	26.21	gi|15221107	enolase	5	0.93472	0.781258	0.934613	0.811497	0.767863	0.331272	1.13448	0.696121	1.20372	0.59229	0.515225	0.326962
1294	4.04	4.19	26.11	gi|18391211	TIF3H1 (eukaryotic translation initiation factor 3 subunit H1); translation initiation factor [Arabidopsis thaliana]	3	1.02797	0.888712	1.11299	0.4464	1.00635	0.973629	0.691799	0.0620096	1.04235	0.744969	0.742505	0.395566
1295	4.04	4.06	33.25	gi|15225045	12-oxophytodienoate-10,11-reductase [Arabidopsis thaliana]	3	1.00018	0.998868	0.86068	0.379256	1.10665	0.500118	0.977433	0.860258	1.29426	0.242569	0.813605	0.368664
1296	4.04	4.04	26.81	gi|18410525	peptidyl-prolyl cis-trans isomerase cyclophilin-type family protein [Arabidopsis thaliana]	3	1.07979	0.828577	0.812554	0.624376	0.988422	0.925801	0.808512	0.514336	1.11724	0.615931	0.80747	0.738328
1297	4.04	4.04	33.33	gi|18404057	unknown protein [Arabidopsis thaliana]	3	0.87191	0.369367	0.861821	0.621027	0.926772	0.735817	0.884474	0.410504	0.921491	0.607061	0.848537	0.750064
1298	4.04	4.04	23.05	gi|15225781	epoxide hydrolase (ATsEH) [Arabidopsis thaliana]	2	1.01467	0.909531	0.928984	0.600761	0.846595	0.348605	1.35311	0.326281	1.08871	0.55924	1.58166	0.294079
1299	4.04	4.04	39.85	gi|15224568	unknown protein [Arabidopsis thaliana]	2	0.89451	0.462071	0.967569	0.795126	1.0762	0.593252	1.00756	0.970088	0.939391	0.642839	0.80515	0.639792
1300	4.03	14.95	51.52	gi|15224107	putative elongation factor beta-1 [Arabidopsis thaliana]	16	1.06746	0.57289	1.10789	0.401725	1.0358	0.751649	1.01538	0.944415	1.02909	0.79072	0.921513	0.739515
1301	4.03	4.11	25.18	gi|15239045	glucose-6-phosphate isomerase, cytosolic (GPI) (phosphoglucose isomerase) (PGI) (phosphohexose isomerase) (PHI) (sp|P34795) [Arabidopsis thaliana]	2	1.02529	0.847249	1.06688	0.640438	1.08037	0.778379	0.95743	0.742232	1.26865	0.261535	1.46663	0.166065
1302	4.03	4.05	22.01	gi|15233540	light induced protein	2	1.22623	0.440825	1.2762	0.273495	1.32768	0.410967	1.01933	0.878203	1.19031	0.328541	1.19811	0.459954
1303	4.03	4.03	23.5	gi|15232485	oxidoreductase	3	1.16106	0.429201	1.24865	0.270252	1.22087	0.296606	1.07861	0.587854	1.20653	0.312858	1.08362	0.57773
1304	4.03	4.03	33.74	gi|22330955	tubulin folding cofactor B [Arabidopsis thaliana]	2	1.052	0.684266	0.920271	0.526638	0.878564	0.355358	1.12216	0.422013	0.994486	0.977201	0.931717	0.591958
1305	4.03	4.03	36.13	gi|15227691	SPR1 (SPIRAL1) [Arabidopsis thaliana]	2	0.872465	0.40004	0.8987	0.476421	0.919092	0.550732	1.13214	0.428347	1.63252	0.150927	1.75949	0.118498
1306	4.02	10.32	24.95	gi|15236093	2-dehydro-3-deoxyphosphoheptonate aldolase [Arabidopsis thaliana]	6	0.901728	0.485507	0.968062	0.798023	0.970618	0.847372	1.19052	0.532861	1.36706	0.278649	1.01904	0.880078
1307	4.02	8.28	58.04	gi|15240154	40S ribsomal protein S19	8	0.996111	0.975088	1.12076	0.455822	1.54688	0.160758	1.06103	0.672314	1.19841	0.319277	1.36451	0.262019
1308	4.02	6.79	58.97	gi|15226906	glycine cleavage system H protein, mitochondrial, putative [Arabidopsis thaliana]	5	0.903701	0.495807	1.04742	0.723657	0.984286	0.899251	1.34087	0.293633	0.950702	0.809659	1.35677	0.413711
1309	4.02	6.05	36.29	gi|15225679	putative ferritin [Arabidopsis thaliana]	3	1.0563	0.814241	1.01831	0.894828	1.14241	0.283199	1.40641	0.336615	1.06625	0.700557	1.94264	0.28399
1310	4.02	4.12	24.72	gi|18395564	band 7 family protein [Arabidopsis thaliana]	2	0.935274	0.621107	0.97671	0.850999	1.01375	0.91262	1.21929	0.29438	0.923568	0.568719	0.904839	0.497527
1311	4.02	4.04	28.02	gi|15227729	putative small nuclear ribonucleoprotein U2B [Arabidopsis thaliana]	2	1.16605	0.364709	1.05155	0.700815	1.04671	0.792886	0.935548	0.635026	0.961088	0.863985	1.17256	0.354141
1312	4.02	4.02	26.13	gi|18396966	oxidoreductase	2	0.823084	0.720867	0.84164	0.349323	0.568353	0.495319	1.24223	0.461611	1.1529	0.58998	1.08813	0.753545
1313	4.02	4.02	30.36	gi|15237679	immunophilin (gb|AAB57847.1) [Arabidopsis thaliana]	4	0.719899	0.411623	1.02342	0.867775	1.12532	0.439197	1.05123	0.775859	1.02889	0.839127	0.896927	0.806381
1314	4.02	4.02	22.09	gi|18401345	universal stress protein (USP) family protein [Arabidopsis thaliana]	2	0.962724	0.742771	1.0484	0.689218	0.91762	0.488305	0.968957	0.837642	1.04655	0.704332	1.0963	0.504389
1315	4.01	40.84	58.39	gi|15241234	RuBisCO subunit binding-protein beta subunit precursor; chaperonin, 60 kDa [Arabidopsis thaliana]	37	0.927508	0.732986	0.908356	0.736329	1.08634	0.66241	1.05023	0.818813	1.00849	0.978742	0.936115	0.938927
1316	4.01	4.15	27.11	gi|15229866	chaperonin, putative [Arabidopsis thaliana]	3	1.10295	0.26355	1.0982	0.280622	1.51868	0.107507	0.841073	0.202889	1.05945	0.477413	0.879619	0.433627
1317	4.01	4.1	41.55	gi|18416773	immunophilin	4	0.915564	0.537674	0.860899	0.373473	0.770957	0.232181	1.35359	0.201873	1.03224	0.898647	1.14227	0.491014
1318	4.01	4.05	16.93	gi|15231130	citrate synthase 2	2	1.05358	0.692874	1.14874	0.498769	1.53964	0.184592	0.76429	0.224672	0.973084	0.829036	0.874908	0.406857
1319	4.01	4.03	12.72	gi|30684197	unknown protein [Arabidopsis thaliana]	2	1.09213	0.72738	1.05834	0.671004	1.11404	0.486668	1.07303	0.720564	1.4135	0.177531	1.10948	0.978037
1320	4.01	4.03	35.96	gi|30680652	unknown protein [Arabidopsis thaliana]	2	1.11949	0.458918	1.15519	0.383308	1.17484	0.461905	1.06987	0.677013	1.10431	0.501531	1.19225	0.3867
1321	4.01	4.01	27.81	gi|15223000	cupin family protein	2	0.964178	0.901675	1.15012	0.457615	1.32604	0.378983	0.984021	0.976416	1.03983	0.870673	1.16397	0.601447
1322	4.01	4.01	21.89	gi|15220241	ATRBP47C' (RNA-BINDING PROTEIN 47C'); RNA binding [Arabidopsis thaliana]	2	0.829597	0.3308	1.05924	0.68309	1.03554	0.79734	0.919758	0.572146	0.854655	0.379377	0.877312	0.724026
1323	4.01	4.01	45.69	gi|15242020	lactoylglutathione lyase family protein / glyoxalase I family protein [Arabidopsis thaliana]	2	0.797454	0.306556	0.860404	0.625188	0.847122	0.259161	1.68902	0.212978	0.916408	0.677096	1.77257	0.353917
1324	4.01	4.01	14.04	gi|15230883	putative protein [Arabidopsis thaliana]	3	1.11447	0.522136	0.921532	0.596445	0.990468	0.940466	0.758505	0.225381	1.07888	0.590444	0.878264	0.426858
1325	4.01	4.01	18.18	gi|15235430	tryptophan synthase, alpha subunit, putative [Arabidopsis thaliana]	2	1.08009	0.580432	1.14417	0.405818	1.00661	0.958039	1.117	0.465417	1.07156	0.689427	0.964538	0.837189
1326	4.01	4.01	18.43	gi|15229149	nascent polypeptide-associated complex (NAC) domain-containing protein [Arabidopsis thaliana]	2	0.842142	0.372025	1.01339	0.925512	0.916754	0.587602	1.08648	0.595447	1.00164	0.995718	0.735034	0.221313
1327	4.01	4.01	34.11	gi|30691134	prefoldin, putative [Arabidopsis thaliana]	2	0.796703	0.267222	0.634784	0.139404	1.09662	0.531443	1.16983	0.365081	0.995583	0.972158	1.42712	0.176327
1328	4	31.17	66.79	gi|15237255	14-3-3-LIKE PROTEIN GF14 UPSILON [Arabidopsis thaliana]	31	1.03769	0.845191	0.948958	0.709059	0.984274	0.905453	1.17207	0.647686	1.07184	0.623622	1.29298	0.721659
1329	4	15.13	64.56	gi|15220961	20S proteasome subunit PAE1 [Arabidopsis thaliana]	12	0.910313	0.547012	0.921359	0.725738	0.956226	0.754574	0.738753	0.248298	0.780242	0.259337	0.775185	0.374219
1330	4	12.07	23.59	gi|15227388	ubiquitin family protein	9	0.711151		0.78435		0.806514		0.718616		1.15338		0.640279
1331	4	10.77	26.44	gi|15241179	tubulin alpha-5 chain [Arabidopsis thaliana]	7	0.918396		0.862758		0.984103		0.793029		1.11895		0.684524
1332	4	9.59	78.26	gi|15226231	60S acidic ribosomal protein P2	6	0.841578	0.524852	0.749964	0.217308	0.787115	0.419756	0.910628	0.525827	2.23842	0.104707	1.4149	0.468582
1333	4	6.92	42.13	gi|15230874	AOC1 (ALLENE OXIDE CYCLASE 1) [Arabidopsis thaliana]	7	0.94689		0.902762		0.985084		1.18162		1.45279		1.58436
1334	4	4.86	22.04	gi|15229960	unknown protein	3	1.07729		1.103		1.22447		0.994276		1.14327		1.09334
1335	4	4.67	19.64	gi|15223303	acidic ribosomal protein, putative [Arabidopsis thaliana]	7	0.71036		0.889971		1.18347		0.998422		1.1928		0.889313
1336	4	4.15	39.67	gi|18423628	universal stress protein (USP) family protein	2	1.05458		0.998824		0.803801		0.975882		0.910345		1.18293
1337	4	4.09	47.78	gi|18397861	sterile alpha motif (SAM) domain-containing protein [Arabidopsis thaliana]	2	1.08027	0.611807	0.941176	0.681644	1.04838	0.790175	1.16809	0.499264	1.03075	0.832158	1.24283	0.302467
1338	4	4.06	24.17	gi|15239133	putative protein [Arabidopsis thaliana]	2	0.905354	0.64315	0.967013	0.893891	0.94722	0.681774	0.925402	0.576743	1.00024	0.998438	1.06404	0.643996
1339	4	4.05	26.96	gi|30693020	PIMT1 (PROTEIN-L-ISOASPARTATE METHYLTRANSFERASE 1); protein-L-isoaspartate (D-aspartate) O-methyltransferase [Arabidopsis thaliana]	2	0.89782	0.47348	1.01168	0.925918	0.964536	0.777646	1.10904	0.48882	1.1198	0.459927	1.16436	0.458211
1340	4	4.04	15.98	gi|15234447	ATABC1 (ARABIDOPSIS THALIANA NUCLEOSOME ASSEMBLY PROTEIN 1) [Arabidopsis thaliana]	2	0.946269	0.687262	0.823205	0.310846	0.913226	0.75205	0.953758	0.732112	1.09542	0.547372	1.12703	0.462549
1341	4	4.04	10.14	gi|15222532	ASB1 (ANTHRANILATE SYNTHASE BETA SUBUNIT 1); anthranilate synthase [Arabidopsis thaliana]	2	0.887583	0.631367	1.09908	0.662454	1.21013	0.432876	0.904607	0.58931	0.891431	0.747422	1.19988	0.962777
1342	4	4.03	15.33	gi|15223767	unknown protein [Arabidopsis thaliana]	2	1.34857	0.295644	1.11089	0.779167	1.16135	0.389875	0.832507	0.713344	0.924658	0.66835	1.10842	0.807355
1343	4	4.03	10.09	gi|15219844	hypothetical protein [Arabidopsis thaliana]	2	0.823678	0.300443	1.12211	0.452264	0.922047	0.563052	1.12322	0.448836	1.07139	0.624864	1.49105	0.154491
1344	4	4.03	14.4	gi|30688336	appr-1-p processing enzyme family protein	2	1.0644	0.660891	0.894074	0.485499	0.821954	0.403059	0.949196	0.704179	0.82546	0.321479	0.79074	0.544983
1345	4	4.02	24.29	gi|30683419	ATE1 (ATPase E1); nucleic acid binding [Arabidopsis thaliana]	2	0.893028	0.472533	0.983044	0.896446	0.982278	0.891971	0.92485	0.586832	0.897133	0.481479	0.961021	0.985425
1346	4	4.02	26.5	gi|15239658	aluminium-induced protein	2	0.93378	0.765857	0.872705	0.470335	0.794267	0.440768	0.93952	0.801182	0.836539	0.726795	0.802029	0.72449
1347	4	4.02	16.6	gi|18423084	NFU2 (NFU domain protein 2) [Arabidopsis thaliana]	3	0.823186	0.342157	0.842905	0.37904	0.888567	0.552549	1.0753	0.638536	0.984826	0.916259	0.998704	0.992798
1348	4	4.01	25.8	gi|30693849	aminoacylase, putative / N-acyl-L-amino-acid amidohydrolase, putative [Arabidopsis thaliana]	2	1.09132	0.554524	1.14147	0.424403	1.05483	0.697427	1.02437	0.855515	0.934729	0.637286	0.791865	0.628985
1349	4	4.01	26.6	gi|15217705	putative GTP-binding protein [Arabidopsis thaliana]	2	1.30762		0.996156		1.02273		0.981725		1.03861		1.29492
1350	4	4.01	22.16	gi|15235625	unknown protein [Arabidopsis thaliana]	2	0.887712		0.854805		1.01205		1.00238		1.02797		1.10163
1351	4	4	19.3	gi|15218213	short chain alcohol dehydrogenase, putative [Arabidopsis thaliana]	2	1.01544	0.904826	0.944368	0.666288	0.837891	0.324909	0.92184	0.561592	0.826026	0.304444	0.769682	0.334369
1352	4	4	60	gi|18420758	unknown protein [Arabidopsis thaliana]	2	1.04127	0.756212	1.01298	0.918533	1.07696	0.595397	1.21707	0.355697	1.38563	0.190461	1.50351	0.333206
1353	4	4	10	gi|18395819	oxygen evolving enhancer 3 (PsbQ) family protein [Arabidopsis thaliana]	3	1.03748	0.784431	0.790902	0.264291	0.758189	0.227239	1.29975	0.555583	0.829312	0.420535	1.27458	0.758916
1354	4	4	22.52	gi|15234731	PUX3 (LANT UBX DOMAIN-CONTAINING PROTEIN 3) [Arabidopsis thaliana]	2	1.10268	0.514575	0.889826	0.459753	0.898779	0.488726	1.15491	0.393587	1.06291	0.657323	0.938436	0.645045
1355	4	4	18.47	gi|15220807	chalcone isomerase, putative [Arabidopsis thaliana]	2	1.24555	0.624732	0.857747	0.472865	0.866637	0.742776	1.52769	0.307649	1.02857	0.83229	1.57615	0.365249
1356	4	4	34.76	gi|18422170	unknown protein [Arabidopsis thaliana]	3	0.883544	0.702767	0.871781	0.561598	1.00094	0.994021	1.00896	0.943034	0.916776	0.542764	0.99842	0.989865
1357	4	4	17.87	gi|15236735	translation initiation factor eIF4E [Arabidopsis thaliana]	2	0.991064	0.943347	0.956542	0.800381	0.975785	0.920034	0.81741	0.293223	0.904826	0.497853	0.89488	0.466469
1358	4	4	11.52	gi|42571381	thioredoxin family protein [Arabidopsis thaliana]	2	1.05071	0.704585	1.0118	0.939536	0.919046	0.549951	1.10473	0.498128	1.01693	0.893076	0.955753	0.805618
1359	4	4	14.8	gi|15241298	blue copper binding protein [Arabidopsis thaliana]	2	0.864185	0.426027	1.18243	0.62699	1.0334	0.823197	1.07301	0.649851	0.991988	0.963368	1.57955	0.91126
1360	4	4	10.81	gi|15234757	isomerase like protein [Arabidopsis thaliana]	2	0.867165	0.389802	0.953412	0.717271	0.903221	0.494772	1.17196	0.523841	1.1039	0.504737	1.23312	0.361523
1361	3.99	4.77	27.47	gi|15229044	ATMP2 (ARABIDOPSIS THALIANA MEMBRANE-ASSOCIATED PROGESTERONE BINDING PROTEIN 3); heme binding / transition metal ion binding [Arabidopsis thaliana]	4	1.01754	0.949196	0.997689	0.987987	1.02666	0.864917	1.04282	0.856384	0.990171	0.949379	0.919454	0.889408
1362	3.99	3.99	14.45	gi|18414386	unknown protein [Arabidopsis thaliana]	2	0.985667	0.933045	0.971267	0.844201	0.90514	0.504301	1.06523	0.732294	0.89437	0.48089	0.908735	0.515434
1363	3.98	3.99	20.17	gi|15236128	ATCAP1 (CYCLASE ASSOCIATED PROTEIN 1) [Arabidopsis thaliana]	2	1.17251	0.505242	1.12352	0.368383	0.979133	0.853965	0.888672	0.599379	0.928557	0.711246	0.757892	0.383524
1364	3.97	4.08	19.58	gi|15226584	unknown protein [Arabidopsis thaliana]	2	1.07532	0.453952	1.0457	0.612612	1.12336	0.213007	0.918309	0.316782	1.1307	0.180666	1.03899	0.626149
1365	3.97	4.04	49.07	gi|4512627	Similar to gb|Z29643 protein kinase C inhibitor (PKCI) from Zea mays and a member of HIT family PF|01230. [Arabidopsis thaliana]	2	1.96584	0.106504	1.03433	0.924588	0.975707	0.958143	1.0513	0.801321	1.25352	0.59543	0.870537	0.903844
1366	3.96	4.28	23.54	gi|15235982	putative protein [Arabidopsis thaliana]	4	1.00376	0.973783	1.0135	0.847065	1.0155	0.82532	0.984837	0.919483	0.90029	0.237101	0.995352	0.968073
1367	3.96	4.02	34.75	gi|15224451	30S ribosomal protein S31 [Arabidopsis thaliana]	3	1.05028	0.668351	0.826186	0.190344	1.11512	0.468877	1.09365	0.558917	1.42844	0.0652883	1.48077	0.0553524
1368	3.95	4.01	18.02	gi|15228281	putative serine carboxypeptidase precursor [Arabidopsis thaliana]	4	0.914594	0.537447	1.20227	0.317552	1.16967	0.364037	1.05672	0.854526	1.09277	0.78137	1.11735	0.707141
1369	3.95	3.95	30.1	gi|18399985	GRAM domain-containing protein / ABA-responsive protein-related [Arabidopsis thaliana]	3	0.856108	0.654353	1.00167	0.995579	1.08038	0.622462	1.11324	0.507027	0.837553	0.745762	1.34887	0.534817
1370	3.95	3.95	44.08	gi|15225529	unknown protein [Arabidopsis thaliana]	3	0.935244	0.57301	1.02429	0.833	1.00276	0.983085	1.03892	0.736034	1.1269	0.350935	1.06359	0.593132
1371	3.93	11.88	35.86	gi|15239078	aspartate aminotransferase (Asp3) [Arabidopsis thaliana]	8	1.54487	0.356798	1.21886	0.33895	1.1503	0.441247	1.1567	0.554577	1.14706	0.442444	1.38377	0.216396
1372	3.92	3.92	61.11	gi|30685858	dormancy/auxin associated family protein	4	0.930831	0.629178	0.792834	0.276491	1.49791	0.167282	1.02141	0.872586	1.19654	0.336511	1.59931	0.379648
1373	3.9	18.95	38.36	gi|145332599	LPD1 (LIPOAMIDE DEHYDROGENASE 1) [Arabidopsis thaliana]	11	0.876585		0.890776		1.09826		1.25021		1.26152		1.03618
1374	3.9	3.9	17.66	gi|15228631	chorismate mutase [Arabidopsis thaliana]	3	0.941354	0.639342	1.13227	0.37676	1.03103	0.867505	1.04262	0.739148	1.11683	0.420285	0.842798	0.760992
1375	3.89	3.94	52.25	gi|15226755	60S ribosomal protein L18A (RPL18A)	2	1.01539	0.818794	1.31219	0.323697	1.53681	0.0068266	0.684252	0.0353356	1.27397	0.0101666	0.986243	0.497994
1376	3.89	3.89	17.65	gi|15221187	putative RNA-binding protein	4	1.02817		0.826313		0.83078		1.03615		1.00453		0.917876
1377	3.87	3.9	28.3	gi|18390896	CRT3 (CALRETICULIN 3); calcium ion binding [Arabidopsis thaliana]	2	1.18459	0.348538	1.01287	0.940926	0.907371	0.656496	1.13178	0.300362	0.965611	0.817585	1.50863	0.206809
1378	3.86	3.92	26.62	gi|15221491	flavin-monooxygenase glucosinolate S-oxygenase (FMO GS-OX3)	2	1.14378	0.744199	1.01732	0.894501	1.06582	0.64691	1.2578	0.450287	1.11674	0.484219	1.52859	0.0214868
1379	3.86	3.89	17.73	gi|15225757	protein disulfide isomerase 9	3	1.04041	0.683898	0.957041	0.759906	0.931832	0.559603	0.823997	0.378731	0.955018	0.683187	0.756762	0.517064
1380	3.86	3.86	22	gi|15240057	putative protein [Arabidopsis thaliana]	3	0.834383	0.318281	0.976229	0.84862	0.998354	0.989404	1.10284	0.601937	1.15041	0.39192	1.03551	0.88205
1381	3.85	7.07	30	gi|15228895	40S ribosomal protein S26	5	1.29809	0.231679	1.39433	0.279953	1.60415	0.132003	0.832603	0.503724	1.32589	0.215032	0.985003	0.973746
1382	3.85	3.94	12.56	gi|15242116	putative protein [Arabidopsis thaliana]	3	1.17277		1.07409		1.11072		0.880895		0.665155		0.988367
1383	3.85	3.92	31.87	gi|15226505	putative ubiquitin fusion-degradation protein [Arabidopsis thaliana]	4	1.1344	0.604462	1.09186	0.483506	1.08343	0.445506	1.03645	0.752804	1.13031	0.287757	1.02835	0.896205
1384	3.85	3.9	41.33	gi|15234798	thylakoid lumenal 17.9 kDa protein, chloroplast [Arabidopsis thaliana]	5	0.831564	0.623415	0.812133	0.350401	0.963352	0.791868	1.10606	0.749019	0.909046	0.772968	1.14015	0.478974
1385	3.85	3.85	25.54	gi|15223648	ATP-dependent protease La (LON) domain-containing protein	2	0.907768	0.407395	0.869789	0.167849	0.868115	0.165167	1.36716	0.0363458	1.42828	0.127715	1.61595	0.145618
1386	3.85	3.85	13.07	gi|15242751	putative protein [Arabidopsis thaliana]	2	1.19037	0.364523	1.07329	0.642808	0.892819	0.495204	1.21642	0.348701	0.94662	0.707982	1.21039	0.630241
1387	3.83	3.85	59.38	gi|15237548	RIBOSOMAL PROTEIN S28- like [Arabidopsis thaliana]	2	0.828217	0.307489	0.764443	0.224462	1.07232	0.60844	1.23211	0.751566	1.17758	0.346217	1.41316	0.767526
1388	3.83	3.83	35.35	gi|15224353	molybdopterin biosynthesis MoaE family protein [Arabidopsis thaliana]	2	0.912058	0.607042	0.895627	0.480424	0.944758	0.884443	0.992689	0.957718	0.980193	0.881565	1.4855	0.169311
1389	3.82	3.82	17.23	gi|15234529	putative NADPH quinone oxidoreductase [Arabidopsis thaliana]	2	1.0157	0.911866	0.971383	0.809041	1.03598	0.725627	1.14041	0.271666	1.20984	0.162722	1.32419	0.086349
1390	3.81	3.81	42.65	gi|30687646	histone H2A	2	1.45495		1.26272		2.31461		1.42365		1.67889		2.34913
1391	3.79	3.79	52.38	gi|15237216	putative protein [Arabidopsis thaliana]	3	1.09407	0.530497	0.779151	0.240242	1.05838	0.784204	0.727969	0.268597	0.748235	0.469042	0.703091	0.680624
1392	3.78	4.46	35.17	gi|15219400	2-dehydro-3-deoxyphosphooctonate aldolase	4	1.10378	0.798226	1.00446	0.988664	1.15083	0.476087	0.911043	0.55752	1.04738	0.724819	0.436759	0.0795877
1393	3.75	9.58	37.22	gi|15231555	eukaryotic translation initiation factor 4B1	6	1.08717	0.746606	1.0308	0.80543	1.17882	0.259119	1.21238	0.224505	0.884598	0.33025	1.352	0.0486744
1394	3.75	3.75	62.6	gi|15239102	sterol carrier protein 2 (SCP-2) family protein [Arabidopsis thaliana]	3	0.871514	0.403259	0.903277	0.513226	0.999898	0.999178	1.22941	0.246758	0.96628	0.850869	0.990767	0.965966
1395	3.74	3.74	21.23	gi|15230433	flavanone 3-hydroxylase (FH3) [Arabidopsis thaliana]	6	1.19857	0.433885	1.23968	0.352192	1.39272	0.0419628	1.02397	0.860913	1.1949	0.491396	1.41039	0.0419324
1396	3.72	3.72	12.46	gi|15228027	putative ribose phosphate pyrophosphokinase	2	1.05609	0.742683	0.808214	0.282237	0.76511	0.343943	1.01276	0.967103	1.47358	0.160752	1.12059	0.479103
1397	3.71	3.73	12.63	gi|42571203	epsin N-terminal homology (ENTH) domain-containing protein	4	0.654561	0.48401	0.754635	0.445878	0.813625	0.48006	1.09203	0.538879	1.27968	0.454826	1.43073	0.762943
1398	3.71	3.71	25.15	gi|18400342	unknown protein	3	0.79248	0.468516	0.637023	0.069847	0.706064	0.356696	1.1783	0.780622	0.817322	0.243237	0.767374	0.679152
1399	3.7	3.77	29.89	gi|15229334	UXS2 (UDP-GLUCURONIC ACID DECARBOXYLASE 2); catalytic/ dTDP-glucose 4,6-dehydratase [Arabidopsis thaliana]	3	1.00948	0.960552	1.01441	0.922323	1.1009	0.721153	0.932768	0.603603	1.08777	0.460416	1.34531	0.484503
1400	3.7	3.72	27.88	gi|15231035	ATBAG4 (ARABIDOPSIS THALIANA BCL-2-ASSOCIATED ATHANOGENE 4); protein binding [Arabidopsis thaliana]	3	0.985031	0.907521	1.05705	0.684772	1.0681	0.639212	1.0397	0.767113	1.06256	0.700572	1.38583	0.192765
1401	3.69	3.69	58.42	gi|15239883	cysteine protease inhibitor	2	0.831958	0.319016	0.799048	0.285343	0.818322	0.294626	1.1744	0.550278	0.937821	0.641389	1.13227	0.437202
1402	3.64	9.84	20.55	gi|15240774	putative protein [Arabidopsis thaliana]	6	0.918487	0.795842	0.842831	0.717754	0.98264	0.953479	0.897548	0.592347	1.36054	0.204777	1.17407	0.474173
1403	3.64	6.11	45.05	gi|15219311	NADH:ubiquinone oxidoreductase, putative [Arabidopsis thaliana]	3	0.816329		0.874446		0.9562		1.0009		0.933792		1.17923
1404	3.64	3.64	43.75	gi|30698791	unknown protein [Arabidopsis thaliana]	3	1.02351		0.884877		0.868178		1.28247		1.20006		1.69533
1405	3.61	5.82	29.99	gi|18401040	FTSH4 (FtsH protease 4); ATP-dependent peptidase/ ATPase/ metallopeptidase [Arabidopsis thaliana]	4	1.10152	0.405709	1.04604	0.673365	1.05465	0.623008	1.10463	0.500892	1.09493	0.476608	0.935785	0.858506
1406	3.61	5.8	51.66	gi|15233367	GTP-binding protein GB2 [Arabidopsis thaliana]	4	1.05692	0.672739	1.10315	0.585296	1.11372	0.31686	1.03709	0.834257	1.15398	0.218419	1.11834	0.686417
1407	3.61	3.7	25.6	gi|15240691	24-sterol C-methyltransferase [Arabidopsis thaliana]	2	0.965794	0.784751	1.15453	0.450025	1.04432	0.737126	1.14016	0.554592	0.93996	0.645712	0.961172	0.826618
1408	3.61	3.61	14.79	gi|18406032	ATMBF1A/MBF1A (MULTIPROTEIN BRIDGING FACTOR 1A); DNA binding / transcription coactivator [Arabidopsis thaliana]	2	1.0275	0.794642	0.684793	0.107148	1.58106	0.0373213	0.792146	0.124368	1.28109	0.124745	1.50249	0.0276668
1409	3.6	3.69	8.865	gi|15225733	26S proteasome regulatory subunit, putative [Arabidopsis thaliana]	2	1.09166	0.397793	0.929272	0.467167	0.976708	0.801899	0.954614	0.630861	1.07311	0.640323	1.06652	0.513891
1410	3.6	3.6	23.81	gi|18394996	unknown protein	3	0.648486	0.181092	0.70345	0.219395	1.15884	0.450714	1.12276	0.796429	1.27247	0.302006	1.72682	0.257528
1411	3.59	3.72	23.79	gi|15239703	unknown protein [Arabidopsis thaliana]	3	0.785145		0.962533		1.03955		1.39382		1.1754		1.31569
1412	3.58	3.63	16.92	gi|30679628	MEE51 (maternal effect embryo arrest 51); diphosphate-fructose-6-phosphate 1-phosphotransferase [Arabidopsis thaliana]	2	1.02031	0.877957	0.970831	0.775316	1.03003	0.864838	0.832819	0.397668	1.02332	0.919838	0.925831	0.564597
1413	3.58	3.58	16.24	gi|15239715	DNA binding protein ACBF - like [Arabidopsis thaliana]	4	0.922096	0.590139	0.816202	0.37493	1.0208	0.967637	1.15559	0.454967	0.989846	0.972668	1.19702	0.336037
1414	3.57	3.74	51.68	gi|15236499	enoyl-CoA hydratase/isomerase family protein [Arabidopsis thaliana]	2	0.851355	0.506772	0.838351	0.60502	0.932638	0.609513	0.953487	0.890308	0.880522	0.558427	0.964705	0.935872
1415	3.57	3.6	12.24	gi|15229020	CELL DIVISION CONTROL PROTEIN 2 HOMOLOG A [Arabidopsis thaliana]	2	0.99461	0.969514	1.05023	0.740172	0.911677	0.734486	0.900962	0.687957	1.04834	0.749253	0.964457	0.803841
1416	3.57	3.57	29.6	gi|18396025	unknown protein [Arabidopsis thaliana]	2	0.818108	0.304642	0.660731	0.301598	0.869043	0.406809	0.988321	0.939542	1.27747	0.255457	0.856884	0.791328
1417	3.56	3.63	45.24	gi|15232806	unknown protein [Arabidopsis thaliana]	3	0.74223	0.211171	0.681359	0.165648	1.05246	0.751018	1.23681	0.381206	1.01678	0.897629	1.41231	0.322391
1418	3.56	3.56	14.24	gi|15227123	unknown protein [Arabidopsis thaliana]	2	1.19686	0.700514	1.11686	0.521698	1.06593	0.593849	0.978552	0.954403	1.17062	0.618441	0.726745	0.330476
1419	3.55	6.69	65.97	gi|30685167	40S ribosomal protein S12 (RPS12C)	4	1.05606	0.71199	1.18131	0.378938	1.52249	0.323014	1.18607	0.521987	1.10994	0.52212	1.72142	0.450197
1420	3.55	3.83	32.48	gi|15218872	glutathione S-transferase	2	0.676104	0.283533	0.908567	0.836805	0.909576	0.523051	1.28322	0.729561	1.21914	0.721997	1.19245	0.777005
1421	3.54	3.55	33.73	gi|18418393	cyclase family protein [Arabidopsis thaliana]	3	1.18055	0.782792	1.12808	0.449151	1.16258	0.410907	1.08258	0.806706	1.06451	0.657808	1.50778	0.272109
1422	3.54	3.54	16.48	gi|15226741	unknown protein [Arabidopsis thaliana]	2	0.961288		1.07221		1.11821		1.20315		0.896317		1.42068
1423	3.54	3.54	44.44	gi|15234970	40S ribosomal protein S25 (RPS25E) [Arabidopsis thaliana]	4	1.02611	0.796429	0.791404	0.115004	0.954575	0.755871	0.802884	0.138676	1.13894	0.501728	1.03985	0.844301
1424	3.53	3.53	19.04	gi|15238398	oxysterol-binding family protein [Arabidopsis thaliana]	2	0.99088	0.964166	1.1727	0.663179	1.09851	0.593246	0.921059	0.753749	0.906361	0.767358	0.917935	0.799278
1425	3.52	3.6	16.39	gi|15231611	glycosyl hydrolase family 38 protein [Arabidopsis thaliana]	5	0.848849	0.406759	0.968873	0.889828	0.894129	0.349157	0.940526	0.859934	1.0032	0.976332	0.988514	0.970572
1426	3.52	3.52	11.76	gi|18404967	unknown protein [Arabidopsis thaliana]	2	1.23784		1.14488		0.929586		0.9169		0.989331		0.918588
1427	3.5	3.53	23.42	gi|15222258	putative RNA-binding protein [Arabidopsis thaliana]	2	1.10888	0.530558	0.983527	0.891173	1.08713	0.552992	1.1091	0.247251	1.01737	0.895259	1.19848	0.0880571
1428	3.5	3.53	25.45	gi|79470337	aminomethyltransferase [Arabidopsis thaliana]	2	1.74241	0.204914	1.04451	0.687229	0.961538	0.743804	0.639514	0.242661	0.859743	0.247406	0.563898	0.417817
1429	3.48	22.05	68.97	gi|15224326	actin 3 [Arabidopsis thaliana]	24	1.17885	0.376493	1.2283	0.316126	0.906363	0.715857	1.01073	0.940503	1.10355	0.869458	1.26556	0.369434
1430	3.48	3.56	22.66	gi|15226984	putative sugar nucleotide phosphorylase [Arabidopsis thaliana]	2	1.05119	0.702252	1.05293	0.814784	0.915787	0.82215	1.07442	0.601225	1.07874	0.584841	1.23907	0.291921
1431	3.46	3.47	26.45	gi|15230074	glutathione reductase, cytosolic [Arabidopsis thaliana]	4	0.919515	0.601575	0.90111	0.319388	0.849133	0.267273	0.760311	0.102317	1.00685	0.943348	0.936997	0.489124
1432	3.44	3.49	24.91	gi|18405364	PBB1 (20S proteasome beta subunit B 1); peptidase [Arabidopsis thaliana]	3	1.31891	0.231715	1.35957	0.574025	1.06233	0.892177	0.75463	0.620237	1.04931	0.839841	0.643647	0.321521
1433	3.44	3.48	14.59	gi|15238298	beta-1,3-glucanase-like protein [Arabidopsis thaliana]	2	0.840216	0.360917	0.94548	0.70144	0.860942	0.404758	1.00228	0.986726	0.902505	0.521344	0.703888	0.367772
1434	3.44	3.44	29.14	gi|79326253	carbonate dehydratase/ zinc ion binding [Arabidopsis thaliana]	2	1.06844	0.899009	0.808618	0.528677	1.07902	0.684257	1.10698	0.596962	1.15685	0.60516	1.07566	0.617978
1435	3.44	3.44	31.28	gi|6822067	ribosomal protein L17	3	1.31941	0.0477767	1.08435	0.482629	1.20973	0.209415	0.844418	0.152341	1.07915	0.48973	0.814377	0.102955
1436	3.42	3.78	23.65	gi|15238297	ABC transporter	2	0.838955		0.970758		0.81651		0.882922		0.905528		0.547513
1437	3.42	3.42	12.16	gi|18401087	mitotic phosphoprotein N' end (MPPN) family protein [Arabidopsis thaliana]	2	1.18277	0.347388	0.859607	0.379533	0.931309	0.611888	0.923544	0.581226	0.914325	0.544426	1.10054	0.523758
1438	3.41	3.41	30.1	gi|15228209	SOUL heme-binding family protein [Arabidopsis thaliana]	2	1.01718		0.874096		0.901487		1.45617		1.1218		1.0846
1439	3.4	3.43	19.95	gi|79473201	catalytic [Arabidopsis thaliana]	2	1.06971	0.56801	1.15775	0.344702	1.11534	0.359555	0.936338	0.777023	1.04096	0.706079	1.00605	0.983615
1440	3.38	3.42	31.82	gi|42568906	uvrB/uvrC motif-containing protein [Arabidopsis thaliana]	4	0.907946		0.829131		0.864437		1.22583		0.865756		1.09854
1441	3.37	3.37	34.25	gi|30679669	RNA and export factor-binding protein	2	0.909999	0.560191	1.09338	0.577425	1.41519	0.509277	1.26674	0.549976	1.24369	0.304942	0.510462	0.293194
1442	3.37	3.37	10.45	gi|18411885	RNA recognition motif (RRM)-containing protein [Arabidopsis thaliana]	2	1.00524		0.953042		0.988595		1.0868		0.794867		0.375182
1443	3.36	3.41	22.07	gi|15221121	AtSRS (OVULE ABORTION 7); serine-tRNA ligase [Arabidopsis thaliana]	3	0.996631	0.977624	0.9943	0.978745	0.990428	0.944407	1.33443	0.0884321	1.00756	0.960609	1.5386	0.0548622
1444	3.35	30.11	62.86	gi|15221761	EIF4A-2 (eukaryotic translation initiation factor 4A-2); ATP-dependent helicase [Arabidopsis thaliana]	21	1.06877	0.831997	0.949905	0.829204	1.12631	0.468504	1.04487	0.751687	1.1487	0.416978	0.782985	0.341677
1445	3.34	3.38	40.63	gi|15221954	unknown protein [Arabidopsis thaliana]	4	0.956906	0.778732	0.908482	0.686547	0.981201	0.923214	0.980525	0.954823	0.91508	0.826104	0.768222	0.274541
1446	3.34	3.34	41.94	gi|15217447	unknown protein [Arabidopsis thaliana]	2	0.935651	0.686038	1.06885	0.531349	1.00752	0.940177	1.02736	0.787912	0.920117	0.444508	0.926157	0.712542
1447	3.33	3.38	34.8	gi|15233062	short-chain dehydrogenase/reductase (SDR) family protein [Arabidopsis thaliana]	3	1.27483	0.464609	1.1132	0.604968	0.906715	0.526527	1.02843	0.835892	0.983678	0.901908	0.785476	0.262146
1448	3.33	3.33	30.91	gi|18402922	unknown protein [Arabidopsis thaliana]	6	0.759416		0.777508		0.891251		1.06155		1.09212		1.29116
1449	3.32	3.42	52.17	gi|15229386	unknown protein	2	0.866576	0.271489	0.779449	0.125558	0.832049	0.19744	1.02007	0.861278	1.08741	0.478042	0.928231	0.897018
1450	3.32	3.36	48.67	gi|15236778	calcineurin B-like protein 3	2	1.19246	0.45752	1.0818	0.674898	1.31592	0.326163	1.14485	0.61243	0.978998	0.886405	1.30091	0.38488
1451	3.31	3.36	16.89	gi|15238711	TRP1 (TRYPTOPHAN BIOSYNTHESIS 1); anthranilate phosphoribosyltransferase [Arabidopsis thaliana]	2	0.920998	0.635665	1.148	0.498977	0.947838	0.74736	1.02256	0.905473	0.959809	0.79858	1.02616	0.953256
1452	3.31	3.34	22.72	gi|15238978	ARC6 (ACCUMULATION AND REPLICATION OF CHLOROPLASTS 6) [Arabidopsis thaliana]	2	1.28805	0.249195	1.02523	0.875868	0.916768	0.550515	0.978073	0.928103	0.825518	0.347125	0.808219	0.65434
1453	3.29	3.33	25.2	gi|15233190	chalcone isomerase [Arabidopsis thaliana]	2	0.980557	0.897904	1.13769	0.482543	0.9142	0.689945	0.986093	0.970755	1.2037	0.37007	1.18819	0.666101
1454	3.28	3.29	15.52	gi|15238325	putative protein [Arabidopsis thaliana]	4	1.45363	0.180398	1.29447	0.253954	1.07242	0.676451	1.26417	0.639119	0.974045	0.93245	0.794414	0.784799
1455	3.28	3.29	34.12	gi|30687738	RPM1 interacting protein 4	2	0.879186	0.806115	0.91911	0.818559	1.29424	0.291974	0.758751	0.264745	1.06653	0.837734	0.872866	0.826272
1456	3.27	3.27	41.94	gi|15237666	glycine-rich RNA-binding protein [Arabidopsis thaliana]	3	1.08895	0.552694	1.1762	0.473503	1.116	0.473125	1.39854	0.18497	1.19791	0.322915	1.37906	0.936496
1457	3.26	3.29	37.82	gi|15226754	putative urease accessory protein [Arabidopsis thaliana]	2	0.990937	0.92906	0.879349	0.520752	0.889461	0.322632	0.998742	0.99183	0.896917	0.352698	1.0512	0.863653
1458	3.26	3.26	38.05	gi|18402340	KIS (KIESEL); unfolded protein binding [Arabidopsis thaliana]	2	0.984764	0.914924	0.977848	0.877081	1.06124	0.695938	1.10118	0.558561	1.26498	0.290597	1.31458	0.255643
1459	3.24	3.27	29.84	gi|15227523	unknown protein	2	1.52543	0.153448	0.842066	0.65428	1.35673	0.403911	1.17	0.36326	0.905869	0.505901	1.07488	0.604372
1460	3.24	3.24	22.76	gi|79313237	catalytic	4	1.04768	0.891648	1.17777	0.462121	1.31017	0.227665	0.819402	0.727129	1.52227	0.383439	0.900507	0.867399
1461	3.24	3.24	15.54	gi|30684727	aldose 1-epimerase family protein [Arabidopsis thaliana]	2	0.836489	0.413082	0.834155	0.506395	0.854164	0.436228	0.791016	0.317108	1.01108	0.950127	0.678199	0.521758
1462	3.24	3.24	19.88	gi|15241161	dimethylmenaquinone methyltransferase family protein	2	0.869096	0.65012	0.832871	0.405163	0.737339	0.331126	0.933867	0.716719	0.844617	0.34216	0.992352	0.951275
1463	3.23	3.25	27.01	gi|15242146	porin-like protein [Arabidopsis thaliana]	2	1.08559	0.559266	1.02204	0.861853	1.13866	0.668845	1.03937	0.85701	1.31001	0.224872	0.994527	0.992261
1464	3.22	3.24	6.029	gi|30697435	glycerophosphoryl diester phosphodiesterase family protein	2	0.950781	0.70693	0.792224	0.352404	0.770537	0.23602	0.897722	0.843004	0.989589	0.957826	0.781474	0.623149
1465	3.21	3.25	11.27	gi|30694735	alanine-tRNA ligase	2	1.06921	0.642749	1.18175	0.309449	1.27591	0.187498	0.713846	0.110775	1.09684	0.529854	1.00545	0.968882
1466	3.21	3.23	31.01	gi|18416362	catalytic/ coenzyme binding [Arabidopsis thaliana]	2	0.962554		0.967986		1.03837		1.03886		0.859303		0.930576
1467	3.21	3.21	31.69	gi|18404169	pyruvate kinase, putative [Arabidopsis thaliana]	3	1.26091	0.256839	0.923647	0.569448	0.837482	0.323872	0.873498	0.438816	1.06073	0.657665	1.11562	0.468415
1468	3.2	9.37	41.49	gi|15220386	1-aminocyclopropane-1-carboxylate oxidase [Arabidopsis thaliana]	5	0.839529	0.318376	1.01099	0.906309	1.05085	0.60773	1.10953	0.525238	0.991736	0.943418	1.17624	0.367549
1469	3.2	5.58	38.98	gi|18414951	RNA recognition motif (RRM)-containing protein [Arabidopsis thaliana]	6	0.945405	0.563609	1.00271	0.981072	1.01004	0.91379	0.960411	0.733981	0.991452	0.925334	0.943835	0.738328
1470	3.2	3.23	16.12	gi|15226763	4-alpha-glucanotransferase [Arabidopsis thaliana]	2	0.969351	0.900916	0.978172	0.908559	0.934774	0.828866	0.858163	0.319576	1.04067	0.739519	1.04875	0.977546
1471	3.18	3.26	15.46	gi|15230464	FKBP-type peptidyl-prolyl cis-trans isomerase, putative [Arabidopsis thaliana]	3	1.01541	0.956304	0.964828	0.89786	0.952022	0.857927	1.12864	0.577192	1.03526	0.785998	1.02954	0.818419
1472	3.18	3.2	17.54	gi|30684227	unknown protein	3	1.07391	0.444195	1.0903	0.577382	1.32889	0.178691	0.892883	0.408937	1.17861	0.255486	1.18245	0.259663
1473	3.17	3.17	37.74	gi|15236688	plastid-lipid associated protein PAP / fibrillin family protein [Arabidopsis thaliana]	2	0.926653		1.06155		0.975896		1.0575		1.28802		0.746982
1474	3.16	3.17	31.03	gi|15220382	DAG protein, putative [Arabidopsis thaliana]	7	0.909757		1.15471		0.875855		1.38858		0.855327		1.14339
1475	3.15	3.15	19.44	gi|15240274	quinone oxidoreductase - like protein [Arabidopsis thaliana]	2	1.06098	0.853803	0.918293	0.56226	0.968344	0.818511	0.97544	0.933637	1.01293	0.935923	1.21633	0.770771
1476	3.15	3.15	25	gi|15239024	GCN5-related N-acetyltransferase (GNAT) family protein [Arabidopsis thaliana]	2	0.990482	0.943457	1.20418	0.611521	0.967747	0.871542	1.25367	0.511175	1.12838	0.766836	0.969525	0.820502
1477	3.15	3.15	27.98	gi|15240476	unknown protein [Arabidopsis thaliana]	2	1.14752	0.402727	0.810776	0.426044	0.914878	0.619094	1.26719	0.25521	1.16819	0.367882	1.28637	0.24104
1478	3.14	3.15	62.25	gi|79316582	40S ribosomal protein S15	2	1.19041		1.00355		2.02494		1.06771		1.50459		1.96498
1479	3.14	3.14	38.51	gi|15219837	ferredoxin 2	4	0.866061		0.9412		0.818595		1.63988		0.935773		1.72885
1480	3.12	3.18	39.31	gi|15233118	CXIP1 (CAX INTERACTING PROTEIN 1) [Arabidopsis thaliana]	4	0.885608	0.366817	0.997028	0.991779	0.902128	0.569917	1.10218	0.45391	0.836069	0.382535	0.808015	0.279133
1481	3.12	3.14	11.89	gi|15227978	lipase	4	1.19013	0.355859	1.03919	0.852375	0.824104	0.329889	0.706342	0.328821	0.967177	0.94851	0.67485	0.359276
1482	3.12	3.12	20.5	gi|42566980	PTAC14 (PLASTID TRANSCRIPTIONALLY ACTIVE14) [Arabidopsis thaliana]	2	1.11024	0.609783	1.0616	0.544886	0.938999	0.662012	0.95819	0.76617	1.12818	0.292146	0.841037	0.300893
1483	3.1	9.88	12.14	gi|15221820	flavonol 4'-sulfotransferase, putative [Arabidopsis thaliana]	6	1.19597	0.175658	1.10089	0.384229	1.7554	0.135927	0.996978	0.990146	0.964456	0.883618	1.11955	0.761443
1484	3.1	3.1	18.6	gi|79313844	glucose-6-phosphate 1-dehydrogenase	2	1.0664	0.659101	1.10323	0.75227	1.19698	0.343409	0.976906	0.860569	1.1318	0.450189	0.823222	0.523711
1485	3.1	3.1	29.53	gi|15241167	dicarboxylate/tricarboxylate carrier (DTC)	2	1.38678	0.187771	1.07844	0.586227	1.26029	0.258211	0.68433	0.38069	1.07566	0.596477	0.692094	0.576426
1486	3.1	3.1	32.07	gi|18425204	ATARLA1D (ADP-ribosylation factor-like A1D); GTP binding [Arabidopsis thaliana]	2	1.23429	0.126793	1.13661	0.26396	1.11321	0.324222	1.01334	0.889745	1.14687	0.346296	1.27419	0.352521
1487	3.09	13.16	23.93	gi|15227876	phosphoserine aminotransferase	8	0.886079	0.841049	0.809173	0.278482	0.831176	0.313051	0.85428	0.360059	0.756377	0.218577	0.71495	0.187271
1488	3.09	3.09	50	gi|30678386	prefoldin-related KE2 family protein [Arabidopsis thaliana]	2	1.04008	0.759328	0.933326	0.612861	1.03705	0.77595	1.10303	0.502702	0.952911	0.738506	1.01689	0.893211
1489	3.09	3.09	14.16	gi|15217561	germin-like protein [Arabidopsis thaliana]	2	1.00442		0.97219		1.12136		0.955621		0.924096		1.11269
1490	3.07	3.1	35.79	gi|15218624	disease resistance protein	2	1.10218	0.512657	0.907255	0.604137	0.754673	0.220653	0.804897	0.563231	0.958047	0.744779	0.595268	0.270216
1491	3.07	3.08	22.8	gi|15226631	small nuclear ribonucleoprotein U1A	2	1.18043	0.423627	1.24071	0.273601	1.28701	0.237877	0.817418	0.290166	1.09937	0.513517	0.624447	0.132044
1492	3.07	3.07	20.16	gi|15235421	Proline-rich APG - like protein [Arabidopsis thaliana]	3	0.99685	0.980317	1.07884	0.591379	1.04457	0.741242	0.937609	0.640034	0.887772	0.45088	0.771964	0.640981
1493	3.07	3.07	28.81	gi|15230533	non-specific lipid transfer protein	2	1.12309		1.50223		1.54939		0.784933		1.21488		1.15146
1494	3.07	3.07	11.75	gi|15228882	alpha-galactosidase-like protein [Arabidopsis thaliana]	3	0.848026		0.768333		1.13186		0.643337		0.688654		0.720693
1495	3.06	3.13	28.52	gi|15223748	DNA-binding protein p24, putative [Arabidopsis thaliana]	4	0.912111		0.928422		1.00074		1.00937		0.89797		0.729235
1496	3.06	3.06	25.2	gi|18402572	TGD2 (TRIGALACTOSYLDIACYLGLYCEROL2) [Arabidopsis thaliana]	2	1.09745	0.69234	1.05427	0.853619	0.95046	0.857096	1.09903	0.479199	1.07082	0.735641	1.00646	0.964984
1497	3.05	7.64	24.95	gi|15233591	5-adenylylsulfate reductase [Arabidopsis thaliana]	6	1.09156	0.572223	0.852785	0.291467	1.0591	0.646726	1.0577	0.626129	1.10769	0.488491	0.777489	0.249115
1498	3.05	3.12	14.29	gi|15218286	phosphoribosylamine--glycine ligase (PUR2)	2	1.19728		1.37298		1.60706		0.606574		0.826953		0.98889
1499	3.05	3.05	41.82	gi|15241386	unknown protein [Arabidopsis thaliana]	2	1.21897	0.295081	1.30714	0.225064	1.15644	0.5786	0.896418	0.480737	0.991079	0.942576	0.935538	0.88699
1500	3.03	3.1	21.66	gi|75099392	Subtilisin-like protease precursor (Cucumisin-like serine protease)	3
1501	3.03	3.03	11.14	gi|18397206	unknown protein [Arabidopsis thaliana]	2	1.02147	0.87921	1.01791	0.898692	1.03131	0.826785	0.953179	0.785805	0.917789	0.575593	0.871694	0.429505
1502	3.01	3.01	32.77	gi|15237987	BolA-like family protein [Arabidopsis thaliana]	3	1.04418		0.863283		0.851521		1.13639		1.08288		1.09694
1503	3	3.05	32.12	gi|18420175	threonine endopeptidase [Arabidopsis thaliana]	2	0.840947	0.358396	0.828713	0.308586	0.958281	0.741165	0.760708	0.238904	0.888299	0.447925	0.746913	0.529354
1504	2.99	2.99	33.02	gi|30689062	catalytic/ coenzyme binding [Arabidopsis thaliana]	2	1.01503	0.899685	0.939156	0.576961	0.990273	0.915822	1.01316	0.922997	1.0291	0.779052	0.871804	0.288028
1505	2.99	2.99	21.11	gi|18401334	ChaC-like family protein	3	0.96874	0.833198	0.956774	0.828312	0.83187	0.367008	1.07234	0.663991	0.965351	0.819114	0.91796	0.60353
1506	2.98	3.71	20.92	gi|15231865	unknown protein	3	0.772103		0.665422		0.665225		1.14656		0.872159		0.827807
1507	2.97	9.44	45.16	gi|15239462	Rab GTPase	5	0.733027	0.434073	0.728521	0.543283	0.818351	0.651469	1.13282	0.844959	0.968486	0.803522	1.229	0.748918
1508	2.97	3.02	20.06	gi|22331389	unknown protein [Arabidopsis thaliana]	2	1.18257	0.342088	0.976418	0.85102	0.943746	0.665771	0.985129	0.905504	0.993278	0.957174	1.17028	0.450961
1509	2.97	3	30.98	gi|15237874	septum site-determining MinD (dbj|BAA90261.1) [Arabidopsis thaliana]	4	1.07796	0.465777	0.927287	0.463421	0.92658	0.674867	0.939585	0.768934	1.0344	0.818435	0.885614	0.760367
1510	2.97	2.99	44.44	gi|18394335	unknown protein	3	0.982477	0.878593	0.989151	0.913235	1.53266	0.121685	1.44075	0.22436	1.10425	0.364555	1.68904	0.10583
1511	2.96	3.02	20.89	gi|15230764	ATP citrate lyase, putative [Arabidopsis thaliana]	3	0.962003		0.899232		0.880925		0.887382		0.997448		0.867161
1512	2.96	2.97	18.06	gi|18397528	AT-P4H-2 (A. THALIANA P4H ISOFORM 2); oxidoreductase, acting on paired donors, with incorporation or reduction of molecular oxygen, 2-oxoglutarate as one donor, and incorporation of one atom each of oxygen into both donors / procollagen-proline 4-dioxygenase [Arabidopsis thaliana]	2	1.03204	0.840407	1.06437	0.701068	1.0336	0.895464	0.967361	0.858941	0.968439	0.839291	0.949526	0.918227
1513	2.95	2.98	18.4	gi|15241194	putative protein [Arabidopsis thaliana]	3	0.943181	0.74469	1.07623	0.84375	0.912887	0.602105	1.02442	0.847644	0.971454	0.818529	1.04783	0.830361
1514	2.95	2.96	31.19	gi|30695559	transcription factor-related [Arabidopsis thaliana]	3	1.02787	0.874544	1.1025	0.506021	0.940057	0.646367	1.29248	0.35279	0.925385	0.760355	1.10333	0.502358
1515	2.94	2.98	36.46	gi|15229305	unknown protein	3	1.11304	0.675711	0.91219	0.848115	0.829252	0.367666	1.00521	0.967162	0.914116	0.604379	0.889175	0.679426
1516	2.94	2.94	34.09	gi|30683726	60S ribosomal protein L10 (RPL10A) / Wilm's tumor suppressor protein-related [Arabidopsis thaliana]	3	0.882473	0.454153	0.973029	0.891867	0.91365	0.584079	0.769342	0.573165	1.12976	0.43528	0.779549	0.571558
1517	2.94	2.94	33.52	gi|18405214	unknown protein [Arabidopsis thaliana]	2	0.981369	0.924399	0.983304	0.891529	1.06413	0.62481	0.899856	0.517364	0.840327	0.251465	0.747716	0.453516
1518	2.91	2.95	26.49	gi|30680811	tRNA/rRNA methyltransferase (SpoU) family protein [Arabidopsis thaliana]	2	1.17959	0.458777	1.47849	0.26422	1.14406	0.472704	0.976366	0.87927	0.92576	0.648505	1.12698	0.51463
1519	2.91	2.93	30.37	gi|15226831	calcium binding protein 22	3	1.34568		0.766439		0.749201		0.963078		0.694403		0.674871
1520	2.91	2.91	23.29	gi|6723436	60S ribosomal protein	3	1.22114	0.361372	1.04853	0.772115	1.69569	0.150259	0.768448	0.285138	1.27499	0.307705	1.02418	0.900255
1521	2.9	3.02	24.05	gi|145350106	monooxygenase [Arabidopsis thaliana]	2	0.892058	0.454126	0.899732	0.478769	0.889279	0.445622	0.88417	0.572772	0.842669	0.333408	1.0443	0.822311
1522	2.9	2.92	28.72	gi|145340274	unknown protein [Arabidopsis thaliana]	2	0.906003	0.408895	0.948403	0.700503	0.78166	0.125247	1.11828	0.400088	0.888213	0.333399	0.775287	0.553129
1523	2.9	2.92	28.28	gi|15238583	putative protein [Arabidopsis thaliana]	2	1.03638		1.00263		0.968592		1.27324		0.921428		0.86029
1524	2.89	2.89	27.63	gi|42570897	metal-dependent phosphohydrolase HD domain-containing protein [Arabidopsis thaliana]	2	0.997844	0.981135	1.01299	0.911997	0.921291	0.417538	1.03616	0.704142	0.872209	0.233398	0.936849	0.505334
1525	2.88	2.95	25.17	gi|15222601	phosphoprotein phosphatase 2A, regulatory subunit A [Arabidopsis thaliana]	3	1.0593	0.669478	1.08194	0.719402	0.917173	0.542894	0.758852	0.518999	1.06928	0.621577	1.15621	0.381206
1526	2.88	2.88	11.76	gi|15231152	serine acetyltransferase1 (SAT1)	2	1.06269	0.886953	1.10024	0.887739	1.5285	0.632292	0.77499	0.393981	1.12597	0.616537	0.760855	0.557285
1527	2.87	3	11.89	gi|15236738	KH domain-containing protein [Arabidopsis thaliana]	2	0.871275		0.784469		1.06588		0.817454		1.00551		1.45628
1528	2.87	2.89	12.93	gi|18418549	transcription regulator NOT2/NOT3/NOT5 family protein [Arabidopsis thaliana]	3	1.61077	0.0889866	1.2298	0.296584	1.03511	0.866913	0.91794	0.680923	0.845658	0.23656	0.943318	0.747163
1529	2.86	2.88	21.65	gi|145360782	unknown protein [Arabidopsis thaliana]	4	0.975558	0.876127	0.98865	0.953338	0.994414	0.985009	1.00944	0.952875	1.08404	0.723175	1.02886	0.859994
1530	2.85	2.87	32.04	gi|6522556	signal recognition particle subunit 9-like [Arabidopsis thaliana]	2	0.821241		0.784628		0.895363		1.13402		1.31446		0.736208
1531	2.84	3.1	14.23	gi|15240264	NADH dehydrogenase (ubiquinone) (EC 1.6.5.3) 76K chain precursor - like protein [Arabidopsis thaliana]	2	0.962901	0.918287	0.940721	0.761011	0.990745	0.951474	1.46051	0.685361	1.60839	0.429348	1.26486	0.729234
1532	2.84	2.87	15.41	gi|15221650	putative phosphoribosylglycinamide formyltransferase [Arabidopsis thaliana]	2	0.970011	0.81274	0.813236	0.289805	0.917311	0.551542	0.960825	0.759445	0.959772	0.75774	0.72504	0.625906
1533	2.83	5.95	27.9	gi|15228229	putative lectin	4	0.858877	0.468266	0.867616	0.426487	0.828599	0.345956	1.03238	0.82201	1.00504	0.983454	0.822054	0.332288
1534	2.83	2.93	17.97	gi|15239132	GYF domain-containing protein [Arabidopsis thaliana]	2	1.05517	0.764257	1.31478	0.405003	1.03859	0.889176	0.942286	0.844328	1.13446	0.426785	1.04541	0.734338
1535	2.83	2.83	33.65	gi|15242472	putative protein [Arabidopsis thaliana]	3	0.90486	0.592263	0.812668	0.414163	0.868119	0.30205	0.826145	0.306587	0.852768	0.254045	0.567729	0.260941
1536	2.82	2.95	40.64	gi|15227642	unknown protein	3	1.14385	0.243871	0.933096	0.641064	1.04086	0.673346	0.962969	0.712991	1.72063	0.0610048	1.54791	0.0533535
1537	2.82	2.92	15.98	gi|15232466	DIPHOSPHOMEVALONATE DECARBOXYLASE - like protein [Arabidopsis thaliana]	2	1.03856		0.952083		0.899718		0.609069		0.996192		0.459638
1538	2.81	2.82	37.5	gi|15229056	40S ribosomal protein S11	3	1.16559	0.328998	1.16549	0.354914	1.40629	0.265963	0.830047	0.259436	1.33541	0.137642	1.04084	0.810911
1539	2.8	2.93	25.12	gi|18410249	SNF7 family protein [Arabidopsis thaliana]	2	0.871582	0.627457	0.960588	0.786888	0.880869	0.644704	0.707637	0.57344	0.963789	0.784403	0.836773	0.340592
1540	2.8	2.83	22.06	gi|18418598	cyclase family protein [Arabidopsis thaliana]	3	1.01021	0.939063	1.17678	0.365996	1.01709	0.898085	0.816731	0.311625	1.03957	0.780219	1.16351	0.723891
1541	2.79	2.79	29.32	gi|15226833	calmodulin-like protein [Arabidopsis thaliana]	2	0.879883	0.603312	1.22818	0.584374	0.845482	0.408036	0.92865	0.808989	0.973178	0.860298	0.864857	0.759142
1542	2.79	2.79	33.33	gi|15239676	RNA recognition motif (RRM)-containing protein [Arabidopsis thaliana]	2	1.08645		1.1255		1.02326		0.871779		1.01611		0.768158
1543	2.78	2.82	3.866	gi|15234169	neoxanthin cleavage enzyme-like protein [Arabidopsis thaliana]	2	0.863517	0.635914	0.680138	0.518725	0.760591	0.396037	0.874135	0.428419	0.819424	0.659166	0.559375	0.120843
1544	2.77	2.79	15.21	gi|15229485	linker histone protein, putative [Arabidopsis thaliana]	2	0.730653	0.218528	0.90047	0.520954	1.08034	0.614422	1.19772	0.778805	0.906237	0.547882	1.07268	0.801504
1545	2.75	65.23	62.72	gi|15238264	luminal binding protein	49	1.08747	0.683397	1.14906	0.389193	0.96633	0.804807	1.10393	0.405888	1.0678	0.562745	0.854065	0.104737
1546	2.75	2.77	21.88	gi|30678211	peptidyl-prolyl cis-trans isomerase cyclophilin-type family protein [Arabidopsis thaliana]	2	1.05139		1.16344		0.896524		1.0246		1.01396		1.24585
1547	2.75	2.75	21.14	gi|30692553	unknown protein [Arabidopsis thaliana]	2	0.874719	0.76978	1.01365	0.934197	1.05854	0.738483	1.00039	0.999288	1.09135	0.62973	0.935289	0.70059
1548	2.75	2.75	42.86	gi|15235322	unknown protein	2	0.866375		1.0972		1.37216		1.18646		0.978021		1.32323
1549	2.74	2.74	27.87	gi|15223491	NTF2A (NUCLEAR TRANSPORT FACTOR 2A); Ran GTPase binding / protein transporter [Arabidopsis thaliana]	2	0.821267	0.351134	0.983615	0.913687	0.947931	0.735301	1.01036	0.955943	0.867896	0.454245	0.98805	0.974203
1550	2.74	2.74	48.21	gi|18418310	40S ribosomal protein S29 (RPS29C)	2	1.02692		1.1227		1.42565		0.941807		1.17448		1.04548
1551	2.73	10.44	40.85	gi|15232981	isopentenyl diphosphate:dimethylallyl diphosphate isomerase (IPP2) [Arabidopsis thaliana]	7	0.950957	0.628281	0.9	0.359939	0.967923	0.938151	1.39452	0.215869	1.11065	0.367723	1.34185	0.150932
1552	2.72	2.72	16.47	gi|79594244	hydrolase [Arabidopsis thaliana]	2	1.11253	0.320285	0.912987	0.677488	0.918366	0.481631	0.942113	0.735058	1.02458	0.792535	1.07574	0.462766
1553	2.71	2.74	31.74	gi|15223025	protein kinase family protein / ankyrin repeat family protein [Arabidopsis thaliana]	2	1.37458	0.205322	1.14245	0.42894	0.998866	0.993273	0.856672	0.534211	1.01461	0.914864	0.834303	0.680543
1554	2.71	2.71	34.88	gi|18390941	prefoldin, putative [Arabidopsis thaliana]	2	0.849978	0.500886	0.7806	0.241699	0.962193	0.763392	0.870068	0.579437	0.945028	0.669172	0.766855	0.835722
1555	2.7	2.94	16.04	gi|15228881	polygalacturonase, putative [Arabidopsis thaliana]	3	0.993842	0.941764	1.17826	0.282477	0.977252	0.815092	1.15394	0.450771	0.916064	0.348299	1.12281	0.377795
1556	2.7	2.77	11.82	gi|3142300	Contains similarity to pre-mRNA processing protein PRP39 gb|L29224 from S. cerevisiae. ESTs gb|R64908 and gb|T88158, gb|N38703 and gb|AA651043 come from this gene. [Arabidopsis thaliana]	2	1.01201		0.792484		0.943497		1.24305		1.08142		1.35031
1557	2.7	2.7	32.77	gi|15222385	60S ribosomal protein L34	2	1.13339	0.440116	0.971945	0.864296	1.1922	0.374742	0.792722	0.429926	1.17231	0.455249	0.892746	0.463909
1558	2.69	4.71	35.68	gi|15233580	proteasome chain protein [Arabidopsis thaliana]	4	1.03035	0.859105	1.10309	0.504825	1.07955	0.592339	0.815377	0.289134	1.17611	0.352753	0.558115	0.107482
1559	2.69	3.12	23.11	gi|18405313	PUX1 (PLANT UBX DOMAIN-CONTAINING PROTEIN 1) [Arabidopsis thaliana]	2	1.05356	0.691884	0.944429	0.666642	1.12439	0.446347	1.08454	0.564298	0.830362	0.312965	1.24769	0.269272
1560	2.69	2.78	21.37	gi|15238027	VAR3 (VARIEGATED 3); binding [Arabidopsis thaliana]	2	1.39819	0.451215	1.06747	0.845134	0.975819	0.887836	1.13241	0.586006	1.3407	0.408432	1.106	0.548676
1561	2.68	2.69	26.86	gi|22329662	unknown protein [Arabidopsis thaliana]	3	0.860777	0.617111	0.99523	0.980113	0.890428	0.677056	1.53839	0.314274	0.914732	0.621346	1.28937	0.403415
1562	2.68	2.68	33.73	gi|15229732	centrin	2	0.713517	0.192156	0.595119	0.126735	1.00771	0.971043	1.11281	0.493536	1.03709	0.788744	1.50061	0.161591
1563	2.67	2.69	14.95	gi|15221770	T-complex chaperonin protein , epsilon subunit [Arabidopsis thaliana]	2	1.10777	0.585144	1.05775	0.646015	1.15501	0.304148	0.712732	0.0818354	1.08208	0.533179	0.696266	0.213695
1564	2.66	2.8	25.81	gi|30690673	CP12-1 (CP12 domain-containing protein 1) [Arabidopsis thaliana]	3	0.915792	0.574545	0.906733	0.540232	1.0734	0.639104	5.44101	0.358522	1.30239	0.484546	6.51543	0.442459
1565	2.65	2.67	29.44	gi|15222304	F2KP (FRUCTOSE-2,6-BISPHOSPHATASE); fructose-2,6-bisphosphate 2-phosphatase [Arabidopsis thaliana]	3	1.17193	0.633439	0.915054	0.592956	0.846903	0.394653	0.95426	0.797204	1.13798	0.473579	0.901158	0.861133
1566	2.65	2.66	42.21	gi|15227865	putative acetone-cyanohydrin lyase [Arabidopsis thaliana]	2	1.17689	0.419833	1.22901	0.331646	1.0026	0.986878	0.565892	0.112364	1.12476	0.351351	0.521962	0.153179
1567	2.65	2.65	13.18	gi|15232136	unknown protein [Arabidopsis thaliana]	2	1.28067	0.283566	0.997515	0.991588	0.989908	0.945156	0.927829	0.638227	0.982724	0.90707	0.780959	0.759688
1568	2.65	2.65	56.12	gi|79320777	small nuclear ribonucleoprotein, putative / snRNP, putative / Sm protein, putative [Arabidopsis thaliana]	2	0.715269	0.401703	0.993121	0.960852	0.913226	0.562692	1.13596	0.456671	1.11664	0.500134	0.99633	0.978901
1569	2.64	2.71	16.67	gi|15238801	farnesyl diphosphate synthase precursor (gb|AAB49290.1) [Arabidopsis thaliana]	2	1.56684		1.03414		0.981158		1.26443		1.14704		0.788049
1570	2.64	2.69	16.72	gi|15223331	starch synthase	2	1.06507		0.58916		0.700635		1.0781		1.25675		1.01433
1571	2.64	2.64	16.45	gi|30684223	tetratricopeptide repeat (TPR)-containing protein [Arabidopsis thaliana]	2	0.897444		1.01091		1.15932		0.775113		0.680808		1.0415
1572	2.62	2.63	23.99	gi|42572151	DNAJ heat shock N-terminal domain-containing protein [Arabidopsis thaliana]	3	1.09397	0.762557	1.12209	0.651657	0.8657	0.454679	1.086	0.59611	0.939401	0.820018	1.08459	0.79104
1573	2.62	2.63	11.72	gi|15232042	putative cystathionine gamma-synthase [Arabidopsis thaliana]	2	1.00568	0.97247	0.902183	0.744302	0.991799	0.950336	1.06225	0.659939	1.09025	0.554069	0.858239	0.650472
1574	2.6	5.94	27.4	gi|15238069	(3R)-hydroxymyristoyl-(acyl carrier protein) dehydratase -like protein [Arabidopsis thaliana]	6	1.00458	0.973109	0.985761	0.916257	0.985654	0.91556	1.06642	0.846499	1.02821	0.839603	1.10541	0.580108
1575	2.6	2.61	9.595	gi|15231235	putative protein [Arabidopsis thaliana]	2	1.35624		1.16319		1.00642		1.04969		0.996992		0.934489
1576	2.59	2.59	18.69	gi|15219079	unknown protein	2	0.955272	0.633217	1.00003	0.999756	0.825063	0.164528	0.865257	0.218439	1.14182	0.246479	0.953339	0.622618
1577	2.59	2.59	32.45	gi|15225199	hypothetical protein [Arabidopsis thaliana]	3	1.06535	0.804527	1.45309	0.364776	0.914137	0.558473	1.19484	0.334137	1.04501	0.831628	0.921331	0.869535
1578	2.58	5.47	41.2	gi|15221127	60S ribosomal protein L6 (RPL6B) [Arabidopsis thaliana]	6	1.07318	0.792232	1.12782	0.675042	1.13851	0.717462	0.891975	0.411245	1.03257	0.863138	1.19987	0.258068
1579	2.58	4.64	32.13	gi|15224814	GDP dissociation inhibitor [Arabidopsis thaliana]	4	0.90771	0.50683	0.965548	0.783501	1.03573	0.782816	1.21781	0.490842	1.04342	0.811242	1.50789	0.218782
1580	2.58	2.61	17.37	gi|15231669	protein kinase-like protein [Arabidopsis thaliana]	2	1.09879	0.530444	1.14709	0.445428	1.07879	0.667979	1.19552	0.489979	1.09169	0.556649	1.3895	0.428782
1581	2.58	2.58	17.75	gi|18397959	unknown protein [Arabidopsis thaliana]	3	0.880223	0.482876	0.813891	0.380909	0.87224	0.400294	0.835551	0.326199	0.933533	0.618041	0.777287	0.717905
1582	2.57	2.63	11.16	gi|15236727	putative protein [Arabidopsis thaliana]	2	1.13764	0.416764	1.06402	0.643993	1.09308	0.595681	0.887522	0.441221	0.987599	0.936552	0.626963	0.169463
1583	2.57	2.59	8	gi|22328122	unknown protein [Arabidopsis thaliana]	2	1.00844	0.950688	1.0272	0.897212	0.716527	0.256044	0.884794	0.451511	0.737109	0.273714	0.609617	0.134124
1584	2.56	2.59	16.39	gi|15241373	putative protein [Arabidopsis thaliana]	2	1.08123	0.631486	1.05966	0.66316	1.03466	0.788753	0.948489	0.687411	0.934344	0.616817	0.874741	0.405649
1585	2.56	2.57	20.18	gi|15239805	putative protein	2	1.24203		1.05303		1.39283		1.21135		0.986187		0.747191
1586	2.56	2.57	10.48	gi|15232633	oxysterol-binding family protein [Arabidopsis thaliana]	2	1.18776		0.896143		1.00795		0.951917		0.908108		0.7517
1587	2.55	2.68	42.28	gi|15232693	60S ribosomal protein L35	2	1.0467	0.823952	0.890703	0.514649	1.62172	0.291831	0.843555	0.59003	1.32392	0.260822	1.4603	0.586323
1588	2.55	2.6	27.44	gi|30690114	ribosome-binding factor A family protein [Arabidopsis thaliana]	2
1589	2.54	3.18	18.81	gi|15217642	unknow protein	3	1.61881	0.161279	1.44293	0.489989	1.24656	0.392764	1.07849	0.818444	1.19998	0.316371	0.821824	0.622111
1590	2.54	2.57	17.83	gi|18410896	PBS lyase HEAT-like repeat-containing protein [Arabidopsis thaliana]	1	0.976295	0.939519	1.16172	0.372952	1.05453	0.687687	0.738549	0.200906	0.940041	0.645106	0.850701	0.450452
1591	2.53	2.61	38.96	gi|15233838	DNAJ heat shock N-terminal domain-containing protein [Arabidopsis thaliana]	2	0.988562	0.926754	0.911071	0.567361	0.907977	0.449497	1.14679	0.290589	0.903068	0.347527	1.04003	0.692353
1592	2.53	2.56	34.86	gi|15239782	NADH dehydrogenase (ubiquinone) [Arabidopsis thaliana]	1	1.13723	0.728141	0.883531	0.490504	1.11836	0.615899	0.897312	0.703609	1.15112	0.460625	0.631488	0.376846
1593	2.52	8.28	17.13	gi|18407630	beta-fructosidase (BFRUCT3) / beta-fructofuranosidase / invertase, vacuolar [Arabidopsis thaliana]	5	0.91019	0.519964	0.860223	0.540073	0.854696	0.557618	1.00494	0.968521	0.90195	0.720794	0.896571	0.731818
1594	2.52	2.52	22.74	gi|15219936	unknown protein	2	1.0546	0.859388	1.12586	0.464283	1.31046	0.237348	0.882751	0.621389	0.990162	0.941828	0.932885	0.64226
1595	2.52	2.52	40	gi|15237040	HMG delta protein	1	0.90682	0.547556	0.946459	0.738359	1.41239	0.200468	0.966494	0.964164	1.36336	0.227278	1.01921	0.981813
1596	2.51	2.53	15.83	gi|145338880	unknown protein [Arabidopsis thaliana]	1	0.944589	0.558861	0.904815	0.346507	0.936027	0.50598	1.05249	0.683667	1.02349	0.803549	0.99652	0.969864
1597	2.51	2.53	17.62	gi|30687772	nuclear transport factor 2 (NTF2) family protein / RNA recognition motif (RRM)-containing protein [Arabidopsis thaliana]	2	0.985815	0.965519	1.24981	0.267358	1.04049	0.757597	0.997972	0.994505	0.905112	0.510564	1.8167	0.237579
1598	2.51	2.53	14.55	gi|22326906	SOUL heme-binding family protein [Arabidopsis thaliana]	2	1.10965		0.914263		1.03867		1.01825		1.07509		1.13916
1599	2.51	2.52	33.33	gi|15239099	ubiquinol-cytochrome C reductase complex ubiquinone-binding protein (QP-C)-like protein	2	1.05913	0.67165	1.16476	0.374838	1.3747	0.198052	0.876859	0.41819	1.04569	0.737205	1.16248	0.648274
1600	2.5	2.8	41.91	gi|15221870	hypothetical protein [Arabidopsis thaliana]	1	0.787111	0.250881	0.74445	0.207283	1.17977	0.346042	1.07041	0.738652	1.00402	0.974295	1.36686	0.404358
1601	2.5	2.53	14.39	gi|15238197	glycosyl hydrolase family 3 protein	3	1.2924		1.00941		0.817363		0.836686		0.681802		0.693718
1602	2.5	2.5	29.5	gi|15218588	unknown protein [Arabidopsis thaliana]	2	1.08565		1.39067		1.1581		0.966051		0.861629		0.920769
1603	2.49	2.49	8.609	gi|42572099	unknown protein [Arabidopsis thaliana]	2	0.945754	0.675144	1.15504	0.386319	0.892177	0.457599	0.81876	0.292827	1.00592	0.962135	0.85825	0.366655
1604	2.48	2.48	34.41	gi|15219669	putative translation initiation factor eIF-2, gamma subunit [Arabidopsis thaliana]	3	1.02858	0.907633	1.00451	0.972575	1.12765	0.478527	1.21204	0.401462	1.17778	0.361651	0.864346	0.673262
1605	2.48	2.48	10.58	gi|15237934	starch synthase	1	1.01757	0.902089	0.955281	0.747867	0.767845	0.294113	0.979304	0.909552	0.869362	0.277527	0.847372	0.223084
1606	2.48	2.48	13.12	gi|18400970	Ran-binding protein 1 domain-containing protein / RanBP1 domain-containing protein [Arabidopsis thaliana]	1	0.958684	0.842907	0.946836	0.704397	0.98833	0.956092	1.16656	0.74443	0.945928	0.866798	1.21917	0.605044
1607	2.48	2.48	32.08	gi|18401879	NADH-ubiquinone oxidoreductase	1	1.17409		0.963022		1.21731		1.08345		0.947652		1.31192
1608	2.47	19.18	60.81	gi|30678312	SAM1 (S-adenosylmethionine synthetase 1); methionine adenosyltransferase [Arabidopsis thaliana]	21
1609	2.46	2.59	10.45	gi|22329501	fumarylacetoacetase	2	0.67233		0.616676		0.658423		0.817188		0.867162		1.11042
1610	2.46	2.46	21.63	gi|15223500	protein import receptor	2	0.70807	0.177733	0.862687	0.694758	0.807125	0.578072	1.01634	0.98276	1.02338	0.974792	0.711958	0.657093
1611	2.45	2.69	27.22	gi|18410719	NDH-O (NAD(P)H:PLASTOQUINONE DEHYDROGENASE COMPLEX SUBUNIT O) [Arabidopsis thaliana]	2	1.09765	0.594876	0.986407	0.931128	0.907907	0.602981	1.58129	0.167695	1.24246	0.329565	1.48343	0.407057
1612	2.45	2.48	23.51	gi|30688704	GCN5-related N-acetyltransferase (GNAT) family protein [Arabidopsis thaliana]	1	1.19466	0.323803	1.02138	0.933426	1.1529	0.412594	1.18727	0.332688	1.13896	0.413766	0.851931	0.351805
1613	2.45	2.46	24.31	gi|18414953	SYP23 (syntaxin 23); t-SNARE [Arabidopsis thaliana]	2	1.04116	0.79246	1.0987	0.5763	0.990092	0.947171	1.1085	0.547105	1.02841	0.853627	1.1015	0.572518
1614	2.44	2.47	19.1	gi|22328844	ribophorin II (RPN2) family protein [Arabidopsis thaliana]	3	1.02333	0.899688	0.904891	0.593675	0.849891	0.356084	0.976164	0.805439	1.03865	0.645197	1.29358	0.0806726
1615	2.43	9.27	34.4	gi|15236042	ribosomal protein S6	6	0.98111	0.881113	1.32577	0.453079	1.56584	0.163605	0.934807	0.62759	1.28975	0.241854	1.28687	0.416654
1616	2.43	2.44	27.35	gi|79327256	SYP132 (syntaxin 132); t-SNARE [Arabidopsis thaliana]	2	1.01643	0.928073	1.00284	0.977309	1.14312	0.418302	1.15221	0.241602	1.09474	0.393899	1.18621	0.449955
1617	2.41	2.42	19.07	gi|15236185	amidophosphoribosyltransferase	2	1.06518		0.887829		0.834343		1.04512		1.00098		0.924453
1618	2.4	2.47	21.63	gi|30681915	SNG1 (SINAPOYLGLUCOSE 1); serine carboxypeptidase [Arabidopsis thaliana]	5	1.20983	0.115548	1.04167	0.812513	0.850519	0.507601	0.995034	0.974777	0.88914	0.208008	0.909321	0.68925
1619	2.4	2.42	12.34	gi|15227166	putative serine protease [Arabidopsis thaliana]	2	1.17794	0.352941	1.02225	0.938318	1.12765	0.689974	0.941272	0.651242	1.03402	0.793173	1.14885	0.394396
1620	2.4	2.4	12.91	gi|18400602	unknown protein [Arabidopsis thaliana]	3	0.961056	0.946092	0.990934	0.9846	1.01417	0.962223	0.854573	0.379663	0.911998	0.671353	0.96862	0.905563
1621	2.39	2.45	26.22	gi|15225928	3-methyl-2-oxobutanoate hydroxymethyltransferase	2	0.968995		1.40968		1.18931		0.787076		1.3118		0.851018
1622	2.39	2.42	22.73	gi|18410681	unknown protein [Arabidopsis thaliana]	1	1.16963	0.33311	1.04142	0.881023	0.970875	0.901711	1.04444	0.805059	1.02764	0.77653	0.755323	0.0804385
1623	2.37	9.33	58.82	gi|15219231	ubiquitin-conjugating enzyme E2, putative [Arabidopsis thaliana]	8
1624	2.37	2.49	16.4	gi|15233258	aminoacyl-tRNA ligase	2	0.94195	0.660858	1.12467	0.470977	1.24252	0.484601	0.847295	0.354671	1.17026	0.427077	0.746824	0.62855
1625	2.37	2.37	18.7	gi|18390623	ATP binding / ATPase, coupled to transmembrane movement of ions, phosphorylative mechanism [Arabidopsis thaliana]	2	1.02374	0.867273	0.79624	0.287775	0.915587	0.580536	1.07264	0.743432	1.00181	0.989592	1.10807	0.630853
1626	2.37	2.37	12.65	gi|15231569	gamma tonoplast intrinsic protein [Arabidopsis thaliana]	5	1.1926		1.26037		1.00302		0.90474		0.97114		1.00805
1627	2.36	6.85	31.84	gi|15227674	CYP5 (cyclophilin 5); peptidyl-prolyl cis-trans isomerase [Arabidopsis thaliana]	4	1.00938		1.00646		1.0384		1.04865		1.01967		0.69525
1628	2.36	2.36	25.75	gi|15238825	unknown protein [Arabidopsis thaliana]	1	1.06509	0.730498	1.03328	0.739452	0.972713	0.77761	0.964447	0.814918	0.965711	0.725862	0.929657	0.640302
1629	2.35	2.37	21.13	gi|15223709	unknown protein [Arabidopsis thaliana]	1	0.967947		1.02913		1.04031		0.842334		1.00315		0.742333
1630	2.33	2.34	13.94	gi|15227493	SCPL26 (serine carboxypeptidase-like 26); serine carboxypeptidase [Arabidopsis thaliana]	2
1631	2.32	2.46	17.17	gi|15225553	GDP-mannose pyrophosphorylase [Arabidopsis thaliana]	3	0.920677	0.741412	0.916734	0.570334	0.947595	0.706994	0.984004	0.905232	1.06014	0.683195	1.0719	0.633432
1632	2.32	2.36	31.85	gi|15221463	coatomer-like protein, epsilon subunit [Arabidopsis thaliana]	3	1.11593	0.340836	1.15279	0.248188	1.14824	0.259787	1.10043	0.446734	1.15913	0.261935	1.18575	0.386309
1633	2.32	2.33	8.411	gi|15229611	BSD domain-containing protein	2	0.975784		0.994582		0.800073		1.11438		1.18386		1.07072
1634	2.31	34.94	44.53	gi|15227969	phosphoenolpyruvate carboxylase [Arabidopsis thaliana]	21	1.24071	0.282555	1.12125	0.465681	1.16796	0.678115	0.486598	0.0884815	1.31648	0.437155	0.545131	0.365771
1635	2.31	2.31	21.19	gi|15239125	ATNIFS1/NIFS1 (ARABIOPSIS THALIANA NITROGEN FIXATION S HOMOLOG 1); cysteine desulfurase/ transaminase [Arabidopsis thaliana]	3	0.895888	0.539814	1.15344	0.458622	1.18106	0.484468	1.02267	0.935999	1.01178	0.940761	1.2259	0.611711
1636	2.31	2.31	30.83	gi|15236757	ribosomal protein L32	2	1.27696	0.437645	1.09185	0.838228	1.48827	0.456788	0.866385	0.443576	1.24245	0.344551	1.22815	0.436826
1637	2.3	2.38	17.11	gi|30690281	glutamate-tRNA ligase, putative / glutamyl-tRNA synthetase, putatuve / GluRS, putative [Arabidopsis thaliana]	1	0.823899		1.0398		1.06401		1.17616		1.36184		1.25247
1638	2.3	2.32	24.16	gi|15234883	putative protein [Arabidopsis thaliana]	1	1.1151	0.521106	1.0229	0.857083	0.99929	0.996696	0.901743	0.48563	0.874767	0.405109	0.889781	0.585487
1639	2.3	2.31	40.51	gi|15229773	small nuclear ribonucleoprotein G, putative / snRNP-G, putative / Sm protein G, putative [Arabidopsis thaliana]	1	0.894895	0.586054	0.949685	0.726317	0.956741	0.737164	1.15918	0.757586	1.06486	0.653499	1.38391	0.394559
1640	2.29	2.29	39.71	gi|15224837	40S ribosomal protein S30 [Arabidopsis thaliana]	1	1.24267		1.04598		0.941957		1.06624		1.24641		1.04475
1641	2.28	2.31	58.26	gi|18397632	DNA-binding enhancer protein-related [Arabidopsis thaliana]	1	0.93083	0.398129	0.807577	0.060715	0.909083	0.390781	1.03493	0.669845	0.830628	0.162632	1.11228	0.365885
1642	2.28	2.29	6.955	gi|42573159	PAA1 (metal-transporting P-type ATPase 1) [Arabidopsis thaliana]	1	0.868748		0.82041		0.968515		1.07304		1.01257		1.14624
1643	2.27	4.31	25	gi|15223944	superoxidase dismutase [Arabidopsis thaliana]	8	0.871533	0.423547	0.837587	0.346345	1.03844	0.784671	1.18533	0.809711	1.35475	0.488731	1.42221	0.650827
1644	2.27	2.27	22.85	gi|15227692	putative protein transport protein SEC13 [Arabidopsis thaliana]	1	1.17944	0.34781	1.12945	0.467158	1.02501	0.846426	0.970997	0.821322	1.02944	0.822818	1.13943	0.560496
1645	2.26	2.29	25.17	gi|15239347	putative protein [Arabidopsis thaliana]	1	1.26334		1.17976		1.11648		1.00225		1.22544		0.547296
1646	2.25	2.33	16.67	gi|15231370	putative protein [Arabidopsis thaliana]	2	1.22271		1.00998		1.15704		0.890865		0.871546		0.865737
1647	2.25	2.26	6.916	gi|79317517	transporter [Arabidopsis thaliana]	1	1.15457	0.653385	0.793675	0.266791	1.00187	0.991012	1.02866	0.937715	1.08144	0.580657	1.41063	0.183468
1648	2.24	2.32	11.43	gi|15230843	unknown protein [Arabidopsis thaliana]	2	1.14335	0.192437	1.00757	0.931032	0.964982	0.688669	1.10012	0.532361	0.971405	0.749515	0.904511	0.694198
1649	2.24	2.26	12.66	gi|42573071	pfkB-type carbohydrate kinase family protein	1	0.907035	0.504589	0.798604	0.293554	0.793127	0.257265	0.847275	0.344708	0.849914	0.349551	0.771164	0.233282
1650	2.24	2.25	39.09	gi|18403992	Ran-binding protein 1 domain-containing protein / RanBP1 domain-containing protein [Arabidopsis thaliana]	1	1.01999	0.944688	1.08698	0.8403	0.964236	0.808095	0.956075	0.83963	0.827847	0.351269	1.00336	0.981726
1651	2.24	2.25	31.56	gi|30687213	unknown protein	1	1.01795		1.26966		1.27476		1.13887		1.00806		1.05651
1652	2.24	2.25	19.55	gi|15228596	CS26 (cysteine synthase 26); cysteine synthase [Arabidopsis thaliana]	1	1.29524	0.234613	1.12323	0.616231	0.921721	0.666911	0.919477	0.785173	0.953448	0.716089	0.91945	0.881885
1653	2.24	2.24	40.83	gi|15236888	tetrahydrofolate dehydrogenase/cyclohydrolase, putative [Arabidopsis thaliana]	2	1.24984	0.349543	1.06544	0.683376	0.981364	0.898207	0.899664	0.596559	0.924669	0.622141	0.94734	0.717255
1654	2.23	9.21	32.75	gi|15219197	glycoprotein(EP1), putative [Arabidopsis thaliana]	7	1.03538		0.773493		0.858394		0.953349		1.01868		0.900967
1655	2.23	4.27	41.35	gi|15224916	small GTP-binding protein	3	1.19398	0.479489	1.07385	0.559187	1.23407	0.150565	0.953331	0.658256	1.07695	0.771291	1.09521	0.548475
1656	2.22	2.27	28.14	gi|18415696	vesicle-associated membrane family protein	2	1.11723	0.770773	0.959566	0.93116	1.28533	0.630236	0.911135	0.569889	1.06536	0.680045	0.629063	0.655193
1657	2.21	2.95	19.13	gi|15220511	binding [Arabidopsis thaliana]	2	1.00354	0.991627	0.958867	0.872731	0.88599	0.437381	1.49226	0.579193	1.19642	0.321571	1.23429	0.536611
1658	2.2	2.27	21.76	gi|15234214	putative protein [Arabidopsis thaliana]	1	1.07794	0.613205	1.08162	0.512064	1.08014	0.514729	1.13639	0.404531	1.00021	0.998509	1.09219	0.451577
1659	2.2	2.22	35.71	gi|15223768	small nuclear ribonucleoprotein, putative / snRNP, putative / Sm protein, putative [Arabidopsis thaliana]	2	1.08551	0.561032	1.02912	0.821258	1.06691	0.632528	0.882256	0.428866	0.897395	0.728764	0.66889	0.379917
1660	2.19	9.85	37.5	gi|15232185	unknown protein [Arabidopsis thaliana]	5	1.03464		1.09965		0.939867		0.734021		1.20682		0.660233
1661	2.19	9.1	48.47	gi|15236171	S-phase-specific ribosomal protein	6	1.109	0.627407	1.05432	0.693558	1.27258	0.253276	1.13379	0.516492	0.925882	0.5916	0.844113	0.530931
1662	2.19	2.29	30.04	gi|22327548	N-carbamyl-L-amino acid hydrolase, putative [Arabidopsis thaliana]	1	0.978274	0.896554	1.01269	0.919447	0.974223	0.836458	1.07771	0.587905	0.774782	0.235741	0.848939	0.345928
1663	2.19	2.21	16.14	gi|15229692	omega-3 fatty acid desaturase, chloroplast precursor [Arabidopsis thaliana]	1	1.09424	0.742092	1.07032	0.623273	1.11276	0.679887	1.0531	0.883601	1.11194	0.480238	0.997029	0.990307
1664	2.19	2.19	45.38	gi|15220733	photosystem I subunit X precursor	1	0.968999	0.835566	0.851123	0.403294	0.58104	0.326553	0.946133	0.878006	1.02285	0.931175	0.661201	0.52803
1665	2.18	2.27	28.77	gi|22328762	SH3 domain-containing protein 3 (SH3P3) [Arabidopsis thaliana]	2	1.08395	0.82833	1.16993	0.594893	1.14653	0.627915	0.668606	0.481436	0.948447	0.740439	0.636051	0.317443
1666	2.18	2.18	18.12	gi|15239998	5-formyltetrahydrofolate cyclo-ligase-like protein [Arabidopsis thaliana]	1	0.887896	0.442761	0.945534	0.672411	0.968825	0.802833	1.04731	0.722926	1.04517	0.733812	1.03328	0.798357
1667	2.17	2.28	25.41	gi|15236972	putative protein [Arabidopsis thaliana]	1	1.07705	0.651262	1.02777	0.855203	0.925963	0.462608	1.0161	0.944514	0.929069	0.572729	1.17777	0.557853
1668	2.16	7.05	21.9	gi|15240793	glutamate dehydrogenase 2	5	1.2466		1.36841		1.54246		0.787832		0.959591		0.546656
1669	2.16	2.6	21.85	gi|15236029	60S acidic ribosomal protein P3 (RPP3A) [Arabidopsis thaliana]	2	0.76515		1.4006		0.952876		0.741953		1.07486		0.625332
1670	2.16	2.2	20.26	gi|15237634	DNA gyrase subunit B - like protein [Arabidopsis thaliana]	1	1.26846	0.251108	0.956487	0.853674	1.03456	0.789432	1.03221	0.922855	1.04928	0.712715	0.982794	0.952057
1671	2.16	2.17	13.52	gi|15226434	unknown protein [Arabidopsis thaliana]	2	1.17921	0.343816	1.12058	0.455193	1.10832	0.487359	0.932856	0.610121	1.07088	0.614587	1.02821	0.883909
1672	2.15	2.26	18.05	gi|15233423	putative protein [Arabidopsis thaliana]	1	0.919256		1.05207		1.13586		0.587644		0.811683		1.01336
1673	2.15	2.2	30.94	gi|15225074	putative myrosinase-binding protein [Arabidopsis thaliana]	2	1.15034	0.139413	0.906808	0.256309	0.969551	0.829073	1.1096	0.512345	1.34502	0.145646	1.68118	0.0530262
1674	2.15	2.17	13.57	gi|79325918	myosin heavy chain-related [Arabidopsis thaliana]	1	1.03949	0.74448	0.956845	0.650539	1.07241	0.491261	0.914757	0.396825	1.07091	0.501203	0.904893	0.37563
1675	2.15	2.15	12.59	gi|15236849	hydroxyproline-rich glycoprotein family protein	1	0.916017		0.995425		0.755523		0.750988		0.954514		2.14664
1676	2.14	2.33	28.73	gi|145335021	FZL (FZO-LIKE); GTP binding / GTPase/ thiamin-phosphate diphosphorylase [Arabidopsis thaliana]	1	1.07064	0.646145	0.935943	0.641076	0.915621	0.69912	1.05303	0.838039	1.09197	0.586545	1.21493	0.312377
1677	2.14	2.15	24.42	gi|15228389	hydroxyacylglutathione hydrolase cytoplasmic (glyoxalase II) (GLX II) [Arabidopsis thaliana]	2	0.843939		0.990191		1.12245		0.954728		0.933668		1.14947
1678	2.13	4.35	68	gi|15236000	RSZp22 splicing factor	3	1.09874	0.659524	0.809649	0.638704	0.820089	0.536472	1.16904	0.399084	0.886804	0.49004	1.08032	0.983818
1679	2.13	2.21	16.31	gi|15237485	glucose-6-phosphate dehydrogenase [Arabidopsis thaliana]	1	0.956052	0.730629	1.11754	0.572169	0.840893	0.364559	1.00171	0.996215	1.04213	0.89434	0.902533	0.637057
1680	2.13	2.13	17.72	gi|22326801	HEMG2/MEE61 (maternal effect embryo arrest 61); oxidoreductase/ protoporphyrinogen oxidase [Arabidopsis thaliana]	1	1.01019	0.937586	0.936196	0.726766	0.952485	0.733415	0.979515	0.872792	0.994267	0.964099	0.914477	0.603872
1681	2.13	2.13	11.88	gi|18401075	binding [Arabidopsis thaliana]	2	0.797206		0.994281		0.950263		0.863706		0.864409		0.938414
1682	2.12	2.87	27.56	gi|15222241	AOC4 (ALLENE OXIDE CYCLASE 4) [Arabidopsis thaliana]	4	1.12847		0.655157		1.07696		1.15109		1.40891		0.532514
1683	2.12	2.19	11.24	gi|15240169	zeaxanthin epoxidase	2	1.35793	0.331809	1.07253	0.736405	1.32006	0.317549	1.06376	0.784914	0.982847	0.902287	0.923745	0.658927
1684	2.12	2.12	17.42	gi|15237748	dehydrodolichyl diphosphate synthase, putative / DEDOL-PP synthase, putative [Arabidopsis thaliana]	1
1685	2.11	2.18	29.46	gi|18410661	unknown protein	2	0.914809	0.809665	0.73511	0.319725	0.693325	0.426417	0.979139	0.937852	0.92261	0.685267	0.855229	0.294128
1686	2.11	2.15	19.29	gi|15217659	glutaredoxin family protein [Arabidopsis thaliana]	1
1687	2.11	2.15	14.7	gi|30699054	ADP-glucose pyrophosphorylase family protein	3	1.12147	0.459376	0.785795	0.251769	0.804314	0.353875	0.925827	0.756789	1.08554	0.668842	1.19858	0.435311
1688	2.11	2.13	28.69	gi|15239866	ETFBETA; electron carrier [Arabidopsis thaliana]	1	0.955942		1.00186		1.08643		1.03514		0.990901		1.42679
1689	2.11	2.12	23.76	gi|15219486	RNA recognition motif (RRM)-containing protein [Arabidopsis thaliana]	3	1.02023	0.941068	1.12571	0.609658	0.994366	0.979842	1.21794	0.325728	1.12458	0.479202	0.81869	0.42778
1690	2.1	11.1	53.85	gi|18403464	nucleic acid binding [Arabidopsis thaliana]	8	1.05872	0.815263	1.06771	0.637387	1.02153	0.869129	1.04915	0.72597	0.87374	0.428896	1.06696	0.672176
1691	2.1	9	44.72	gi|15242558	60S ribosomal protein - like [Arabidopsis thaliana]	9	0.8284	0.641804	0.918136	0.868852	1.09251	0.832883	0.886787	0.499882	1.28901	0.360517	1.18467	0.39403
1692	2.1	3.46	23.3	gi|18399949	DNAJ heat shock family protein	2	0.964931		0.95499		1.26343		0.978193		0.936079		1.14907
1693	2.1	2.13	23.4	gi|79316647	LIP2 (LIPOYLTRANSFERASE 2) [Arabidopsis thaliana]	1	1.01198		1.03066		1.00599		1.34053		1.17409		1.15923
1694	2.1	2.12	12.16	gi|15242313	pyruvate kinase	1	0.95326		1.00453		1.30361		0.819027		0.993501		0.667367
1695	2.1	2.1	25.19	gi|9797763	Strong similarity to cytochrome b5 from Oryza sativa gb|X75670 and contains a Heme-binding PF|00173 domain. EST gb|AV536831 comes from this gene. [Arabidopsis thaliana]	1	0.915503		0.877533		0.971256		1.27068		1.40988		0.611944
1696	2.1	2.01	20.81	gi|15241249	IPP transferase	1	0.934826		0.726869		0.789879		0.756526		1.02782		1.15043
1697	2.09	34.2	51.23	gi|15230534	HSP70 (heat shock protein 70); ATP binding [Arabidopsis thaliana]	42	0.742151		0.810969		0.976466		1.61488		1.21103		1.73479
1698	2.09	2.13	16.97	gi|15236120	Nonclathrin coat protein gamma - like protein [Arabidopsis thaliana]	1	1.24522		0.976663		0.849181		0.96891		1.16826		1.22407
1699	2.09	2.13	23.31	gi|15220636	ATMAP70-1 (MICROTUBULE-ASSOCIATED PROTEINS 70-1); microtubule binding [Arabidopsis thaliana]	1	1.04878		0.952327		0.788041		1.23762		0.870122		1.8998
1700	2.09	2.1	18.81	gi|15232051	putative glycogen synthase [Arabidopsis thaliana]	2	1.0619	0.785643	0.798266	0.263811	1.07038	0.617026	1.06401	0.760237	1.00709	0.954779	1.09829	0.567741
1701	2.09	2.09	40.47	gi|15241430	CBP20 (CAP-BINDING PROTEIN 20); RNA binding [Arabidopsis thaliana]	1	0.974891	0.932605	1.17146	0.648748	0.986012	0.92228	1.19273	0.502038	0.932112	0.726645	1.21539	0.316342
1702	2.08	4.08	35.77	gi|15226618	FUM1 (FUMARASE 1); fumarate hydratase [Arabidopsis thaliana]	3	1.29126		1.14526		0.991286		1.24038		1.13045		1.20016
1703	2.08	2.88	34.44	gi|18399461	Aha1 domain-containing protein [Arabidopsis thaliana]	2	1.13639	0.425812	0.943583	0.669515	1.13921	0.553417	1.02735	0.835198	1.15173	0.399567	1.06615	0.986543
1704	2.08	2.2	16.12	gi|15218383	cytosolic factor, putative [Arabidopsis thaliana]	1	0.934306		0.988174		0.990841		1.0988		1.48069		1.26154
1705	2.08	2.14	12.94	gi|18417667	serine carboxypeptidase	1	0.801797		1.09932		0.779069		1.0419		1.00731		0.905558
1706	2.08	2.13	18.96	gi|18401508	NPSN13 (novel plant SNARE 13) [Arabidopsis thaliana]	1	1.04196		0.980164		1.12958		1.59469		1.12947		1.45484
1707	2.08	2.11	24.03	gi|30679729	enoyl-CoA hydratase/isomerase family protein [Arabidopsis thaliana]	1	1.02616	0.838111	0.854038	0.358912	0.881319	0.42565	1.06299	0.678185	1.04817	0.725087	0.894096	0.557844
1708	2.08	2.11	34.47	gi|18414065	inosine triphosphate pyrophosphatase, putative / HAM1 family protein [Arabidopsis thaliana]	1	0.852567		0.936899		0.929486		0.972257		1.01733		1.08315
1709	2.08	2.09	17.6	gi|30697010	PHOT2 (NON PHOTOTROPIC HYPOCOTYL 1-LIKE); kinase [Arabidopsis thaliana]	2	1.18494		0.967938		1.13384		1.12913		0.988146		0.99022
1710	2.08	2.08	15.72	gi|15223082	pyrophosphate-dependent phosphofructokinase alpha subunit	2	1.70266		1.52271		1.75022		1.26383		1.78917		2.13038
1711	2.07	2.14	17.23	gi|15237659	DCT/DIT2.1 (DICARBOXYLATE TRANSPORT); oxoglutarate:malate antiporter [Arabidopsis thaliana]	1	1.253		1.60086		0.90456		0.899261		1.01925		0.827555
1712	2.07	2.11	14.6	gi|42572443	RNA recognition motif (RRM)-containing protein	1	1.1387		0.668272		0.598107		1.12227		1.20434		0.705225
1713	2.07	2.1	13.79	gi|30693225	CINV1 (CYTOSOLIC INVERTASE 1); beta-fructofuranosidase [Arabidopsis thaliana]	1	1.01704		0.949412		0.984519		0.800971		1.00241		0.931203
1714	2.07	2.09	7.374	gi|15225741	putative beta-galactosidase [Arabidopsis thaliana]	1	1.10515		1.22815		0.999042		0.793797		0.763323		0.708448
1715	2.07	2.09	26.62	gi|15233615	ferredoxin family protein [Arabidopsis thaliana]	1	1.07438	0.879523	1.09152	0.84368	1.10415	0.816063	1.37096	0.281332	0.953414	0.904489	1.04359	0.758641
1716	2.07	2.07	13.02	gi|42564134	metallo-beta-lactamase family protein	1	0.937752	0.746269	1.0338	0.795308	0.807239	0.277761	1.16613	0.36615	1.08165	0.576054	0.733207	0.742363
1717	2.06	2.28	23.05	gi|18397500	guanylate kinase, putative [Arabidopsis thaliana]	2	1.23104	0.283642	0.854352	0.393157	1.13531	0.422793	0.868371	0.391398	0.955541	0.727067	0.874739	0.501622
1718	2.06	2.11	25.03	gi|15217452	unknown protein [Arabidopsis thaliana]	3	0.888143	0.442289	0.919742	0.554658	0.926866	0.772455	1.27441	0.438744	1.13313	0.425938	1.37026	0.650677
1719	2.06	2.07	19.33	gi|9665134	Putative RNA binding protein [Arabidopsis thaliana]	1	0.990435	0.938388	0.922155	0.731982	1.07751	0.693392	0.941393	0.686327	1.10686	0.492978	1.17931	0.96617
1720	2.06	2.06	30.92	gi|79561827	unknown protein [Arabidopsis thaliana]	1	1.07092	0.616188	1.04309	0.861397	0.837154	0.3242	0.986481	0.913957	0.914734	0.536172	0.943154	0.679476
1721	2.06	2.06	21.58	gi|15241700	unknown protein	2	0.873636	0.45177	0.933321	0.760238	0.693783	0.196233	1.0067	0.964864	0.55001	0.277961	0.760288	0.652322
1722	2.05	21.62	43.34	gi|30690404	SHM2 (SERINE HYDROXYMETHYLTRANSFERASE 2); glycine hydroxymethyltransferase [Arabidopsis thaliana]	29	1.10216		0.992395		1.01143		0.994228		0.802424		0.76596
1723	2.05	4.25	41.3	gi|15232279	putative protein [Arabidopsis thaliana]	3	0.818635		0.86751		0.957131		1.21338		1.00589		1.11291
1724	2.05	2.18	13.01	gi|18405794	VLN2 (VILLIN 2); actin binding [Arabidopsis thaliana]	1	1.06641		0.952053		1.04403		1.11786		1.0652		1.11605
1725	2.05	2.18	16.15	gi|15238289	DPE1 (DISPROPORTIONATING ENZYME); 4-alpha-glucanotransferase [Arabidopsis thaliana]	1	1.17249		0.91643		0.948109		1.09926		1.02293		1.09475
1726	2.05	2.15	20.23	gi|30693135	ribosomal protein S9 family protein [Arabidopsis thaliana]	1	0.907156		1.01844		1.13523		1.30955		1.3537		0.621729
1727	2.05	2.15	20.29	gi|18400085	unknown protein [Arabidopsis thaliana]	1	0.84921	0.357827	1.01819	0.88878	1.02533	0.846976	1.10188	0.51744	1.15854	0.388359	1.31584	0.22657
1728	2.05	2.12	17.39	gi|22328154	Maf family protein [Arabidopsis thaliana]	1	0.924796		1.10965		1.05863		1.04468		0.848972		0.994106
1729	2.05	2.09	12.9	gi|15224954	unknown protein [Arabidopsis thaliana]	1	0.987755	0.95892	0.965281	0.894874	0.957238	0.77059	0.87427	0.440271	0.922433	0.598789	0.922749	0.769282
1730	2.05	2.07	30.07	gi|15230664	IVD (ISOVALERYL-COA-DEHYDROGENASE) [Arabidopsis thaliana]	1	1.0724		0.974149		1.04309		0.985143		1.00013		0.957642
1731	2.05	2.06	22.44	gi|18402209	receptor-like kinase 1	1	0.844059		1.0506		0.749239		0.350349		0.58288		0.465989
1732	2.05	2.06	28.13	gi|18404337	RNA-binding S4 domain-containing protein [Arabidopsis thaliana]	1	1.03846		1.00149		0.977667		0.751928		0.713197		1.12404
1733	2.05	2.05	6.855	gi|7269163	unknown protein	1	1.09032		0.80561		0.761429		0.758776		1.05121		0.619124
1734	2.05	2.05	40.91	gi|15224138	ATCOAD (4-PHOSPHOPANTETHEINE ADENYLYLTRANSFERASE); nucleotidyltransferase/ pantetheine-phosphate adenylyltransferase [Arabidopsis thaliana]	1	0.832064	0.466936	0.977225	0.906204	1.03867	0.768818	0.759682	0.224434	0.860447	0.377773	0.926238	0.628855
1735	2.04	12.53	23.61	gi|15227559	tubulin beta-7 chain	10	0.807082		0.819708		0.558277		0.915447		0.967227		0.748623
1736	2.04	4.08	14.92	gi|15234505	putative component of vesicle-mediated transport [Arabidopsis thaliana]	2	0.949328		0.829488		1.0204		1.13562		1.78466		0.77993
1737	2.04	2.58	39.46	gi|15237341	thioredoxin f2 (gb|AAD35004.1) [Arabidopsis thaliana]	3	0.899843	0.49844	0.901583	0.505684	0.920156	0.575794	1.11394	0.610322	1.01878	0.902674	1.34522	0.531818
1738	2.04	2.15	15.45	gi|15218027	IAA-Ala hydrolase (IAR3) [Arabidopsis thaliana]	1	0.944539		1.15694		0.983083		1.09798		1.04345		1.22564
1739	2.04	2.09	33.85	gi|15220757	DRT111 (DNA-damage-repair/toleration protein 111); nucleic acid binding / nucleotide binding [Arabidopsis thaliana]	1
1740	2.04	2.09	10.15	gi|30685467	protein kinase family protein [Arabidopsis thaliana]	1
1741	2.04	2.08	21.37	gi|15224782	putative nucleosome assembly protein [Arabidopsis thaliana]	1	1.07402		0.899408		0.915825		1.00686		1.09681		1.34666
1742	2.04	2.07	18.57	gi|15235209	putative protein [Arabidopsis thaliana]	1	1.26915	0.283398	1.05227	0.734475	0.90789	0.552067	1.21207	0.4659	1.12806	0.480337	1.21952	0.657514
1743	2.04	2.07	18.4	gi|15237011	putative protein [Arabidopsis thaliana]	1	0.910891	0.449601	0.903802	0.764822	1.03942	0.896144	1.09222	0.790312	1.14302	0.440112	1.23499	0.447961
1744	2.04	2.07	15.86	gi|15220045	DnaJ protein, putative [Arabidopsis thaliana]	2	1.08514		0.975111		1.18181		0.824365		0.946633		0.515051
1745	2.04	2.06	39.82	gi|18401511	unknown protein [Arabidopsis thaliana]	2	0.990194		0.89038		1.0436		0.96848		1.41548		1.21186
1746	2.04	2.05	23.53	gi|15241780	VTI11 (VESICLE TRANSPORT V-SNARE 11, vesicle transport v-SNARE 11); receptor [Arabidopsis thaliana]	1	1.12949	0.447071	0.956735	0.879064	1.06469	0.711518	0.900253	0.50077	1.00484	0.970644	1.32961	0.393429
1747	2.04	2.05	26.55	gi|30695393	cytidylyltransferase	1	0.886673		1.12135		1.19684		0.906647		1.13707		1.00123
1748	2.04	2.05	28.47	gi|30684047	ankyrin repeat family protein [Arabidopsis thaliana]	1	1.0279	0.830345	0.95922	0.750091	0.962822	0.8938	0.739776	0.293314	0.979371	0.871182	0.937689	0.815662
1749	2.04	2.04	26.37	gi|15237680	unknown protein [Arabidopsis thaliana]	1	0.890053		0.807189		0.84618		0.709838		0.864072		0.64406
1750	2.04	2.04	27.24	gi|30679555	binding [Arabidopsis thaliana]	1	0.914269	0.597761	0.956561	0.779665	0.931145	0.665966	1.55037	0.490695	1.32136	0.574694	1.71081	0.653545
1751	2.04	2.04	17.25	gi|30680516	unknown protein	1	0.917395	0.735878	0.888925	0.521315	0.800502	0.271051	0.883483	0.432107	0.823906	0.338583	1.2821	0.549501
1752	2.04	2.04	16.67	gi|15237708	ZW10-like protein [Arabidopsis thaliana]	2	1.14921	0.46971	1.02316	0.856789	1.03188	0.87641	0.920703	0.692617	1.00463	0.977571	0.852214	0.353663
1753	2.04	2.04	20.14	gi|15235714	endo-xyloglucan transferase - like protein [Arabidopsis thaliana]	3	1.2211		1.05618		0.967768		0.860756		0.913808		0.847881
1754	2.04	2.04	8.155	gi|22328106	serine carboxypeptidase S28 family protein [Arabidopsis thaliana]	1	0.952121	0.706642	1.0383	0.768656	1.17989	0.343025	1.36089	0.197631	1.06751	0.72515	1.05284	0.969227
1755	2.04	2.04	16.56	gi|15227351	ERD15 protein [Arabidopsis thaliana]	1	0.972682	0.836666	0.707427	0.188975	1.03871	0.807929	1.06925	0.848859	0.913705	0.545151	0.925234	0.587529
1756	2.03	18.49	42.89	gi|15229522	S-adenosyl-L-homocysteinas, putative [Arabidopsis thaliana]	13	0.933815		0.990725		0.974161		1.00167		1.10359		1.08728
1757	2.03	2.15	23.05	gi|15220817	type 2A protein serine/threonine phosphatase	1	0.872408	0.406536	0.947385	0.783126	0.789478	0.259161	1.05178	0.706503	1.10546	0.504542	1.0836	0.57152
1758	2.03	2.1	26.3	gi|18416821	AR192; adenyl-nucleotide exchange factor/ chaperone binding / protein binding / protein homodimerization [Arabidopsis thaliana]	1	0.727706		0.627948		0.884886		1.32861		0.991496		0.672381
1759	2.03	2.09	42.33	gi|18412939	ferredoxin--NADP(+) reductase, putative / adrenodoxin reductase, putative [Arabidopsis thaliana]	4	1.1197	0.458711	1.18147	0.342027	1.11045	0.483013	0.971169	0.847918	0.948065	0.687346	1.06547	0.73477
1760	2.03	2.08	14.75	gi|42571981	glutamine amidotransferase	1	1.06455		1.29358		1.38933		1.18992		1.3645		1.24948
1761	2.03	2.08	17.76	gi|42573816	5-azacytidine resistance protein -related [Arabidopsis thaliana]	3	1.13589	0.502761	1.09537	0.590965	0.916921	0.685244	1.20022	0.381293	1.12733	0.509289	0.758006	0.412196
1762	2.03	2.08	13.84	gi|15240227	anthranilate N-hydroxycinnamoyl/benzoyltransferase-like protein [Arabidopsis thaliana]	1	1.24863	0.589821	0.942105	0.68338	1.00301	0.994688	1.05057	0.745174	1.23084	0.631719	0.91868	0.863065
1763	2.03	2.07	21.26	gi|15238857	unknown protein [Arabidopsis thaliana]	1	1.1772	0.34964	1.00944	0.952178	1.00407	0.974072	1.20122	0.319023	1.02087	0.871086	1.45129	0.18096
1764	2.03	2.07	17.94	gi|18416739	antitermination NusB domain-containing protein [Arabidopsis thaliana]	1	1.14819		0.882669		1.01393		0.804241		1.3725		1.20983
1765	2.03	2.06	15.2	gi|15231828	putative pectin methylesterase	1	0.820258		1.16684		1.19525		1.08915		1.1444		1.31323
1766	2.03	2.05	10.59	gi|15234126	CIP7 (COP1-INTERACTING PROTEIN 7) [Arabidopsis thaliana]	1	0.782937		0.928103		0.959676		1.02932		0.798914		0.93297
1767	2.03	2.05	18.06	gi|15236256	unknown protein	1	0.998492		0.816969		0.666674		1.26384		0.96235		1.02076
1768	2.03	2.05	16.99	gi|15238380	sad1/unc-84 protein-related [Arabidopsis thaliana]	1	1.19657	0.174341	0.9793	0.832283	1.06604	0.596706	1.03382	0.772858	1.09827	0.394063	1.15786	0.318996
1769	2.03	2.05	38.52	gi|15241374	glutaredoxin [Arabidopsis thaliana]	1	0.86462	0.634735	0.999542	0.998747	0.940373	0.714035	0.924558	0.639154	0.820754	0.355338	0.633264	0.409196
1770	2.03	2.04	11.91	gi|15226523	DNA-directed RNA polymerase II	1	0.978456		1.41043		1.21214		0.838245		1.12079		1.20338
1771	2.03	2.04	18.91	gi|79378061	unknown protein	1	0.8308		1.00343		0.781434		1.33542		0.93663		1.18774
1772	2.03	2.03	22.79	gi|6522548	putative protein [Arabidopsis thaliana]	1	0.873059		0.704493		1.03083		1.17235		1.25456		0.884587
1773	2.03	2.03	11.05	gi|18412890	mitochondrial glycoprotein family protein / MAM33 family protein [Arabidopsis thaliana]	1	1.30041		1.15158		1.04184		1.47166		1.14426		1.46425
1774	2.02	7	50.35	gi|42571331	prohibitin 2	7	1.35497	0.201187	1.26197	0.483681	1.53778	0.442329	0.837564	0.324111	1.04371	0.740691	0.770364	0.231212
1775	2.02	4.74	38.64	gi|15228814	peptidylprolyl isomerase [Arabidopsis thaliana]	6
1776	2.02	4.17	31.64	gi|15224222	isopropylmalate isomerase small subunit (LeuD1)	6	1.33336		1.35953		1.53595		0.896645		0.924129		1.30037
1777	2.02	4.06	27.61	gi|15237899	UDP glucose:flavonoid 3-o-glucosyltransferase -like protein [Arabidopsis thaliana]	3	0.997682	0.985608	1.08175	0.675092	0.899337	0.489659	1.15797	0.389793	1.03734	0.782433	1.07552	0.617999
1778	2.02	2.43	20.26	gi|42570051	UBX domain-containing protein [Arabidopsis thaliana]	1	0.930314	0.641895	1.12185	0.501202	0.942292	0.657714	1.12915	0.437226	0.925287	0.578898	1.1625	0.37289
1779	2.02	2.27	18.5	gi|15238261	ABC transporter protein 1-like	1	0.781217		0.725581		0.752782		1.03022		1.02884		1.24432
1780	2.02	2.13	28.97	gi|18398296	rhodanese-like domain-containing protein [Arabidopsis thaliana]	1	1.09665	0.813969	0.861533	0.811911	0.938291	0.939989	0.960119	0.795271	0.956335	0.7777	0.887252	0.805753
1781	2.02	2.06	24.23	gi|18378920	FUS5 (FUSCA 5); MAP kinase kinase [Arabidopsis thaliana]	1	0.916404		0.991646		0.837289		1.15019		0.738826		1.19713
1782	2.02	2.06	16.09	gi|15229368	DNA-damage-repair/toleration protein	1	1.1553		1.27987		0.731319		0.893756		0.713868		0.619811
1783	2.02	2.05	13.03	gi|18402919	unknown protein [Arabidopsis thaliana]	1	1.18855		1.02932		1.01217		1.09614		0.995415		1.03939
1784	2.02	2.05	19.23	gi|15229430	putative chloroplast inner envelope protein [Arabidopsis thaliana]	3	0.796443		1.09147		1.1377		0.975094		1.09956		1.03757
1785	2.02	2.04	17.62	gi|18409136	kinase	1	1.11091	0.486746	0.895243	0.470894	1.26772	0.455948	0.853719	0.366726	1.08195	0.583119	0.793903	0.287853
1786	2.02	2.04	22.63	gi|18401689	unknown protein [Arabidopsis thaliana]	2	0.920122		0.957614		0.861933		1.46392		1.10076		1.39933
1787	2.02	2.04	15.29	gi|18410639	binding [Arabidopsis thaliana]	1	0.939079	0.824633	0.909166	0.533962	0.835381	0.337079	1.01321	0.920063	0.98271	0.894727	1.4114	0.18645
1788	2.02	2.03	30.52	gi|15230911	unknown protein [Arabidopsis thaliana]	2	1.10441		0.743699		0.844417		1.1741		0.932078		1.10665
1789	2.02	2.03	30	gi|18398123	unknown protein [Arabidopsis thaliana]	1	1.28704		0.984148		0.908251		0.460577		0.84295		0.467075
1790	2.02	2.03	15.9	gi|15222089	thaumatin-like protein [Arabidopsis thaliana]	2	1.14309		1.65294		1.17927		0.888555		1.17152		2.0274
1791	2.02	2.03	21.05	gi|18396819	unknown protein [Arabidopsis thaliana]	1	1.00264		1.18787		1.12549		1.14754		1.27187		1.29325
1792	2.02	2.03	16.83	gi|15241136	KH domain-containing protein [Arabidopsis thaliana]	2	1.00404		1.00838		0.854375		0.900512		0.89518		0.755859
1793	2.02	2.02	17.6	gi|15224003	c-Jun coactivator-like protein (AJH2)	1	1.12786		1.23053		1.3793		0.900359		0.988604		0.944922
1794	2.02	2.02	15.1	gi|15221522	3-ketoacyl-acyl carrier protein synthase III (KAS III) [Arabidopsis thaliana]	1	1.07412		1.19771		0.950409		0.830209		1.08069		0.97096
1795	2.02	2.02	17.87	gi|15237281	iron superoxide dismutase 3 (gb|AAC24834.1) [Arabidopsis thaliana]	1	0.90415	0.517006	1.04921	0.724941	0.987004	0.920122	1.07714	0.771808	0.93929	0.734256	1.04064	0.773487
1796	2.02	2.02	29.86	gi|79318091	unknown protein [Arabidopsis thaliana]	1	0.830734		0.754073		1.04555		0.888467		0.981434		1.30614
1797	2.02	2.02	8.451	gi|18411840	methyltransferase-related [Arabidopsis thaliana]	1	1.5162		0.722155		1.0398		1.09284		1.09066		0.567839
1798	2.02	2.02	16.67	gi|15236591	aldose 1-epimerase	1	1.17274		1.45742		1.29402		1.23305		1.07991		0.775613
1799	2.02	2.02	39.81	gi|18420713	heavy-metal-associated domain-containing protein [Arabidopsis thaliana]	1	1.07125		0.901563		1.18421		0.992448		1.31707		1.83183
1800	2.02	2.02	8.36	gi|15240273	autophagocytosis protein - like [Arabidopsis thaliana]	1	1.02419	0.853496	0.865243	0.392906	0.968435	0.807336	1.17461	0.355624	1.01768	0.95003	1.2597	0.260974
1801	2.02	2.02	10.15	gi|15236410	COP9 protein [Arabidopsis thaliana]	1	1.1427	0.687592	1.02994	0.817533	1.02298	0.927912	1.24698	0.65505	1.21871	0.610574	1.08651	0.572674
1802	2.01	7.66	30.41	gi|15236640	arginase [Arabidopsis thaliana]	7	1.00874	0.957812	1.07132	0.769085	1.02222	0.868123	1.00289	0.982803	0.965694	0.798283	1.08955	0.746249
1803	2.01	7.61	31.12	gi|15218392	prenyltransferase	4	0.733138		0.829067		0.601812		0.991132		1.3516		1.20099
1804	2.01	5.25	17.69	gi|15241470	eukaryotic translation initiation factor 3 subunit 7, putative / eIF-3 zeta, putative / eIF3d, putative [Arabidopsis thaliana]	3	1.07596		1.01357		1.00798		0.672124		0.887843		0.87303
1805	2.01	4.51	17.1	gi|15217478	putative importin alpha [Arabidopsis thaliana]	3
1806	2.01	4.22	19.6	gi|42562348	GYF domain-containing protein	2	0.903828		0.874822		0.68942		0.627284		1.02275		0.889083
1807	2.01	2.24	18.24	gi|18424166	FTSH9 (FtsH protease 9); ATP-dependent peptidase/ ATPase/ metallopeptidase [Arabidopsis thaliana]	1	1.36244		1.05665		0.943686		0.918951		0.985691		1.14585
1808	2.01	2.24	15.26	gi|15235527	AIM1 (ABNORMAL INFLORESCENCE MERISTEM); enoyl-CoA hydratase [Arabidopsis thaliana]	1	1.04345		1.07271		0.92997		0.899903		1.14026		0.794899
1809	2.01	2.22	14.34	gi|15221007	nucleoside phosphatase family protein	1	0.599394		0.995753		0.708309		2.77195		2.34137		2.91205
1810	2.01	2.11	16.19	gi|15222811	leucine-rich repeat family protein [Arabidopsis thaliana]	1
1811	2.01	2.1	25.9	gi|4678335	L-galactono-1, 4-lactone dehydrogenase	1	0.74934		0.632459		0.774997		1.15031		1.05006		1.03805
1812	2.01	2.07	18.42	gi|79416711	monooxygenase [Arabidopsis thaliana]	1	0.983265		0.881053		1.07427		0.878181		1.18929		0.932185
1813	2.01	2.07	33.67	gi|15242933	unknown protein	2	0.762044		1.02482		0.642769		0.933386		1.56843		1.15457
1814	2.01	2.05	18.78	gi|18412511	haloacid dehalogenase-like hydrolase family protein [Arabidopsis thaliana]	1	0.779003		1.133		1.08592		1.70367		1.22107		1.06071
1815	2.01	2.05	18.93	gi|18414136	transferase	2	1.00028		0.84958		0.795703		1.12369		1.14752		0.803154
1816	2.01	2.04	14.92	gi|15231095	binding	1	1.94725		2.10086		1.5869		1.03857		0.641472		0.758417
1817	2.01	2.04	14.04	gi|15219769	unknown protein [Arabidopsis thaliana]	1	0.693743		0.728233		1.15714		0.898065		0.886728		0.875962
1818	2.01	2.04	46.03	gi|79322535	EDA27/NOP10 (embryo sac development arrest 27); RNA binding [Arabidopsis thaliana]	3	1.45955		1.28083		0.935766		0.790433		0.751437		2.85724
1819	2.01	2.04	9.241	gi|15231006	serine/threonine protein phosphatase, putative [Arabidopsis thaliana]	1	1.01246	0.929933	0.911808	0.521757	0.837329	0.32366	0.883975	0.528221	0.912017	0.522722	0.88876	0.68446
1820	2.01	2.03	15.75	gi|42573594	peptidase S41 family protein [Arabidopsis thaliana]	1	1.33001		1.13374		1.02262		0.924515		0.798987		0.803365
1821	2.01	2.02	28.78	gi|15233148	hypothetical protein [Arabidopsis thaliana]	1	1.23529		1.07576		0.852679		1.07183		0.967112		1.16916
1822	2.01	2.02	22.22	gi|15224296	putative glutamate/ornithine acetyltransferase [Arabidopsis thaliana]	1	0.961252		1.04452		1.02481		0.980644		0.985357		1.20544
1823	2.01	2.02	12.65	gi|15238942	HOMEOBOX PROTEIN KNOTTED-1 LIKE 4 (KNAT4) [Arabidopsis thaliana]	1
1824	2.01	2.02	13.19	gi|15234195	UDP rhamnose-anthocyanidin-3-glucoside rhamnosyltransferase - like protein [Arabidopsis thaliana]	2	1.05805		1.29537		1.01706		0.958353		1.02052		0.967017
1825	2.01	2.02	23.6	gi|15223936	ribose 5-phosphate isomerase	1	0.928898		0.670932		0.800234		0.741196		0.959306		0.918412
1826	2.01	2.02	12.3	gi|15228845	unknown protein [Arabidopsis thaliana]	1	1.08075		0.974884		0.898444		2.30529		2.03659		1.45899
1827	2.01	2.01	21.36	gi|15220424	pectin methylesterase	1	1.24023		0.93188		0.727787		0.886358		0.552421		0.568708
1828	2.01	2.01	26.79	gi|15218783	hypothetical protein [Arabidopsis thaliana]	1	0.820754		1.10049		1.11896		0.915088		1.45721		1.37219
1829	2.01	2.01	19.67	gi|30697875	oxidoreductase, zinc-binding dehydrogenase family protein [Arabidopsis thaliana]	1	1.17242		0.984564		1.01379		1.09361		1.03255		1.35751
1830	2.01	2.01	21.6	gi|18414788	nucleic acid binding [Arabidopsis thaliana]	1	1.22251		0.891935		1.01188		0.601866		1.0781		1.47716
1831	2.01	2.01	12.72	gi|15236439	phytoene dehydrogenase precursor (phytoene desaturase) [Arabidopsis thaliana]	1	1.06037	0.802432	0.959636	0.751553	0.942621	0.660426	1.04871	0.719402	1.01267	0.920534	0.999495	0.996815
1832	2.01	2.01	10	gi|15236161	pyrophosphate-dependent phosphofructo-1-kinase [Arabidopsis thaliana]	1	1.08308		0.73321		1.10082		1.43868		1.27759		0.210228
1833	2.01	2.01	20.82	gi|15219563	unknown protein [Arabidopsis thaliana]	1	1.03364	0.825265	1.02297	0.879391	0.99459	0.970864	1.02139	0.934962	0.99503	0.973291	0.888826	0.845002
1834	2.01	2.01	19.11	gi|15239912	unknown protein [Arabidopsis thaliana]	1	1.01903	0.931971	0.86504	0.552033	0.967009	0.792022	0.93754	0.632189	0.913571	0.528771	0.874561	0.459696
1835	2.01	2.01	24.48	gi|18423654	heat shock protein-related [Arabidopsis thaliana]	1
1836	2.01	2.01	13.18	gi|18402081	oxidoreductase, 2OG-Fe(II) oxygenase family protein [Arabidopsis thaliana]	1	0.945222		0.869287		0.850896		0.767951		0.843269		0.67431
1837	2.01	2.01	24.91	gi|15218154	hypothetical protein [Arabidopsis thaliana]	1	1.01899		1.05314		0.963066		1.23164		1.00216		0.914516
1838	2.01	2.01	9.266	gi|15217869	FIP1 (FH INTERACTING PROTEIN 1) [Arabidopsis thaliana]	1	0.784449		0.926107		0.988164		1.15578		0.907503		1.08966
1839	2	50.08	79.62	gi|18403546	LHB1B2 (Photosystem II light harvesting complex gene 1.5); chlorophyll binding [Arabidopsis thaliana]	82	1.12233		1.04687		0.887209		1.21874		0.900065		0.930078
1840	2	18.38	55.2	gi|15225107	40S ribosomal protein S3 (RPS3A)	15	1.17726		1.30526		1.586		0.866336		1.36585		0.952316
1841	2	16.19	47.58	gi|15238533	40S ribosomal protein S3 (RPS3C)	14	0.983631		1.09542		1.47854		1.0958		1.46178		1.08486
1842	2	15.84	30.26	gi|18401141	MPPALPHA (mitochondrial processing peptidase alpha subunit); metalloendopeptidase [Arabidopsis thaliana]	11	0.954953		1.09099		1.06593		1.19452		1.00822		1.29977
1843	2	9.77	59.02	gi|79314572	structural constituent of ribosome [Arabidopsis thaliana]	6	0.888358		0.755583		1.15303		0.797073		1.19092		0.679686
1844	2	9.57	27.01	gi|6681337	isocitrate dehydrogenase	7	1.60587		1.14411		1.56524		0.559283		0.907766		1.00936
1845	2	9.01	32.65	gi|42565022	D-3-phosphoglycerate dehydrogenase	5	1.08141		1.05488		0.757929		1.36145		1.70842		1.56351
1846	2	9	73.1	gi|15233291	photosystem I subunit VI precursor [Arabidopsis thaliana]	11
1847	2	8.82	62.1	gi|15241051	60S ribosomal protein L22 (RPL22C) [Arabidopsis thaliana]	5	1.04131		0.813882		0.988352		0.924168		1.24417		0.956183
1848	2	6.7	28.93	gi|30679881	IDH2 (ISOCITRATE DEHYDROGENASE SUBUNIT 2); isocitrate dehydrogenase (NAD+) [Arabidopsis thaliana]	10
1849	2	6.08	29.62	gi|15237260	succinyl-CoA synthetase, alpha subunit [Arabidopsis thaliana]	3	1.05301		0.915872		0.893006		0.726298		1.25714		0.701731
1850	2	6.03	51.79	gi|15234910	cytochrome c	3	1.04726		0.855801		1.22583		1.01458		1.42963		1.5826
1851	2	5.68	18.02	gi|15221587	aspartate aminotransferase [Arabidopsis thaliana]	3	1.07365		0.833539		0.908845		1.17419		1.08086		1.28916
1852	2	5.2	36.94	gi|15225890	60S ribosomal protein L10A [Arabidopsis thaliana]	3	1.02265		1.20928		1.0023		0.922788		1.19903		1.25499
1853	2	5.16	25.89	gi|15237308	stearoyl-acyl carrier protein desaturase [Arabidopsis thaliana]	6	0.90748		1.1013		0.943948		0.942681		1.10591		0.943808
1854	2	4.37	24.48	gi|15238612	G6PD1 (GLUCOSE-6-PHOSPHATE DEHYDROGENASE 1); glucose-6-phosphate 1-dehydrogenase [Arabidopsis thaliana]	2	1.34115		1.08918		1.10105		0.578749		0.838746		0.53719
1855	2	4.07	12.79	gi|15219502	phosphoethanolamine N-methyltransferase, putative [Arabidopsis thaliana]	2	1.01958		0.720147		1.03459		0.705363		1.07495		0.275069
1856	2	4	18.98	gi|15221477	GTP-binding protein(RAB11D), putative [Arabidopsis thaliana]	2	0.762279		0.81256		1.11882		0.955919		1.1105		1.17472
1857	2	4	45.24	gi|15238845	ribosomal protein S27 [Arabidopsis thaliana]	2	1.15334		1.11646		1.06046		1.01939		0.985198		1.25788
1858	2	3.6	26.38	gi|15223587	unknown protein [Arabidopsis thaliana]	3	1.0182		1.16276		0.847986		0.853386		1.10287		0.980896
1859	2	3.29	31.4	gi|30695110	lil3 protein, putative [Arabidopsis thaliana]	4	1.06287	0.834012	1.08899	0.579505	0.918637	0.579824	0.727409	0.316456	0.952805	0.909264	0.558105	0.163594
1860	2	3.15	48.03	gi|15242436	40S ribosomal protein S15 (RPS15D)	2	1.19172		0.976997		1.83785		1.12586		1.37087		1.66805
1861	2	2.91	26.51	gi|18416631	GPP1 (GLYCEROL-3-PHOSPHATASE 1); hydrolase [Arabidopsis thaliana]	2	0.948899		1.12229		1.07444		0.72127		0.842337		0.702694
1862	2	2.82	31.27	gi|15219214	putative 3-deoxy-D-manno-2-octulosonate-8-phosphate synthase [Arabidopsis thaliana]	2	1.18538		0.856197		1.04709		1.06567		0.977104		0.348772
1863	2	2.47	29.91	gi|18402495	NADH-ubiquinone oxidoreductase-related [Arabidopsis thaliana]	1	0.995918		0.83256		1.0135		0.873444		1.02929		1.09129
1864	2	2.44	15.23	gi|30693978	LHCA5 (Photosystem I light harvesting complex gene 5) [Arabidopsis thaliana]	2	1.1327		1.15771		0.960335		1.05823		0.952184		0.900528
1865	2	2.37	23.88	gi|15226451	glycine-rich protein (AtGRP2) [Arabidopsis thaliana]	1
1866	2	2.26	11.05	gi|18410191	threonine synthase, putative [Arabidopsis thaliana]	2	1.05465		1.1697		1.00136		0.751258		0.905198		1.21144
1867	2	2.2	10.68	gi|42566909	peptidase M20/M25/M40 family protein [Arabidopsis thaliana]	1	1.09476		1.14758		1.07607		0.96776		0.938488		1.33676
1868	2	2.15	47.59	gi|42571621	SRZ-21 [Arabidopsis thaliana]	2	1.0987		1.17451		1.08219		0.969017		1.25368		1.22869
1869	2	2.13	15.74	gi|18414711	SNF7 family protein	1	1.01183		0.62575		0.722347		1.51553		1.2946		1.39736
1870	2	2.09	13.18	gi|15220128	N-terminal acetyltransferase	1	0.926186		1.00882		1.2923		0.88933		1.36176		0.812968
1871	2	2.08	12.81	gi|79330558	nucleic acid binding	1	0.6999		1.23508		1.17796		1.54948		1.29149		1.73315
1872	2	2.08	19.28	gi|15238784	ATAPY2 (APYRASE 2) [Arabidopsis thaliana]	1	1.27042		0.873518		1.07205		0.857936		0.977359		1.19917
1873	2	2.07	63.87	gi|15221825	glycine-rich RNA-binding protein 6	1	0.589181		0.529226		0.53189		1.00776		0.707099		0.78311
1874	2	2.07	22.58	gi|79570570	binding	1	1.31989		0.996967		1.32965		0.932528		0.819054		0.973739
1875	2	2.07	10.82	gi|15226968	chloroplast membrane protein (ALBINO3) [Arabidopsis thaliana]	1	0.897886		0.73565		0.926747		0.994583		1.50342		1.10133
1876	2	2.07	13.46	gi|15227669	unknown protein [Arabidopsis thaliana]	1	1.11498		1.14912		0.848986		0.997647		1.01279		0.818121
1877	2	2.07	11.73	gi|15236908	HpcH/HpaI aldolase family protein	1	1.03261		0.673594		0.828824		0.826407		1.02368		0.824483
1878	2	2.06	22.71	gi|30692516	putrescine-binding periplasmic protein-related [Arabidopsis thaliana]	1	1.69808		1.21378		0.872774		1.13412		0.933788		1.50295
1879	2	2.06	14.99	gi|79607881	unknown protein [Arabidopsis thaliana]	1	1.45212		1.07232		0.905624		0.976229		0.852871		0.980219
1880	2	2.06	39.52	gi|18404574	thioredoxin-related [Arabidopsis thaliana]	1	0.771079		1.08059		0.993892		0.717592		0.715853		0.580481
1881	2	2.06	10.74	gi|18411737	ATARP7 (ACTIN-RELATED PROTEIN 7); structural constituent of cytoskeleton [Arabidopsis thaliana]	1	1.0136		1.03682		0.840855		0.715779		0.836276		0.9339
1882	2	2.05	16.79	gi|30688239	tetratricopeptide repeat (TPR)-containing protein [Arabidopsis thaliana]	1
1883	2	2.05	11.85	gi|30689347	ascorbate peroxidase 6	1	1.14391		0.82591		0.677975		1.09778		1.11866		1.17905
1884	2	2.05	7.579	gi|15239108	unknown protein	1	0.704034		0.689853		0.826533		0.964271		0.890238		0.608034
1885	2	2.05	9.91	gi|30697982	2-nitropropane dioxygenase family / NPD family [Arabidopsis thaliana]	1	1.63416		1.00667		0.947267		0.896411		1.74555		2.0359
1886	2	2.04	11.17	gi|15234181	RNase L inhibitor-like protein	1	1.27273		1.06784		1.31382		0.930682		1.02798		1.12608
1887	2	2.04	14.51	gi|15220039	pfkB-type carbohydrate kinase family protein [Arabidopsis thaliana]	1	0.838859		0.732613		1.00378		1.4473		1.31707		0.878442
1888	2	2.04	14.29	gi|18378876	unknown protein	1	1.09636		0.74062		0.833907		0.812322		0.848107		0.849946
1889	2	2.04	12.74	gi|15239639	unknown protein	1	0.96096		1.04676		1.27848		0.989761		0.956229		0.869108
1890	2	2.04	21.4	gi|15226470	signal sequence receptor, alpha subunit	1	0.452912		0.775431		0.686		1.22525		1.05412		0.734708
1891	2	2.04	17.22	gi|15219715	putative 1-aminocyclopropane-1-carboxylate oxidase [Arabidopsis thaliana]	1	1.03338		1.10169		1.16694		0.850111		0.788038		0.80667
1892	2	2.03	22.01	gi|15223996	unknown protein	1	0.395609		0.58917		0.771712		0.709405		0.859401		1.59858
1893	2	2.03	35.71	gi|18413101	unknown protein [Arabidopsis thaliana]	1	0.946431		0.808668		0.927664		0.892254		0.845964		0.881501
1894	2	2.03	65.63	gi|15237617	40S ribosomal protein S28	1	0.95668		0.667268		1.52413		0.832642		1.22076		0.335704
1895	2	2.03	7.331	gi|15238565	Ttg1 protein	1	0.957549		0.835848		0.81594		1.12665		0.893378		0.99422
1896	2	2.02	18.58	gi|30684920	GLX2-5 (GLYOXALASE 2-5); hydroxyacylglutathione hydrolase [Arabidopsis thaliana]	1
1897	2	2.02	9.437	gi|15240556	RNA recognition motif (RRM)-containing protein [Arabidopsis thaliana]	1	1.20525		1.23713		1.13233		0.716674		0.682178		0.780472
1898	2	2.02	25.77	gi|18422882	kelch repeat-containing protein	1	1.89168		1.11962		0.756621		1.38288		0.743088		1.5085
1899	2	2.02	18.73	gi|18390616	hydroxyacylglutathione hydrolase	1	0.458386		0.818214		0.420911		0.831947		0.734461		1.27291
1900	2	2.02	6.587	gi|18379267	glycosyl hydrolase family 17 protein / beta-1,3-glucanase, putative [Arabidopsis thaliana]	1
1901	2	2.02	9.238	gi|15218740	unknown protein	1	0.526269		0.998089		1.34346		1.14835		1.46813		1.39172
1902	2	2.02	26.01	gi|79577675	unknown protein [Arabidopsis thaliana]	1	1.63		1.31683		1.05512		1.24086		1.13158		0.965681
1903	2	2.02	11.65	gi|30687594	tetrahydrofolate dehydrogenase/cyclohydrolase, putative [Arabidopsis thaliana]	1	1.15165		0.957522		1.17503		1.01474		0.885916		1.83172
1904	2	2.02	19.27	gi|15227527	hypothetical protein [Arabidopsis thaliana]	1	0.931624		0.752808		0.983037		1.0251		0.981655		0.869663
1905	2	2.02	13.91	gi|15242048	macrophage migration inhibitory factor family protein / MIF family protein [Arabidopsis thaliana]	1	1.02163		1.08998		1.11484		1.01406		1.06409		0.970666
1906	2	2.02	22.6	gi|15229838	putative dihydroneopterin aldolase [Arabidopsis thaliana]	2	0.618596		1.15322		1.00911		0.82526		0.910983		0.739066
1907	2	2.02	9.322	gi|15226103	calcium-binding EF-hand protein	2	0.927761		0.65554		0.75822		1.85365		1.84856		1.27122
1908	2	2.01	14.89	gi|18420415	La domain-containing protein	1	1.05511		1.17413		1.30276		0.941888		1.01406		0.937924
1909	2	2.01	23.04	gi|145338423	RNA binding / nucleic acid binding [Arabidopsis thaliana]	1	1.57396		0.919354		1.14552		1.11259		0.978406		1.06961
1910	2	2.01	15.62	gi|15233865	unknown protein	1	0.942641		0.924158		1.2536		1.03153		0.97644		0.744889
1911	2	2.01	13.82	gi|145338065	unknown protein [Arabidopsis thaliana]	1	1.01069		0.831361		1.1713		1.18996		0.836376		0.916683
1912	2	2.01	20.15	gi|30689303	UBX domain-containing protein	1	0.704812		0.842527		1.07318		1.49467		1.3792		1.84478
1913	2	2.01	10.48	gi|15238629	aspartyl aminopeptidase, putative [Arabidopsis thaliana]	1	0.981819		0.934818		0.927548		1.23764		1.04354		1.3703
1914	2	2.01	17.04	gi|42573680	C2 domain-containing protein	1	1.03093		1.14917		1.18833		1.06915		0.947832		1.2628
1915	2	2.01	15.58	gi|15237296	unknown protein	1	0.563776		0.741915		0.772323		0.961667		1.09835		1.81878
1916	2	2.01	20.89	gi|18402963	sirohydrochlorin ferrochelatase [Arabidopsis thaliana]	1	1.03421		0.965813		0.877095		1.33836		0.953307		1.13053
1917	2	2.01	13.59	gi|30686575	unknown protein	1	0.716441		0.877449		0.813473		1.61754		0.878667		0.953045
1918	2	2.01	14.24	gi|15234244	unknown protein	1	0.80221		1.18867		1.26254		0.939918		1.16624		0.856631
1919	2	2.01	15.09	gi|15221505	heat shock protein, putative [Arabidopsis thaliana]	1	1.06291		1.17711		1.09471		0.769526		0.670219		0.902291
1920	2	2.01	16.19	gi|6523058	putative protein [Arabidopsis thaliana]	1	0.981803		0.935537		0.944027		0.808111		0.9445		0.915948
1921	2	2.01	16.59	gi|15239101	prenylated rab acceptor (PRA1) family protein	1	1.02646		0.98976		0.93692		0.702218		0.779491		0.772891
1922	2	2.01	11.17	gi|79325201	electron carrier [Arabidopsis thaliana]	1	0.968953		0.845093		0.872918		1.10398		0.950956		0.605129
1923	2	2.01	16.08	gi|15225815	unknown protein [Arabidopsis thaliana]	1	1.4142		0.799851		1.0337		1.02612		0.840174		1.01184
1924	2	2.01	5.109	gi|15231042	unknown protein	1	0.672385		0.559707		0.78045		0.531715		1.03477		0.95283
1925	2	2.01	4.286	gi|15227369	unknown protein [Arabidopsis thaliana]	1	1.03594		1.1256		1.08105		0.755014		0.92174		0.706251
1926	2	2	15.89	gi|42569706	phosphoribosylaminoimidazole carboxylase	1	1.11813		1.33002		2.00478		0.786754		1.20578		1.34165
1927	2	2	16.07	gi|18395909	scramblase-related [Arabidopsis thaliana]	1	1.17813		1.15249		1.04436		1.28103		1.27094		1.13485
1928	2	2	22.96	gi|15237095	putative snRNP protein	1	1.27829		1.12496		1.40697		0.552832		0.755818		0.72914
1929	2	2	13.92	gi|15234274	protein phosphatase homolog (PPH1) [Arabidopsis thaliana]	1
1930	2	2	80.28	gi|30682547	4F5 protein-related	1	1.8434		1.16955		2.00128		0.756871		1.35901		1.04308
1931	2	2	23.9	gi|15240044	ABA-responsive protein-related [Arabidopsis thaliana]	1	0.909691		1.38327		1.41155		0.741394		1.12811		1.54413
1932	2	2	16.59	gi|15237933	phytoene synthase (gb|AAB65697.1) [Arabidopsis thaliana]	1	1.27159		0.871289		0.991569		0.897971		0.902426		1.06217
1933	2	2	23.58	gi|15235203	putative protein [Arabidopsis thaliana]	1	1.18663		0.983675		1.03204		0.869321		0.890722		0.741495
1934	2	2	9.471	gi|18419850	ECR1 (E1 C-TERMINAL RELATED 1); small protein activating enzyme [Arabidopsis thaliana]	1	1.80058		1.18128		0.90885		1.05172		0.994655		1.11324
1935	2	2	17.55	gi|15228161	EMB1624 (EMBRYO DEFECTIVE 1624); translation initiation factor [Arabidopsis thaliana]	1	1.42965		1.19749		1.06225		0.710333		0.894835		0.91185
1936	2	2	14.74	gi|15228041	putative aquaporin (tonoplast intrinsic protein gamma) [Arabidopsis thaliana]	1	1.15581		1.25502		1.01163		0.933811		1.14671		0.901624
1937	2	2	33.15	gi|15226600	unknown protein [Arabidopsis thaliana]	1
1938	2	2	34	gi|15217623	Mago Nashi-like protein [Arabidopsis thaliana]	1	1.08709		0.997043		0.994334		0.762724		0.980032		1.02911
1939	2	2	17.06	gi|15217598	protein tyrosine phosphatase [Arabidopsis thaliana]	1	0.940033		0.878463		0.985491		0.970896		0.921598		1.0638
1940	2	2	15.21	gi|30677893	nucleotidyltransferase	1	0.821577		0.885185		0.829138		1.24326		0.87638		0.883325
1941	2	2	20.99	gi|18411783	senescence-associated protein-related [Arabidopsis thaliana]	1	0.894858		0.937516		0.952		1.23246		1.20722		1.40516
1942	2	2	7.865	gi|18405058	unknown protein [Arabidopsis thaliana]	1	1.26319		1.18672		0.963569		0.761655		1.01842		0.921988
1943	2	2	18.12	gi|15242389	acetyltransferase-like protein	1	0.933157		0.618103		0.732067		0.607954		0.839091		1.14275
1944	2	2	17.61	gi|15240612	unknown protein	1	0.982151		0.956166		0.780596		1.24278		0.894401		1.31821
1945	2	2	13.52	gi|15238025	NADH-cytochrome b5 reductase [Arabidopsis thaliana]	1
1946	2	2	10.06	gi|15231003	zinc finger (C3HC4-type RING finger) family protein [Arabidopsis thaliana]	2	0.748687		0.871695		0.999225		0.952717		1.19939		1.40842
1947	2	2	13.48	gi|15229783	phosphoglycerate/bisphosphoglycerate mutase family protein [Arabidopsis thaliana]	1
1948	2	2	17.27	gi|15224494	prenylated rab acceptor (PRA1) family protein [Arabidopsis thaliana]	1	1.2079		1.03271		0.839915		0.984843		1.20201		1.13147
1949	2	2	7.987	gi|42566515	unknown protein [Arabidopsis thaliana]	1
1950	2	2	6.049	gi|30689565	La domain-containing protein	1	1.03526		1.08676		1.18865		0.929267		1.17594		1.66662
1951	2	2	16.3	gi|18423239	ATPABN1/PABN1 (polyadenylate-binding protein 1); RNA binding [Arabidopsis thaliana]	1	0.959465		1.02313		0.917533		0.926516		0.98233		0.926074
1952	2	2	18.18	gi|15241266	putative protein [Arabidopsis thaliana]	1	0.814285		1.04723		0.734212		1.2192		1.07561		1.10153
1953	2	2	34.95	gi|15234756	dynein light chain	1	0.865361		0.908132		1.29868		1.01562		0.694644		0.742487
1954	2	2	15.43	gi|15233017	unknown protein [Arabidopsis thaliana]	1
1955	2	2	18.42	gi|15227030	putative ubiquitin-conjugating enzyme E2 [Arabidopsis thaliana]	1	0.991646		0.9039		0.93885		1.01345		0.836075		1.12587
1956	2	2	24.86	gi|15223230	ferredoxin family protein [Arabidopsis thaliana]	1	1.43021		1.39084		1.15498		1.0147		0.707284		0.792943
1957	2	2	19.88	gi|15219512	ubiquitin-conjugating enzyme 15	1	0.836316		1.05499		1.49988		1.30929		1.14549		1.14638
1958	2	2	8	gi|15218305	TCP family transcription factor	1	1.01975		0.715441		0.715616		0.743267		0.777997		0.645197
1959	2	2	21.57	gi|18399355	MD-2-related lipid recognition domain-containing protein	2	1.12949		0.791466		0.697162		1.46545		1.07984		1.13019
1960	2	2	17.29	gi|15242525	thioredoxin [Arabidopsis thaliana]	1	0.686107		0.933857		0.938297		0.727944		0.835192		0.769056
1961	2	2	22.73	gi|15237236	cold-regulated protein COR6.6 (KIN2) [Arabidopsis thaliana]	1
1962	2	2	18.03	gi|15232859	unknown protein [Arabidopsis thaliana]	1	0.876277		0.76316		1.14576		1.11699		1.33081		1.38619
1963	2	2	17.24	gi|15231127	DNA-directed RNA polymerase II 13.6K chain [Arabidopsis thaliana]	1	0.794636		0.818779		0.931579		0.809808		0.909958		0.856818
1964	2	2	19.32	gi|15228342	B12D-like protein [Arabidopsis thaliana]	2	0.998271		1.13122		1.1325		0.885		1.03216		0.948901
1965	2	2	28.03	gi|15226029	putative cytochrome b5	1	1.10041		0.850987		1.41927		1.59827		1.25409		1.71217
1966	2	2	6.358	gi|79322270	adenylate cyclase [Arabidopsis thaliana]	1
1967	2	2	12.73	gi|18396430	NADH-ubiquinone oxidoreductase-related [Arabidopsis thaliana]	1	0.988065		0.96935		1.07376		1.03113		0.975559		1.09568
1968	2	2	9.205	gi|15241596	putative protein [Arabidopsis thaliana]	1
1969	2	2	10.98	gi|15236183	vacuolar H+-transporting ATPase 16K chain	7	0.989867		1.22553		1.19393		0.832525		0.89738		0.87104
1970	2	2	18.84	gi|15231705	60S ribosomal protein L38 (RPL38B) [Arabidopsis thaliana]	2	0.981014	0.919451	0.890704	0.460773	1.13401	0.450362	1.10525	0.54545	1.18806	0.343297	1.40503	0.188436
1971	2	2	8.434	gi|15231436	ubiquitin conjugating enzyme E2 (UBC13) [Arabidopsis thaliana]	1	1.2961		1.20817		1.10521		0.780249		1.0899		0.727675
1972	2	2	9.924	gi|15228752	CP12 protein precursor-like protein	1	0.786941		0.755896		0.824959		0.999508		0.900683		0.846667
1973	2	2	5.085	gi|15225009	GCN5-related N-acetyltransferase (GNAT) family protein [Arabidopsis thaliana]	1	1.07336		1.08283		1.04844		0.930579		1.11647		1.0136
1974	1.98	10.45	50.35	gi|22330310	40S ribosomal protein S2, putative [Arabidopsis thaliana]	6	0.950697		0.96081		0.91093		1.1148		1.12204		1.53205
1975	1.98	7.84	49.19	gi|15224993	20S proteasome subunit (PAA2) [Arabidopsis thaliana]	8	1.13629		0.825489		0.918144		0.752827		0.920335		0.839152
1976	1.97	2.01	30.03	gi|15227228	pale cress protein	2	0.945161	0.777863	0.683474	0.0169257	0.65772	0.0101016	1.09655	0.635823	1.05235	0.796332	0.948934	0.819197
1977	1.97	1.97	8.596	gi|7269606	putative protein [Arabidopsis thaliana]	1	1.16511	0.750198	0.83957	0.339906	1.00025	0.998454	1.37157	0.577818	1.16233	0.464807	1.77064	0.545481
1978	1.96	2.08	21.95	gi|145334271	histone H3.2 [Arabidopsis thaliana]	2	1.0199	0.875686	1.14028	0.414182	1.13734	0.423036	0.909936	0.520324	1.27181	0.302471	1.02129	0.945899
1979	1.96	1.99	26.03	gi|15238304	electron carrier/ protein disulfide oxidoreductase [Arabidopsis thaliana]	1	0.874647		0.978086		1.02273		1.40076		1.25935		1.95377
1980	1.95	2.11	11.89	gi|15236117	unknown protein	1	2.56558		1.41768		0.555713		1.26108		1.89252		0.911071
1981	1.93	9.64	60.32	gi|15224824	60S ribosomal protein L7 [Arabidopsis thaliana]	5	0.991043	0.942954	0.994155	0.962708	1.07243	0.611954	0.818357	0.463963	1.03036	0.814294	0.886429	0.887987
1982	1.93	2.08	25.4	gi|15239747	transferase family protein [Arabidopsis thaliana]	1	1.21442		0.840227		1.03942		1.03008		0.959906		1.1224
1983	1.92	1.95	28.29	gi|15232007	unknown protein [Arabidopsis thaliana]	2	0.995988	0.978979	0.845347	0.400513	0.865435	0.501441	0.889701	0.509888	0.83146	0.391908	0.331953	0.394918
1984	1.92	1.93	49.5	gi|18396707	Gar1 RNA-binding region family protein [Arabidopsis thaliana]	1	0.910833		1.09262		0.897244		0.818605		0.79005		0.855685
1985	1.92	1.92	33.54	gi|22327025	PDE225/PTAC7 (PIGMENT DEFECTIVE 225) [Arabidopsis thaliana]	2	0.972274	0.823645	0.897115	0.626452	0.937966	0.634069	1.30753	0.28195	1.14905	0.396047	1.46981	0.160673
1986	1.92	1.92	31.03	gi|18396376	unknown protein [Arabidopsis thaliana]	1	1.2427		1.02827		1.16223		0.819485		0.941223		0.757208
1987	1.9	1.91	13.48	gi|15224946	ANNAT4 (ANNEXIN 4, ANNEXIN ARABIDOPSIS 4); calcium ion binding / calcium-dependent phospholipid binding [Arabidopsis thaliana]	1	0.946508		0.806047		0.941082		0.827091		0.94422		0.567357
1988	1.89	2.04	29.68	gi|30689134	unknown protein [Arabidopsis thaliana]	2	1.06252		0.877265		1.08717		1.10427		0.922166		1.07407
1989	1.89	1.89	28.76	gi|15233937	farnesylated protein (ATFP6)	1	1.27385		1.13708		1.3068		1.20244		1.36127		1.39438
1990	1.89	1.89	26.88	gi|18416103	BolA-like family protein [Arabidopsis thaliana]	1	1.00192		0.952078		0.997336		1.31654		0.972163		1.2827
1991	1.88	7.58	21.41	gi|79315530	ATP-dependent helicase [Arabidopsis thaliana]	8	1.04613		0.898317		0.915478		0.720138		0.90077		0.839005
1992	1.88	4.64	20.89	gi|15228683	alpha-glucan phosphorylase, putative [Arabidopsis thaliana]	3	0.960775	0.897924	1.02354	0.944181	0.957708	0.856678	0.822453	0.266674	1.04567	0.842592	0.888007	0.664087
1993	1.87	1.89	21.29	gi|30697677	unknown protein	1	0.980261		0.913544		1.31159		1.40538		1.0399		1.04276
1994	1.87	1.88	17.58	gi|15233526	acid phosphatase class B family protein	1	1.06524	0.694729	1.12188	0.457642	1.20076	0.319422	0.826338	0.313096	0.826772	0.311711	0.987334	0.920912
1995	1.86	3.76	18.18	gi|15223708	histone H2A	2	1.37549		1.06692		2.09362		0.982738		1.9184		2.48917
1996	1.86	1.86	33.07	gi|18412959	short-chain dehydrogenase/reductase (SDR) family protein [Arabidopsis thaliana]	4	0.949041	0.794879	1.18079	0.492978	1.11083	0.490957	0.890562	0.667877	1.20189	0.323761	0.84419	0.565203
1997	1.85	10.71	36.11	gi|15242351	reversibly glycosylated polypeptide-3 [Arabidopsis thaliana]	7	1.09539		1.00295		1.0684		1.06759		1.24905		1.28768
1998	1.85	2.54	20.12	gi|15219673	tetratricopeptide repeat (TPR)-containing protein [Arabidopsis thaliana]	2	1.05379		1.00857		1.14499		0.776232		1.11992		0.853672
[truncated: 141 more rows]

## Sheet: Rep3&Rep4
							Replicate 3						Replicate 4
N	Unused	Total	%Cov	Accession	Name	Peptides (95%)	114:113	PVal 114:113	115:113	PVal 115:113	116:113	PVal 116:113	118:117	PVal 118:117	119:117	PVal 119:117	121:117	PVal 121:117
1	95.41	95.41	67.81	gi|15241314	ATP-dependent Clp protease, ATP-binding subunit [Arabidopsis thaliana]	111	0.869692	0.0164001	0.928984	0.323189	0.99842	0.97998	0.941885	0.595463	0.849737	0.190788	0.902788	0.54716
2	85.18	84.96	67.83	gi|15233779	CPHSC70-1 (chloroplast heat shock protein 70-1); ATP binding / unfolded protein binding [Arabidopsis thaliana]	84	1.12355	0.0253823	1.18081	0.0504593	1.47731	0.000121612	0.688441	0.035932	0.655121	0.0529724	0.706195	0.138016
3	80.02	80.02	81.84	gi|15225545	hypothetical protein [Arabidopsis thaliana]	250	0.898943	0.164309	0.871532	0.0976141	0.88286	0.0479116	0.86641	0.220619	0.764119	0.118723	0.747123	0.273011
4	78.94	76.69	68.5	gi|15238686	5-methyltetrahydropteroyltriglutamate--homocysteine S-methyltransferase [Arabidopsis thaliana]	81	0.574969	0.000453253	0.827884	0.168516	0.662742	0.00236306	1.0548	0.712921	0.940365	0.636095	0.812818	0.442953
5	78.3	78.3	72	gi|15222729	Rubisco subunit binding-protein beta subunit [Arabidopsis thaliana]	65	0.877142	0.37709	0.898052	0.429072	0.838173	0.264682	1.03631	0.797594	1.03187	0.870103	1.14169	0.564781
6	71.36	71.36	74.4	gi|15240013	33 kDa polypeptide of oxygen-evolving complex (OEC) in photosystem II (emb|CAA75629.1) [Arabidopsis thaliana]	136	1.04584	0.633789	0.966224	0.845876	0.803693	0.790911	0.765871	0.249343	0.64002	0.0169474	0.658261	0.231839
7	70.05	70.05	76.3	gi|15230595	PGK1 (PHOSPHOGLYCERATE KINASE 1); phosphoglycerate kinase [Arabidopsis thaliana]	84	0.86403	0.0778444	0.916576	0.114829	0.892817	0.053556	1.01855	0.795191	0.924151	0.403355	0.941759	0.585282
8	68.78	68.86	74.35	gi|15218382	cytosolic factor, putative [Arabidopsis thaliana]	39	0.912024	0.0316982	1.08874	0.244086	1.12347	0.00456558	1.02333	0.748012	0.99247	0.938408	1.0663	0.62154
9	68.65	68.65	79.5	gi|15235745	glycine hydroxymethyltransferase	74	0.888909	0.00847274	0.961002	0.594987	0.863225	0.0231373	0.981575	0.840573	0.791817	0.0847089	0.877132	0.699791
10	67.15	67.15	55.93	gi|18417320	translation elongation factor	44	0.7511	6.9987e-05	0.816364	0.000212301	0.746994	1.35109e-06	1.06117	0.33499	0.981636	0.800599	0.884227	0.0897961
11	66.5	66.5	72.16	gi|42565672	PTAC16 (PLASTID TRANSCRIPTIONALLY ACTIVE18) [Arabidopsis thaliana]	53	1.0849	0.013478	1.09831	0.0172627	1.13159	0.000425512	0.947412	0.372274	0.902921	0.226635	0.800802	0.0717482
12	63.88	64.73	71.33	gi|15226314	putative rubisco subunit binding-protein alpha subunit [Arabidopsis thaliana]	51	0.894576	0.0270719	0.96684	0.415879	0.94948	0.274888	0.960272	0.581401	0.965078	0.699764	0.939216	0.624181
13	61.67	61.75	94.38	gi|15222848	glyceraldehyde-3-phosphate dehydrogenase, putative [Arabidopsis thaliana]	79	1.01317	0.930618	1.12615	0.500184	1.14576	0.456844	0.921423	0.868634	0.944491	0.940678	0.755298	0.7313
14	60.94	60.78	53.89	gi|15238264	luminal binding protein (dbj|BAA13948.1) [Arabidopsis thaliana]	42	0.903081	0.0765307	0.716699	0.0986431	0.794321	0.266268	1.03683	0.497057	0.759601	0.104597	0.758556	0.102418
15	60.8	60.89	61.67	gi|18411711	transketolase	78	0.659308	0.193665	0.757499	0.277761	0.656432	0.378173	0.99362	0.905066	0.823155	0.0167206	0.766187	0.0851006
16	54.81	54.81	66.04	gi|30684767	VAR2 (VARIEGATED 2); ATP-dependent peptidase/ ATPase/ metallopeptidase/ zinc ion binding [Arabidopsis thaliana]	48	0.966558	0.518077	0.92628	0.163413	0.947126	0.312183	0.916013	0.458971	0.826201	0.112136	0.828768	0.241461
17	54.1	54.1	68.49	gi|15237059	translation elongation factor EF-Tu precursor, chloroplast [Arabidopsis thaliana]	77	0.956377	0.569209	0.940819	0.455172	0.964281	0.64634	1.05658	0.506006	0.94153	0.611141	0.989385	0.950189
18	53.85	53.85	58.95	gi|15238333	cell division protein FtsH [Arabidopsis thaliana]	43	0.910942	0.0630803	0.89788	0.211758	0.890243	0.0703895	0.949372	0.632626	0.897556	0.366455	0.781486	0.207884
19	53.78	53.85	93.19	gi|15229497	glycolate oxidase	75	0.946714	0.399465	1.11351	0.262902	0.927989	0.38881	1.24398	0.0799966	1.35225	0.0626109	1.55752	0.416677
20	53.3	53.3	75.29	gi|15222166	23 kDa polypeptide of oxygen-evolving comlex (OEC) [Arabidopsis thaliana]	165	1.0123	0.206761	0.799695	0.97122	0.803033	0.731921	0.853112	0.176991	0.729631	0.162508	0.596839	0.0197351
21	50.38	51.04	59.62	gi|15240484	trigger factor-like protein [Arabidopsis thaliana]	32	0.917807	0.0735831	0.881116	0.00277408	0.948532	0.324811	0.995562	0.915945	0.892196	0.0354629	0.875486	0.214436
22	49.88	50.08	71.13	gi|15232133	carbonic anhydrase	72	0.864023	0.119406	0.968223	0.583982	0.902803	0.369641	0.953026	0.663613	0.842909	0.234782	0.665287	0.17237
23	49.62	49.26	63.26	gi|79329037	glutamine synthetase 2	78	0.854269	0.0298293	0.99079	0.913514	0.946961	0.420632	0.898437	0.324981	0.754129	0.0281489	0.687654	0.126125
24	49.29	49.29	92.92	gi|79325185	DREPP plasma membrane polypeptide family protein [Arabidopsis thaliana]	36	1.04596	0.422326	1.19746	0.0326933	1.36216	3.99764e-06	0.916279	0.198292	1.09225	0.447627	1.30942	0.0476923
25	49.26	48.5	70.85	gi|18420348	fructose-bisphosphate aldolase, putative [Arabidopsis thaliana]	82	0.954929	0.519674	1.06344	0.376518	0.863155	0.103284	1.13258	0.207583	1.01408	0.925773	1.17279	0.38389
26	49.13	49.13	75.28	gi|15239282	ferredoxin-NADP+ reductase [Arabidopsis thaliana]	44	0.94437	0.633964	0.913454	0.400554	1.00016	0.998881	0.934662	0.599313	0.890849	0.53666	0.828938	0.435902
27	48.97	51.52	74.24	gi|15231594	glyceraldehyde 3-phosphate dehydrogenase A subunit (GapA)	71	0.762046	0.0272335	0.928553	0.352899	0.861227	0.0881938	1.16905	0.455373	1.12196	0.50135	1.17643	0.473652
28	48.64	55.52	64.06	gi|15241849	HSC70-1 (heat shock cognate 70 kDa protein 1); ATP binding [Arabidopsis thaliana]	55	0.813139	0.177929	0.84948	0.543354	0.86059	0.245461	1.10552	0.151485	0.970804	0.674706	0.82067	0.176346
29	46.87	46.88	49.58	gi|30696056	low expression of osmotically responsive genes 1	29	0.790145	0.00355387	0.868929	0.13757	0.759419	0.00151717	1.05035	0.53968	1.01459	0.878037	0.68486	0.0479822
30	46.2	46.29	72.35	gi|30688330	GGT1 (ALANINE-2-OXOGLUTARATE AMINOTRANSFERASE 1) [Arabidopsis thaliana]	38	0.798763	0.0873111	0.866565	0.01788	0.817832	0.0118403	0.979741	0.788582	0.952086	0.530668	0.787529	0.132533
31	46.05	46.06	68.63	gi|15221119	aminomethyltransferase-like precursor protein [Arabidopsis thaliana]	42	0.986707	0.791518	0.956118	0.554035	0.885335	0.0888027	1.0084	0.936612	1.00069	0.995247	0.97071	0.846889
32	45.89	46.01	60.91	gi|15233257	myosin heavy chain-like protein [Arabidopsis thaliana]	25	1.01657	0.682896	0.998741	0.972231	1.02131	0.58385	0.997934	0.971711	1.00324	0.960737	1.16787	0.0757533
33	45.84	45.92	58.59	gi|15219234	ATPase 70 kDa subunit, putative [Arabidopsis thaliana]	43	0.882519	0.010976	0.967281	0.412793	0.891018	0.028286	1.08522	0.179499	1.08568	0.183345	0.998589	0.988795
34	45.42	45.42	75.68	gi|15237225	photosystem II stability/assembly factor HCF136 (sp|O82660) [Arabidopsis thaliana]	50	1.14748	0.0152587	1.08027	0.0657339	1.00488	0.903441	1.06075	0.312613	1.04019	0.579214	1.12494	0.32845
35	45.09	45.09	49.22	gi|18407921	LOX2 (LIPOXYGENASE 2) [Arabidopsis thaliana]	28	0.692033	7.86293e-06	0.705819	1.56694e-05	0.55552	9.20596e-08	0.914051	0.225501	0.642238	5.80798e-05	0.611768	0.0787907
36	45.03	45.03	81.82	gi|15242045	chloroplast Cpn21 protein [Arabidopsis thaliana]	50	1.09171	0.0713185	1.07246	0.225113	1.09419	0.0655824	0.941473	0.546967	0.89685	0.383341	1.00818	0.960143
37	44.29	44.25	56.7	gi|18407650	translation elongation factor	33	0.853342	0.00516621	0.891988	0.00467516	0.751867	8.1445e-07	1.05417	0.165597	1.00572	0.910693	0.869157	0.288149
38	43.87	43.95	56.9	gi|15229384	mRNA-binding protein, putative [Arabidopsis thaliana]	37	0.997181	0.959724	0.963707	0.553609	0.916353	0.115122	1.04085	0.767542	0.928125	0.654945	0.964851	0.864014
39	43.12	43.18	40.21	gi|15234036	P-Protein - like protein [Arabidopsis thaliana]	36	0.826615	0.0838649	0.827513	0.00236913	0.748355	0.00200672	1.10542	0.235679	0.991076	0.940419	0.799019	0.0893318
40	42.82	42.82	86.53	gi|15220620	hydroxypyruvate reductase (HPR) [Arabidopsis thaliana]	46	0.971081	0.627724	1.01829	0.700413	0.939067	0.242282	1.10785	0.21657	1.09378	0.303418	1.10047	0.430637
41	42.39	51.91	61.2	gi|15219901	unknown protein [Arabidopsis thaliana]	31	0.866054	0.0373702	0.964383	0.568129	1.12749	0.101178	1.00519	0.939317	1.0286	0.619813	1.14884	0.0589869
42	41.75	42.46	76.46	gi|15217485	coenzyme binding	43	0.92068	0.0806853	0.97402	0.638804	0.92566	0.0576145	1.04302	0.508979	0.948102	0.533417	0.663559	0.0873008
43	41.75	41.83	72.8	gi|15220854	oxidoreductase, zinc-binding dehydrogenase family protein [Arabidopsis thaliana]	31	0.94942	0.440151	0.977074	0.624088	0.974212	0.611675	0.925426	0.374926	0.810081	0.104388	0.875167	0.348007
44	41.7	41.95	76.58	gi|15227987	enolase (2-phospho-D-glycerate hydroylase) [Arabidopsis thaliana]	43	1.0264	0.674619	1.13981	0.0228047	1.08809	0.237253	0.901254	0.408575	0.964171	0.839198	1.16649	0.419532
45	40.93	40.93	44.92	gi|15241113	HSP81-3 (Heat shock protein 81-3); ATP binding [Arabidopsis thaliana]	20	0.846894	0.00076153	0.946454	0.271067	0.849744	0.00368104	1.07008	0.192805	1.04418	0.559889	0.791425	0.0618828
46	40.91	40.95	36.41	gi|30680406	GLU1 (FERREDOXIN-DEPENDENT GLUTAMATE SYNTHASE 1) [Arabidopsis thaliana]	27	0.972293	0.274562	0.978173	0.545645	0.966938	0.170927	1.42491	0.000187348	1.53421	7.66045e-05	1.19632	0.189197
47	40.91	40.91	59.8	gi|15228194	sedoheptulose-bisphosphatase precursor [Arabidopsis thaliana]	45	1.00612	0.92161	0.90122	0.022995	0.931073	0.344109	0.991197	0.961104	0.88196	0.468645	0.836959	0.559436
48	40.8	40.8	69.44	gi|15219826	ribulose-bisphosphate carboxylase small unit, putative [Arabidopsis thaliana]	97	0.87007	0.236724	1.03087	0.733702	1.14311	0.198726	1.01811	0.945909	0.826971	0.478879	0.836824	0.585333
49	40.22	51.09	69.13	gi|15217555	GAPB (GLYCERALDEHYDE-3-PHOSPHATE DEHYDROGENASE B SUBUNIT); glyceraldehyde-3-phosphate dehydrogenase [Arabidopsis thaliana]	55	0.836598	0.107773	0.955416	0.505202	0.87654	0.325646	0.962701	0.759081	0.961523	0.795896	0.982152	0.932709
50	40.08	40.08	60.07	gi|54036161	Ferredoxin--nitrite reductase, chloroplast precursor (NiR)	25	0.939894	0.381639	0.961547	0.564081	0.91576	0.209741	1.05377	0.209758	1.13346	0.0428185	1.06077	0.44766
51	39.77	39.92	65.47	gi|15219086	putative protein disulfide isomerase precursor [Arabidopsis thaliana]	29	0.955591	0.346188	0.991431	0.864355	1.04825	0.328979	0.995656	0.945559	1.03103	0.641795	0.988356	0.896086
52	39.39	39.51	71.71	gi|6227018	Strong similarity to gb|AF155333 NADP-specific isocitrate dehydrogenase from Oryza sativa. ESTs gb|R30474, gb|H36712, gb|T22563, gb|N97293, gb|T43729, gb|Z17440, gb|Z34193, gb|Z46528, gb|T14072, gb|T42413, gb|AA389759, gb|N38098, gb|T43337, gb|N96032, gb|N96031 and gb|Z38038 come from this gene. [Arabidopsis thaliana]	34	0.904704	0.188189	0.928617	0.13216	0.912849	0.0503141	1.05587	0.431119	1.03054	0.672025	0.919236	0.626182
53	39.29	39.51	80.05	gi|79325287	PORB (PROTOCHLOROPHYLLIDE OXIDOREDUCTASE B); oxidoreductase/ protochlorophyllide reductase [Arabidopsis thaliana]	36	0.864124	0.281549	0.869024	0.209069	0.808887	0.0880099	0.968645	0.717338	0.842078	0.229096	0.7151	0.0313385
54	38.56	38.56	65.07	gi|18405391	binding / protein binding [Arabidopsis thaliana]	34	1.13492	0.0449914	1.08525	0.430862	1.05396	0.38894	0.831047	0.203323	0.770824	0.161836	0.837258	0.665417
55	38.55	38.76	48.13	gi|15226092	unknown protein	37	0.978932	0.77343	0.990339	0.848257	0.884204	0.0247314	1.20105	0.00918977	1.23387	0.0103123	1.25923	0.0233553
56	38.4	38.4	79.61	gi|15231715	fructose-bisphosphate aldolase, putative [Arabidopsis thaliana]	36	0.937083	0.487786	1.13393	0.247629	1.13485	0.137783	0.988175	0.941758	1.01529	0.909888	1.11888	0.588243
57	37.84	37.9	52.13	gi|30690085	TGG1 (THIOGLUCOSIDE GLUCOHYDROLASE 1); hydrolase, hydrolyzing O-glycosyl compounds [Arabidopsis thaliana]	53	0.987981	0.778339	0.911596	0.128227	0.987466	0.823329	0.881336	0.13963	0.774453	0.0363936	0.617201	0.000924339
58	36.83	37.13	45.3	gi|30678090	ATP binding	25	0.791164	0.000567313	0.895717	0.103369	0.828926	0.000812706	1.04526	0.346332	0.992785	0.887057	0.793528	0.0145112
59	36.3	36.3	75.65	gi|15234637	Oxygen-evolving enhancer protein 3 precursor - like protein [Arabidopsis thaliana]	66	1.02057	0.705228	0.966054	0.720178	0.719257	0.0374369	0.701054	0.173092	0.626041	0.10977	0.760286	0.516234
60	35.52	35.59	67.77	gi|15236129	aspartate aminotransferase; This gene structure is inaccurate, likely due to discrepancies within overlapping bac sequences. This will be resolved asap. In the meantime, an either full or partial translation is provided. [Arabidopsis thaliana]	29	0.905673	0.0371022	1.03805	0.487691	0.966301	0.467423	1.04616	0.604818	1.03952	0.656076	0.90323	0.614356
61	35.35	33.97	82.07	gi|15238039	putative protein [Arabidopsis thaliana]	33	1.0476	0.685812	1.10906	0.290614	1.39455	0.0124377	0.794683	0.0716722	0.877024	0.363095	0.882636	0.532604
62	35.03	35.17	54.83	gi|15221044	lipoamide dehydrogenase precursor [Arabidopsis thaliana]	26	0.93375	0.370873	0.964348	0.608561	0.85486	0.128095	1.09971	0.147155	1.16573	0.0546704	1.06284	0.567853
63	34.77	34.8	74.94	gi|15222551	phosphoribulokinase precursor [Arabidopsis thaliana]	60	0.932048	0.380829	0.888491	0.342804	0.96689	0.655058	1.03552	0.673497	0.913306	0.430086	0.7396	0.0330088
64	34.69	34.69	77.61	gi|15229033	putative s-adenosylmethionine synthetase [Arabidopsis thaliana]	34	0.816834	0.159387	0.866101	0.220516	0.931468	0.570574	1.02278	0.835095	1.03623	0.821243	0.921399	0.579147
65	34.15	34.18	66.2	gi|15218090	mitochondrial processing peptidase alpha subunit, putative [Arabidopsis thaliana]	27	1.08292	0.305249	1.21115	0.4629	1.14022	0.263551	0.768828	0.131916	0.780094	0.11627	0.832485	0.462033
66	34.01	34.11	62.67	gi|15242465	inorganic pyrophosphatase family protein [Arabidopsis thaliana]	27	1.15006	0.00822186	1.06925	0.319199	1.12101	0.0458098	0.978822	0.799708	0.95851	0.716257	1.11636	0.559214
67	33.76	37.29	61.19	gi|15239559	myrosinase TGG2 [Arabidopsis thaliana]	44	0.825207	0.0064194	0.843131	0.0996462	0.669167	0.000272151	0.703895	0.578302	0.850957	0.0626009	0.57513	0.0220222
68	33.66	33.92	74.52	gi|15235503	photosystem I reaction center subunit II precursor	45	1.02324	0.962339	0.743409	0.451079	0.925624	0.73542	1.24027	0.744455	1.30753	0.288042	1.36506	0.540448
69	33.47	33.47	92.86	gi|15231176	putative protein [Arabidopsis thaliana]	19	1.07375	0.117508	1.0478	0.394172	1.16741	0.000907035	0.901437	0.200264	0.937974	0.620157	1.02691	0.85611
70	33.39	33.39	83.46	gi|15226307	putative photosystem II type I chlorophyll a/b binding protein. [Arabidopsis thaliana]	78	1.05658	0.739637	0.916517	0.615789	0.915778	0.630406	0.978398	0.889623	0.828997	0.440824	0.801803	0.679012
71	33.3	33.45	68.11	gi|15222929	vacuolar ATP synthase subunit B [Arabidopsis thaliana]	37	1.00806	0.928625	1.1241	0.248628	1.08086	0.410827	0.921157	0.384711	0.954289	0.605939	0.902285	0.441446
72	33.16	33.21	87.94	gi|15226479	putative triosephosphate isomerase [Arabidopsis thaliana]	33	0.946573	0.672476	0.908214	0.170631	0.950647	0.681198	1.10491	0.24587	1.05205	0.608355	1.07849	0.535788
73	32.99	33.23	64.82	gi|15228498	putative UDP-glucose pyrophosphorylase [Arabidopsis thaliana]	24	0.821806	0.161656	0.901404	0.418288	1.10304	0.390478	0.983014	0.866989	0.892191	0.331447	1.04208	0.799605
74	32.95	32.95	74.8	gi|42571391	APX1 (ASCORBATE PEROXIDASE 1, MATERNAL EFFECT EMBRYO ARREST 6); L-ascorbate peroxidase [Arabidopsis thaliana]	37	0.98755	0.831813	1.1648	0.221573	1.32758	0.00479791	0.919426	0.476217	0.891473	0.48699	1.00261	0.989834
[truncated: 1,763 more rows]

## Sheet: Up-regulated
			Average			Standard Error			Replicate 1			Replicate 2			Replicate 3			Replicate 4			Replicate 1			Replicate 2			Replicate 3			Replicate 4
[truncated: 89 more rows]

## Sheet: Down-regulated
			Average			Standard Error			Replicate 1			Replicate 2			Replicate 3			Replicate 4			Replicate 1			Replicate 2			Replicate 3			Replicate 4
[truncated: 34 more rows]
