# Supplementary material for: Integrated Proteomics and Metabolomics of Arabidopsis Acclimation to Gene-Dosage Dependent Perturbation of Isopropylmalate Dehydrogenases
Source: PLoS One. 2013 Mar 22;8(3):e57118. doi: 10.1371/journal.pone.0057118 (PMC3606340; doi:10.1371/journal.pone.0057118)
Supplement: Table S4 — Identification and quantification of metabolites in wild-type and the IPMDH mutant plants using GC-MS and UPLC-MS. (XLS) [file pone.0057118.s004.xls]

## Sheet: Clustering_upregulated
Table S4. Identification and quantitative analysis of metabolites in wild-type and the mutant plants using GC-MS and UPLC-MS.
Cluster 1
Biochemical	Log2 (aaBBDD/Wt)	Log2 AABbdd/Wt	Log2 aaBbdd/Wt
MeJA	1.02182	0.707115	0.652868
leucine	0.177311	-0.837675	-0.989678
Cluster 2
Biochemical	Log2 (aaBBDD/Wt)	Log2 AABbdd/Wt	Log2 aaBbdd/Wt
tyrosine	-0.0362167	-0.041568	-0.387089
tyramine	-0.131198	-0.131854	-0.459568
Cluster 3
Biochemical	Log2 (aaBBDD/Wt)	Log2 AABbdd/Wt	Log2 aaBbdd/Wt
methionine	0.469814	0.184266	1.07816
tryptophan	0.212694	0.020852	0.345052
adenosine-2',3'-cyclic monophosphate	0.218479	-0.121771	0.982781
guanosine-2',3'-cyclic monophosphate	0.130848	-0.448218	1.24459
Cluster 4
Biochemical	Log2 (aaBBDD/Wt)	Log2 AABbdd/Wt	Log2 aaBbdd/Wt
alanine	0.292914	0.571137	0.568171
lysine	0.259306	0.582829	0.584441
4-hydroxyproline	0	2.32193	2.33425
sinapate	-0.0751675	2.61011	2.73145
Cluster 5
Biochemical	Log2 (aaBBDD/Wt)	Log2 AABbdd/Wt	Log2 aaBbdd/Wt
3-methyl-2-oxobutyrate	0	2.32193	3.27998
2-isopropylmalate	0	2.32193	3.21349
3-isopropylmalate	0	2.32193	3.09695
alpha-ketoglutarate	0.100802	0.497628	0.588309
maleate	0.0720001	0.401916	1.0164
glucose	0.163103	0.347747	0.581998
glycerate	0.170153	0.346693	0.51695
pyruvate	0.145189	0.54969	0.662102
maltose	0.127016	0.640346	0.864403
fructose	0.186959	0.360556	0.880183
galactose	0.298283	0.659257	0.983288
sorbitol	0.207331	0.382897	0.688488
ascorbate	0.247533	0.624518	0.787111
dehydroascorbate	0.180059	0.372908	0.530008
asparagine	0.106042	0.532908	0.882558
aspartate	-0.185481	0.362803	0.622889
histidine	0.241008	0.628031	0.683526
isoleucine	0.198145	0.286224	0.39139
beta-alanine	-0.0735306	0.414346	1.10096
shikimate	0.270663	0.331594	0.471837
citramalate	0.0797453	0.376911	1.34847
4-aminobutyrate (GABA)	0.204551	0.802216	1.03938
ophthalmate	0	2.32193	3.61131
S-adenosylhomocysteine	0.223802	0.400888	0.554374
spermidine	-0.11098	0.366322	0.669568
pyridoxal	0.131806	0.239729	0.435065
pyridoxate	0.0833443	0.411705	0.466585
adenine	-0.0997421	0.182958	0.997709
adenosine 2'-monophosphate (2'-AMP)	0.0477934	0.204519	0.499182
N6-methyladenosine	0.187701	0.440218	0.608191
cytidine	0.237807	0.477448	0.827896
cytidine-3'-monophosphate (3'-CMP)	0.279852	0.56984	0.608573
pseudouridine	0.0792127	0.358291	1.03822

## Sheet: Comparison
		Biochemical	Pathway	aaBBDD/Wt	AABbdd/Wt	aaBbdd/Wt	pVal aaBBDD/Wt	pVal AABbdd/Wt	pVal aaBbdd/Wt
	1	3-methyl-2-oxobutyrate	Leucine biosynthesis
	2	2-isopropylmalate	Leucine biosynthesis
	3	3-isopropylmalate	Leucine biosynthesis
	4	alpha-ketoglutarate	TCA cycle	1.07237	1.41189	1.50348	0.662058	0.0307848	0.00596627
	5	citrate	TCA cycle	0.896447	1.18766	1.06781	0.500352	0.221657	0.655723
	6	fumarate	TCA cycle	1.21423	0.875868	0.988594	0.253693	0.570323	0.934266
	7	malate	TCA cycle	1.14024	0.984328	1.0883	0.1494	0.87801	0.377519
	8	succinate	TCA cycle	1.24119	0.941139	1.13846	0.00417732	0.666466	0.174149
	9	maleate	TCA cycle	1.05117	1.32126	2.02286	0.0175273	0.042729	0.003656
	10	glucose	Glycolysis	1.11969	1.27257	1.49692	0.246545	0.0682917	0.0169229
	11	glycerate	Glycolysis	1.12518	1.27164	1.43093	0.246443	0.000507264	0.0142182
	12	pyruvate	Glycolysis	1.10588	1.46377	1.58239	0.251223	0.00210103	0.00081826
	13	trehalose	Sucrose, glucose, fructose metabolism	1.20752	0.845433	0.929522	0.238578	0.367934	0.748324
	14	maltose	Sucrose, glucose, fructose metabolism	1.09203	1.5587	1.82059	0.71863	0.0236768	0.00798787
	15	fructose	Sucrose, glucose, fructose metabolism	1.13836	1.28392	1.84061	0.11652	0.0290431	0.000567858
	16	galactinol	Sucrose, glucose, fructose metabolism	0.953631	1.23487	1.1938	0.679122	0.0408298	0.182423
	17	galactose	Sucrose, glucose, fructose metabolism	1.22968	1.57927	1.97697	0.00731481	0.00516664	3.09943e-06
	18	raffinose	Sucrose, glucose, fructose metabolism	1.22515	0.877919	0.951086	0.291969	0.465079	0.819317
	19	sorbitol	Sucrose, glucose, fructose metabolism	1.15455	1.30396	1.61159	0.078279	0.109853	0.00378043
	20	xylose	Amino sugar and nucleotide sugar	1.20151	1.1499	1.21265	0.287344	0.30866	0.237503
	21	arabinose	Amino sugar and nucleotide sugar	1.11574	1.18209	1.20381	0.673472	0.247099	0.372748
	22	ascorbate	Ascorbate metabolism	1.18718	1.5417	1.72562	0.289363	0.143549	0.0207316
	23	dehydroascorbate	Ascorbate metabolism	1.13293	1.29496	1.44394	0.550917	0.13036	0.0116292
	24	threonate	Ascorbate metabolism	1.0455	1.237	1.141	0.737371	0.20353	0.271777
	25	Ala	Amino acid Metabolism	1.22511	1.48569	1.48264	0.114366	0.00250449	0.00302073
	26	Arg	Amino acid Metabolism	1.07548	1.07178	0.908358	0.677677	0.686198	0.618435
	27	Asn	Amino acid Metabolism	1.07627	1.44684	1.84364	0.82076	0.324242	0.0383424
	28	Asp	Amino acid Metabolism	0.879356	1.28592	1.53996	0.320896	0.181726	0.025951
	29	Gln	Amino acid Metabolism	1.02694	0.864113	0.923698	0.826833	0.263631	0.548024
	30	Glu	Amino acid Metabolism	0.886636	0.973087	0.875629	0.021503	0.611879	0.00738121
	31	Gly	Amino acid Metabolism	1.04555	1.21347	1.1192	0.635253	0.000309138	0.0963875
	32	His	Amino acid Metabolism	1.18182	1.54545	1.60606	0.2302	0.017133	0.0161301
	33	Ile	Amino acid Metabolism	1.14722	1.21944	1.31166	0.0730196	0.0348259	0.0491613
	34	Leu	Amino acid Metabolism	1.13077	0.559545	0.50359	0.188374	0.00624633	0.0207693
	35	Lys	Amino acid Metabolism	1.1969	1.49778	1.49946	0.3251	0.0426056	0.00195209
	36	Met	Amino acid Metabolism	1.38493	1.13624	2.11134	0.00923285	0.17125	1.95394e-05
	37	Phe	Amino acid Metabolism	1.12415	1.10769	1.20222	0.110815	0.0652535	0.00882165
	38	Pro	Amino acid Metabolism	0.986442	0.951047	1.00287	0.866465	0.48531	0.956885
	39	Ser	Amino acid Metabolism	0.914979	0.977484	1.21904	0.543301	0.874935	0.0921223
	40	Thr	Amino acid Metabolism	0.919091	1.05722	0.940602	0.25466	0.442713	0.243113
	41	Trp	Amino acid Metabolism	1.15885	1.01456	1.2702	0.0366012	0.860436	0.00416198
	42	Tyr	Amino acid Metabolism	0.975209	0.971598	0.764671	0.831434	0.78503	0.0238652
	43	Val	Amino acid Metabolism	1.12744	0.979914	1.08679	0.0686091	0.690114	0.271242
	44	beta-alanine	Amino acid Metabolism	0.95031	1.33269	2.14497	0.707517	0.0753082	0.00520255
	45	shikimate	Aromatic amino acid metabolism	1.20636	1.2584	1.38687	0.0851182	0.125013	0.0078346
	46	citramalate	Amino acid/oxo acid Metabolism	1.05683	1.29856	2.54641	0.616038	0.149939	5.69422e-05
	47	citrulline	Glutamate metabolism	0.932055	0.878874	0.879274	0.623922	0.423458	0.38617
	48	4-aminobutyrate (GABA)	Glutamate metabolism	1.15233	1.74378	2.05535	0.4395	0.00549031	0.00987203
	49	4-hydroxyproline	Glutamate metabolism
	50	ophthalmate	Glutathione metabolism
	51	5-oxoproline	Glutathione metabolism	1.04801	0.958425	0.814777	0.554469	0.434777	0.208928
	52	pantothenate	CoA metabolism	0.949575	1.11461	1.1178	0.319242	0.215267	0.067969
	53	S-adenosylhomocysteine	Methionine metabolism	1.16781	1.32032	1.46853	0.424846	0.0386021	0.00623988
	54	sinapate	Phenylpropanoid metabolism	0.949232	6.10548	6.64122	0.89568	0.00477595	0.00203852
	77	salicylate	Phenylpropanoid metabolism	1.13476	1.43189	1.22641	0.461466	0.185598	0.367089
	55	spermidine	Amines and polyamines	0.925959	1.28906	1.5906	0.595929	0.0828034	0.00759447
	56	tyramine	Amines and polyamines	0.913073	0.912658	0.727204	0.365899	0.368944	0.0325072
	57	pyridoxal	Vitamin B metabolism	1.09566	1.18077	1.35197	0.54366	0.154642	0.00294803
	58	pyridoxate	Vitamin B metabolism	1.05947	1.33026	1.38183	0.555465	0.00615116	0.0305456
	59	adenine	Nuleotide Metabolism	0.9332	1.13521	1.99683	0.217667	0.0484734	8.88068e-05
	60	adenosine	Nuleotide Metabolism	0.976204	1.11771	0.973571	0.772791	0.381484	0.744748
	61	adenosine 2'-monophosphate (2'-AMP)	Nuleotide Metabolism	1.03368	1.1523	1.41341	0.678326	0.118648	0.00565334
	62	adenosine 3'-monophosphate (3'-AMP)	Nuleotide Metabolism	1.10828	0.876731	0.941285	0.128391	0.154823	0.406651
	63	adenosine 5'-monophosphate (AMP)	Nuleotide Metabolism	1.15795	1.10428	1.0446	0.26902	0.482763	0.720858
	64	adenosine-2',3'-cyclic monophosphate	Nuleotide Metabolism	1.16351	0.919059	1.97627	0.519326	0.819144	0.00169031
	65	N1-methyladenosine	Nuleotide Metabolism	1.08795	1.15691	1.3388	0.74625	0.565279	0.336314
	66	N6-methyladenosine	Nuleotide Metabolism	1.13895	1.35681	1.52435	0.348273	0.0185099	0.0105156
	67	guanine	Nuleotide Metabolism	1.03602	1.1057	1.10145	0.735923	0.312974	0.303063
	68	guanosine	Nuleotide Metabolism	1.08629	1.13789	0.899063	0.314986	0.0796902	0.162896
	69	guanosine-2',3'-cyclic monophosphate	Nuleotide Metabolism	1.09494	0.732948	2.36952	0.687571	0.233786	0.00320429
	70	urate	Nuleotide Metabolism	1.07223	0.905531	1.18378	0.80367	0.744557	0.527949
	71	cytidine	Nuleotide Metabolism	1.1792	1.39228	1.77509	0.0879652	0.00143507	0.00220885
	72	cytidine-3'-monophosphate (3'-CMP)	Nuleotide Metabolism	1.21407	1.48436	1.52475	0.303004	0.000834925	0.00380177
	73	cytosine-2',3'-cyclic monophosphate	Nuleotide Metabolism	1.07072	1.11921	1.33965	0.426545	0.451286	0.0825214
	74	uracil	Nuleotide Metabolism	1.0698	1.15338	0.963723	0.79013	0.39919	0.86076
	75	uridine	Nuleotide Metabolism	0.996207	1.09499	1.07886	0.946274	0.0618424	0.111391
	76	pseudouridine	Nuleotide Metabolism	1.05644	1.28191	2.05369	0.722026	0.0867615	0.00285121

## Sheet: Raw data
		Average				Standard Error
Biochemical	Pathway	WT	aaBBDD	AABbdd	aaBbdd	WT	aaBBDD	AABbdd	aaBbdd	WT-1	WT-2	WT-3	WT-4	aaBBDD-1	aaBBDD-2	aaBBDD-3	aaBBDD-4	AABbdd-1	AABbdd-2	AABbdd-3	AABbdd-4	aaBbdd-1	aaBbdd-2	aaBbdd-3	aaBbdd-4
3-methyl-2-oxobutyrate	Leucine biosynthesis			0.614824	1.19441			0.173905	0.403274									0.459676	0.612838	0.528607	0.858176	1.43477	1.54985	1.1478	0.64522
2-isopropylmalate	Leucine biosynthesis			0.867119	1.60866			0.125117	0.277299									0.999459	0.941701	0.798855	0.728459	1.87669	1.73101	1.59742	1.22952
3-isopropylmalate	Leucine biosynthesis			0.872118	1.49238			0.198272	0.227826									1.11082	0.862478	0.889177	0.625999	1.40442	1.30217	1.82266	1.44028
alpha-ketoglutarate	TCA cycle	0.838963	0.899679	1.18452	1.26137	0.199022	0.173865	0.144612	0.0411926	0.835979	0.679706	1.12045	0.719715	0.674205	0.888104	1.09442	0.941983	1.25308	0.986236	1.17761	1.32117	1.29597	1.20948	1.29294	1.24708
citrate	TCA cycle	1.20733	1.08231	1.43389	1.2892	0.225565	0.266	0.244039	0.266597	1.12532	0.972353	1.50805	1.22358	0.716323	1.23453	1.31628	1.0621	1.64524	1.12092	1.36044	1.60897	0.93587	1.25388	1.40732	1.55972
fumarate	TCA cycle	0.858945	1.04296	0.752323	0.849148	0.169932	0.236913	0.312009	0.151792	0.75837	1.11291	0.770997	0.793506	0.923254	0.767836	1.22589	1.25485	1.16569	0.800587	0.599897	0.443114	0.767808	1.07675	0.773862	0.778176
malate	TCA cycle	0.889882	1.01468	0.875935	0.968458	0.066211	0.135692	0.161079	0.15108	0.818315	0.870764	0.97737	0.893079	0.812657	1.05889	1.09665	1.09051	1.05082	0.957097	0.68511	0.810716	0.812251	1.17011	0.91126	0.980209
succinate	TCA cycle	0.779061	0.966962	0.733205	0.886929	0.0291677	0.0785826	0.200343	0.136886	0.821547	0.755729	0.772599	0.76637	1.02292	0.891334	0.907945	1.04565	0.981469	0.809659	0.581099	0.560592	1.00865	0.991355	0.724241	0.823476
maleate	TCA cycle	0.822118	0.864189	1.08623	1.66303	0.149762	0.0890391	0.303596	0.41909	0.693502	0.993502	0.699599	0.901871	0.893502	0.97553	0.811693	0.77603	0.693502	1.33391	1.31752	1	1.20573	1.71041	1.52776	2.20823
glucose	Glycolysis	0.728296	0.815467	0.926809	1.0902	0.126176	0.0502062	0.126855	0.181434	0.704495	0.901768	0.599139	0.707781	0.769598	0.841195	0.873461	0.777615	1.01314	1.024	0.749793	0.920299	1.1712	1.30295	0.986858	0.899801
glycerate	Glycolysis	0.769359	0.865665	0.978349	1.1009	0.0183388	0.148867	0.0589516	0.131897	0.782012	0.788126	0.752418	0.75488	0.757114	0.952749	1.02951	0.723287	1.02248	0.94874	0.909867	1.03231	0.970582	1.14541	1.02225	1.26534
pyruvate	Glycolysis	0.676782	0.748437	0.990654	1.07093	0.0896589	0.0669703	0.0813146	0.0904214	0.780208	0.723357	0.601782	0.601782	0.834175	0.727788	0.758079	0.673706	0.89831	0.983107	1.09656	0.984642	1.17805	1.01536	0.979442	1.11088
trehalose	Sucrose, glucose, fructose metabolism	0.74684	0.901822	0.631403	0.694204	0.164405	0.170537	0.170948	0.266731	0.790089	0.856525	0.503803	0.836942	1.08548	0.715266	0.806546	1	0.854632	0.641041	0.587882	0.442058	1.01461	0.805434	0.427164	0.529605
maltose	Sucrose, glucose, fructose metabolism	0.593771	0.648417	0.925513	1.08101	0.12533	0.260785	0.18126	0.216192	0.493171	0.775207	0.573556	0.533149	0.953809	0.501431	0.764933	0.373496	0.981365	1.05323	1.01019	0.657256	1.229	1.28092	1.00149	0.812631
fructose	Sucrose, glucose, fructose metabolism	0.600713	0.683829	0.771267	1.10568	0.0399741	0.0814087	0.112653	0.146997	0.621425	0.633262	0.543366	0.604798	0.684688	0.692315	0.778568	0.579743	0.8728	0.864035	0.685972	0.662262	1.12292	1.29979	1.0475	0.952501
galactinol	Sucrose, glucose, fructose metabolism	0.925216	0.882314	1.14253	1.10452	0.132826	0.146134	0.101813	0.197367	0.901669	0.946757	0.765116	1.08732	0.746454	0.777757	1.05626	0.948789	1.01592	1.25442	1.18482	1.11494	1.27986	1.27015	0.91733	0.950758
galactose	Sucrose, glucose, fructose metabolism	0.535597	0.658613	0.845852	1.05886	0.0304621	0.053858	0.141505	0.055398	0.54754	0.539323	0.56315	0.492375	0.58513	0.692613	0.704497	0.652212	0.815654	0.762217	0.75163	1.05391	1.1184	1.0439	0.989425	1.08371
raffinose	Sucrose, glucose, fructose metabolism	0.839135	1.02807	0.736692	0.79809	0.256321	0.20326	0.0575365	0.229386	0.557037	1.15592	0.912806	0.730778	1.30502	0.847823	0.908735	1.0507	0.7648	0.74026	0.655178	0.786532	0.664211	0.910254	1.06105	0.556842
sorbitol	Sucrose, glucose, fructose metabolism	1.09606	1.26545	1.42921	1.7664	0.111611	0.114369	0.337301	0.270784	1.05104	1.02424	1.04639	1.26255	1.21673	1.22381	1.18604	1.43523	1.90127	1.37978	1.10229	1.3335	1.53348	2.10527	1.56296	1.86387
xylose	Amino sugar and nucleotide sugar	0.770661	0.925959	0.886187	0.934542	0.165547	0.208286	0.125535	0.187112	1	0.701159	0.768257	0.613229	0.719962	0.98566	1.19074	0.807472	0.912531	0.95156	0.7023	0.978356	1.201	0.928621	0.798681	0.809873
arabinose	Amino sugar and nucleotide sugar	0.758616	0.846419	0.896749	0.913234	0.0458131	0.393981	0.210544	0.317839	0.752102	0.716702	0.823602	0.742059	0.675687	0.601627	1.43514	0.67322	1.14446	0.916453	0.896243	0.629843	0.987094	1.28479	0.516802	0.86425
ascorbate	Ascorbate metabolism	0.71877	0.853306	1.10813	1.24032	0.0616165	0.207109	0.396749	0.24617	0.635919	0.782446	0.740337	0.716379	0.911763	0.576258	1.07355	0.851656	1.67874	1.03551	0.952269	0.765984	1.20202	0.982644	1.57557	1.20105
dehydroascorbate	Ascorbate metabolism	0.711803	0.806423	0.921757	1.0278	0.153936	0.257033	0.183733	0.0863176	0.814209	0.627143	0.866144	0.539717	0.527171	0.64908	1.03342	1.01602	0.807523	0.932235	0.770249	1.17702	1.03333	1.07795	1.0955	0.904417
threonate	Ascorbate metabolism	1.06483	1.11328	1.3172	1.21498	0.230372	0.151684	0.268439	0.0922831	0.803018	1.35414	0.993688	1.10849	1.20504	1.23422	1.115	0.898866	1.55393	1.52854	1.00631	1.18001	1.24639	1.08211	1.29539	1.23603
Ala	Amino acid Metabolism	0.660444	0.809118	0.981218	0.979203	0.123668	0.10316	0.0361874	0.0489306	0.655434	0.597782	0.835063	0.553497	0.678	0.814604	0.930296	0.813572	1.01247	0.936419	1.00865	0.967337	0.991351	1.03887	0.964457	0.922131
Arg	Amino acid Metabolism	0.96665	1.03961	1.03604	0.878064	0.290305	0.16564	0.150787	0.172126	1.00942	0.655891	1.34408	0.857208	0.941632	0.858216	1.15958	1.19902	1.04851	0.867062	0.997547	1.23103	1.09043	0.864391	0.669499	0.887939
Asn	Amino acid Metabolism	0.959507	1.03269	1.38826	1.76899	0.0713574	0.614218	0.795466	0.608177	0.956283	0.914283	1.06134	0.906123	0.655183	0.553683	1.90424	1.01765	1.56762	0.774562	0.770199	2.44064	2.08543	1.48236	2.43485	1.07331
Asp	Amino acid Metabolism	1.04196	0.916255	1.33988	1.60457	0.0633845	0.223595	0.389408	0.377458	1.00093	1.04594	0.990967	1.13001	1.13244	0.647689	1.06441	0.820485	1.60985	0.999069	1.01242	1.73819	1.58556	1.28288	2.1393	1.41056
Gln	Amino acid Metabolism	1.03453	1.06239	0.893948	0.95559	0.183549	0.160582	0.135248	0.166897	1.06304	0.998252	1.26079	0.816019	0.881357	0.986522	1.13685	1.24483	0.954268	0.714606	0.876028	1.03089	0.973106	1.17639	0.891699	0.781166
Glu	Amino acid Metabolism	1.17095	1.0382	1.13943	1.02531	0.0440437	0.0739065	0.109261	0.0587138	1.14852	1.12089	1.19762	1.21676	0.949541	1.09339	1.00534	1.10454	1.00525	1.11116	1.17701	1.26432	0.970096	0.994754	1.0316	1.10481
Gly	Amino acid Metabolism	0.779252	0.814746	0.945602	0.872136	0.0308759	0.138742	0.0325491	0.0891151	0.80833	0.744223	0.801845	0.76261	0.782117	1.01841	0.712249	0.746206	0.903487	0.941927	0.981588	0.955408	0.94637	0.826616	0.768815	0.946745
His	Amino acid Metabolism	0.758621	0.896552	1.17241	1.21839	0.119452	0.119452	0.137931	0.159269	0.896552	0.689655	0.689655		0.965517	0.758621	0.965517		1.31034	1.03448	1.17241		1.31034	1.03448	1.31034
Ile	Amino acid Metabolism	0.857143	0.983333	1.04524	1.12428	0.0714286	0.0486204	0.0229611	0.129112	0.857143	0.928571	0.785714		1.02143	1	0.928571		1.02857	1.07143	1.03571		1.02997	1.07143	1.27143
Leu	Amino acid Metabolism	1.19145	1.34726	0.666667	0.6	0.0806578	0.150075	0.152753	0.264575	1.1	1.22187	1.25247		1.2	1.5	1.34177		0.8	0.7	0.5		0.9	0.4	0.5
Lys	Amino acid Metabolism	0.773381	0.925662	1.15836	1.15965	0.0857828	0.270958	0.287626	0.120159	0.889897	0.684074	0.768555	0.750997	0.706317	0.898232	1.31451	0.783585	1.51054	0.998091	0.862336	1.26246	1.28196	1.21507	1.00191	1.13966
Met	Amino acid Metabolism	0.723669	1.00223	0.822261	1.52791	0.0702622	0.129778	0.105688	0.113104	0.761481	0.677943	0.802654	0.652598	0.845943	0.988836	1.16298	1.01116	0.73307	0.764019	0.820828	0.971126	1.53922	1.68365	1.43986	1.44892
Phe	Amino acid Metabolism	0.925747	1.04068	1.02544	1.11295	0.0568933	0.109026	0.0678327	0.0799974	0.926248	0.858866	0.997886	0.919987	0.926933	1.01242	1.18862	1.03473	1.00302	0.955894	1.0254	1.11744	1.18393	1.15614	1.00211	1.10963
Pro	Amino acid Metabolism	0.938271	0.92555	0.892339	0.940963	0.0462748	0.137391	0.114576	0.083583	0.940477	0.9152	1.00194	0.895461	0.72102	0.977529	1.01697	0.986682	0.826899	0.787751	0.907686	1.04702	1.05094	0.958748	0.890943	0.863217
Ser	Amino acid Metabolism	0.862923	0.789556	0.843493	1.05194	0.158518	0.163588	0.175644	0.102535	0.638862	0.965616	0.863316	0.983896	0.617594	0.846543	0.989969	0.704119	0.780022	0.640972	0.898602	1.05438	1.03222	1.01003	0.965493	1.2
Thr	Amino acid Metabolism	1.0089	0.92727	1.06662	0.948972	0.08443	0.0983661	0.112321	0.0380167	1.03181	0.887796	1.0842	1.03179	0.930432	0.799548	1.03929	0.939815	0.936029	1.09034	1.03486	1.20526	1.00068	0.945032	0.941003	0.909179
Trp	Amino acid Metabolism	0.895924	1.03824	0.908967	1.138	0.0991054	0.0383325	0.1019	0.042681	0.798703	0.936446	1.01583	0.83272	1.02997	1.01432	1.09465	1.01403	0.812207	0.923191	0.854895	1.04558	1.09376	1.12546	1.19587	1.13691
Tyr	Amino acid Metabolism	1.06445	1.03806	1.03421	0.813951	0.129061	0.199238	0.168131	0.105571	1.00433	0.929946	1.23005	1.09345	0.785868	1.11358	1.25711	0.995665	0.920551	0.956374	0.975875	1.28406	0.905241	0.801597	0.67	0.878968
Val	Amino acid Metabolism	0.959764	1.08207	0.940486	1.04307	0.0783398	0.0777984	0.0484603	0.113021	0.9301	0.948986	1.07108	0.888887	1.02556	1.0685	1.19562	1.03862	0.898061	0.917592	0.937174	1.00912	1.11826	1.14764	1.00595	0.900403
beta-alanine	Amino acid Metabolism	0.83999	0.79825	1.11945	1.80175	0.122194	0.173385	0.229721	0.432434	1.00789	0.852129	0.738805	0.761136	0.966673	0.679496	0.925872	0.620961	1.19528	1.10751	0.813297	1.36172	1.61732	1.30373	1.99121	2.29476
shikimate	Aromatic amino acid metabolism	0.729153	0.879622	0.917568	1.01124	0.087597	0.116957	0.192456	0.114364	0.826646	0.713445	0.61782	0.7587	0.797275	0.837089	1.05308	0.831046	1.19697	0.857734	0.75598	0.859589	1.11214	1.10307	0.946921	0.88284
citramalate	Amino acid/oxo acid Metabolism	0.736951	0.778833	0.956975	1.87658	0.0623117	0.145689	0.259236	0.218537	0.690156	0.690397	0.821928	0.745324	0.792564	0.753375	0.607538	0.961856	1.30451	0.982631	0.842965	0.697795	1.55265	1.96591	1.95617	2.0316
citrulline	Glutamate metabolism	0.969396	0.903531	0.851977	0.852365	0.235146	0.098648	0.139613	0.0863547	1.28241	0.743427	0.845087	1.00666	0.839278	1.04857	0.843563	0.882713	0.688445	0.787222	0.993338	0.938903	0.738733	0.948506	0.855493	0.866728
4-aminobutyrate (GABA)	Glutamate metabolism	0.533672	0.614966	0.930606	1.09688	0.139407	0.138379	0.125542	0.268956	0.652558	0.400423	0.655551	0.426157	0.443184	0.770659	0.665243	0.580776	1.09111	0.78635	0.905451	0.939516	1.49294	0.984991	0.894586	1.01501
4-hydroxyproline	Glutamate metabolism			0.787395	0.794148			0.0834239	0.176635									0.838842	0.832202	0.691142		0.919048		0.669249
ophthalmate	Glutathione metabolism			0.823818	2.0136			0.402758	1.30682										0.537593	0.649486	1.28437	0.94336	1.05664	2.31751	3.7369
5-oxoproline	Glutathione metabolism	1.07329	1.12482	1.02867	0.874491	0.0664732	0.150657	0.0834045	0.274559	1.05764	1.11453	1.13459	0.986387	0.980135	1.10989	1.07386	1.33539	1.13253	1.05963	0.965339	0.957166	1.24333	0.89762	0.598664	0.758348
pantothenate	CoA metabolism	0.931695	0.884714	1.03848	1.04145	0.0857225	0.0118287	0.128134	0.0490596	0.829284	0.957894	1.03291	0.906688	0.875788	0.884855	0.901384	0.876829	0.916491	0.984041	1.03767	1.21571	0.988229	1.01177	1.08888	1.07692
S-adenosylhomocysteine	Methionine metabolism	1.00542	1.17414	1.32748	1.4765	0.215664	0.329959	0.114328	0.076601	0.808305	0.829836	1.1778	1.20576	0.762906	1.50651	1.36177	1.06537	1.38653	1.1607	1.34889	1.41381	1.58611	1.46161	1.40817	1.45009
sinapate	Phenylpropanoid metabolism	0.982099	0.932239	5.99619	6.52234	0.22195	0.694448	2.28986	2.12424	1.29441	0.823623	0.823623	0.986744	0.44325	0.728808	0.597805	1.9591	9.12668	4.64965	6.22806	3.98036	5.12191	5.10214	9.60315	6.26215
salicylate	Phenylpropanoid metabolism	0.87239	0.989957	1.24917	1.06991	0.282419	0.0979957	0.417595	0.290348	0.598214	0.777325	0.848563	1.26546	1.03763	0.87845	1.09954	0.9442	0.814261	1.59962	0.969195	1.61361	1.0187	1.4916	0.840899	0.928423
spermidine	Amines and polyamines	0.949327	0.879038	1.22374	1.51	0.208123	0.140588	0.162318	0.193758	1.16984	0.669508	1.00409	0.953864	0.690339	0.853175	0.986881	0.985755	1.40708	1.08861	1.08561	1.31367	1.66373	1.69047	1.32593	1.35986
tyramine	Amines and polyamines	1.3004	1.18736	1.18682	0.945656	0.204803	0.0858179	0.0961824	0.133801	1.59327	1.27909	1.20162	1.12763	1.29552	1.18109	1.18723	1.0856	1.22342	1.29237	1.16658	1.06491	1.03782	0.759664	0.936807	1.04833
pyridoxal	Vitamin B metabolism	0.924405	1.01284	1.09151	1.24977	0.107673	0.252854	0.174782	0.0815675	0.978739	0.825785	1.04931	0.843783	0.671825	1.05615	1.28278	1.0406	0.941415	0.939684	1.25809	1.22686	1.34821	1.21596	1.15813	1.27678
pyridoxate	Vitamin B metabolism	0.998889	1.05829	1.32878	1.3803	0.134182	0.104497	0.0867393	0.235407	0.909796	1	0.897613	1.18815	0.98116	1.17722		1.0165	1.20911	1.3372	1.35285	1.41595	1.57107	1.59419	1.14456	1.21138
adenine	Nuleotide Metabolism	1.08493	1.01245	1.23162	2.16641	0.0698525	0.0655571	0.0575743	0.0937818		1.16544	1.04044	1.0489	1.04185	1.02253	1.06738	0.918055	1.29796		1.20215	1.19474	2.16612	2.07277		2.26034
adenosine	Nuleotide Metabolism	1.10325	1.077	1.23312	1.07409	0.105182	0.13838	0.254158	0.13486	1.02436	1.01064	1.2319	1.14611	0.894186	1.15109	1.0519	1.21081	1.09049	0.948719	1.42028	1.47298	1.1179	1.04071	1.22931	0.908454
adenosine 2'-monophosphate (2'-AMP)	Nuleotide Metabolism	1.05866	1.09431	1.21989	1.49632	0.114064	0.092928	0.135606	0.17412	0.965761	1.11059	0.963236	1.19504	1.20157		1.03783	1.04354	1.37348	1.23424	1.22885	1.043	1.69481	1.50019	1.51975	1.27051
adenosine 3'-monophosphate (3'-AMP)	Nuleotide Metabolism	1.22596	1.35871	1.07484	1.15398	0.0784616	0.0910933	0.127234	0.118093	1.15434		1.30983	1.21372	1.26223	1.44324	1.37065			1.22175	1.00277	1	1.12538	1.01984	1.30529	1.16541
adenosine 5'-monophosphate (AMP)	Nuleotide Metabolism	1.09356	1.26629	1.20761	1.14233	0.200059	0.150799	0.192452	0.166679	1.25503	0.829251	1.24207	1.04791		1.3947	1.10024	1.30395	1.00954		1.21939	1.3939	1.02116	1.21435	0.990465	1.34336
adenosine-2',3'-cyclic monophosphate	Nuleotide Metabolism	1.13861	1.32478	1.04645	2.2502	0.298551	0.454896	0.702248	0.285335	1.5843	0.971426	1.03123	0.96749	1.18211	1.81003	0.762153	1.54483	1.85699	0.620541	0.661824		2.55487	2.04911	2.42823	1.96861
N1-methyladenosine	Nuleotide Metabolism	0.976413	1.06229	1.12963	1.30722	0.404016	0.159231	0.144527	0.00586899	0.748093	0.803379	1.58149	0.772694	1.24325		0.943618	1	1.02734		1.29497	1.06657	1.31137			1.30307
N6-methyladenosine	Nuleotide Metabolism	0.923236	1.05152	1.25266	1.40733	0.132875	0.179315	0.120363	0.174552		0.985453	1.01359	0.770668	1.11333	1.26059	0.994306	0.837845	1.28138	1.16856	1.41079	1.14989	1.4963	1.35727	1.58817	1.1876
guanine	Nuleotide Metabolism	0.979348	1.01463	1.08287	1.07871	0.170996	0.103136	0.0781306	0.043477	0.768696	0.979448	0.981721	1.18753	0.991202	1.16607	0.961387	0.939845	1.00869	1.02881	1.11813	1.17585	1.11657	1.11205	1.02592	1.06029
guanosine	Nuleotide Metabolism	0.858695	0.932794	0.977104	0.77202	0.0847681	0.105298	0.041282	0.0685416	0.870275	0.784392	0.973527	0.806585	0.872283	0.816145	1.03367	1.00908	0.99092	1.00971	0.930686		0.850629	0.722878	0.807613	0.706961
guanosine-2',3'-cyclic monophosphate	Nuleotide Metabolism	1.29568	1.41869	0.949666	3.07014	0.310523	0.382195	0.0462526	0.506506	1.6317	1.23604		1.01931	1.59086		0.980694	1.68451		0.982372		0.916961	3.40467	2.9194	3.53417	2.42231
urate	Nuleotide Metabolism	1.08932	1.16801	0.986414	1.28952	0.563985	0.220705	0.213771	0.198341	1	1.89169	0.577497	0.888095	1.06438	1.03597	1.07349	1.4982	1.22893	0.963588	1.04032	0.712819	1.18325	1.2807	1.12342	1.57069
cytidine	Nuleotide Metabolism	0.785502	0.926262	1.09364	1.39434	0.0867085	0.107732	0.0690999	0.222169	0.685987	0.889898	0.753553	0.812568	0.911762	1.07312	0.813812	0.906356	1.07596	1.15538	1.13954	1.00368	1.60678	1.3162	1.53674	1.11764
cytidine-3'-monophosphate (3'-CMP)	Nuleotide Metabolism	0.95619	1.16088	1.41933	1.45795	0.122337	0.34222	0.0871509	0.182229	0.977123	0.862891	1.12109	0.863652	0.771947	1.02288	1.2791	1.5696	1.32811	1.47438	1.51083	1.36399	1.36261	1.71299	1.45789	1.29831
cytosine-2',3'-cyclic monophosphate	Nuleotide Metabolism	0.960244	1.02815	1.07472	1.28639	0.076311	0.0598983	0.156826	0.183481		0.906284		1.0142	0.985796		1.07051		1.18561		0.963823		1.54892	1.27322	1.18193	1.14152
uracil	Nuleotide Metabolism	0.998731	1.06844	1.15191	0.9625	0.3235	0.327419	0.0967136	0.22801	0.739131	0.711973	1.18507	1.35875	0.71855	1.11935		1.36742	1.19688	1.01516	1.15828	1.23734	0.984836	0.770115	1.27555	0.819493
uridine	Nuleotide Metabolism	0.976616	0.972912	1.06939	1.05363	0.0644311	0.08348	0.0490563	0.0516468	0.920073	0.92162	1.03481	1.02996	0.85774	1.03187	0.965061	1.03698	1.00488	1.05819	1.11307	1.10141	1.11924	1.03147	1.06555	0.998279
pseudouridine	Nuleotide Metabolism	0.87319	0.922474	1.11935	1.79326	0.171851	0.143019	0.136337	0.249142		0.675679	0.988529	0.955361	0.811639		0.871866	1.08392	1.31061	1.12277	1.01147	1.03255	2.00066	1.99962	1.67301	1.49974
